# Supplementary material for: A platform for multimodal in vivo pooled genetic screens reveals regulators of liver function
Source: bioRxiv. 2025 Feb 17:2024.11.18.624217. Preprint. [Version 3] doi: 10.1101/2024.11.18.624217 (PMC11601512; doi:10.1101/2024.11.18.624217)
Supplement: Supplement 7 [file media-7.csv]

gene_id	shift	target_sequence	barcode	target_sequence_rc_left	target_sequence_rc_right	target_sequence_rc_right_GC	target_sequence_rc_right_Tm	target_sequence_rc_left_GC	target_sequence_rc_left_Tm	splintr_probe	splintr_probe_with_primers
Tbcb_gBC_00000	0	CCGGGAATGACGCCGGCTATTACACTCCTAAGGTAGTAGACTGCCTGCGTTGGGTAGACT	001011100010100000	TAGGAGTGTAATAGCCGGCGTCATTCCCGG	AGTCTACCCAACGCAGGCAGTCTACTACCT	53.333333333333336	71.82937824331862	56.666666666666664	72.89296269942486	TAGGAGTGTAATAGCCGGCGTCATTCCCGGtaACTTCAGCTGCCCCGGGTGAAGAtaTTAGTCTCGCGCGCCtTATTTAACCGACACCtTATGAAGGCGTTCCCtTCGAGGCTAACCTTCtTAGACGATCCAGACGtTCGCTAGGTTGGTTCtAGTCTACCCAACGCAGGCAGTCTACTACCT	CGCAAACTGGTGCGGAAGGCgtatccatgtacTAGGAGTGTAATAGCCGGCGTCATTCCCGGtaACTTCAGCTGCCCCGGGTGAAGAtaTTAGTCTCGCGCGCCtTATTTAACCGACACCtTATGAAGGCGTTCCCtTCGAGGCTAACCTTCtTAGACGATCCAGACGtTCGCTAGGTTGGTTCtAGTCTACCCAACGCAGGCAGTCTACTACCTcgtatgatggcGTCGATGCAGCGCGAAAGGG
Tbcb_gBC_00000	60	AGAAGAGAAGAACGGAGTTCTACAGACTTGGTGCGCAATCATGGTGTTGAGCTCGCACGT	001011100010100000	CACCAAGTCTGTAGAACTCCGTTCTTCTCTTCT	ACGTGCGAGCTCAACACCATGATTGCG	55.55555555555556	72.04210178920749	45.45454545454545	69.45425400883397	CACCAAGTCTGTAGAACTCCGTTCTTCTCTTCTtaACTTCAGCTGCCCCGGGTGAAGAtaTTAGTCTCGCGCGCCtTATTTAACCGACACCtTATGAAGGCGTTCCCtTCGAGGCTAACCTTCtTAGACGATCCAGACGtTCGCTAGGTTGGTTCtACGTGCGAGCTCAACACCATGATTGCG	CGCAAACTGGTGCGGAAGGCgtatccatgtacCACCAAGTCTGTAGAACTCCGTTCTTCTCTTCTtaACTTCAGCTGCCCCGGGTGAAGAtaTTAGTCTCGCGCGCCtTATTTAACCGACACCtTATGAAGGCGTTCCCtTCGAGGCTAACCTTCtTAGACGATCCAGACGtTCGCTAGGTTGGTTCtACGTGCGAGCTCAACACCATGATTGCGcgtatgatggcGTCGATGCAGCGCGAAAGGG
Tbcb_gBC_00000	120	AATTAGCGAAAGTCCCTGCGTGCTACGAGCATAGGTTGGGAGTGAACCGTACCAGTTCAT	001011100010100000	TGCTCGTAGCACGCAGGGACTTTCGCTAATT	ATGAACTGGTACGGTTCACTCCCAACCTA	48.275862068965516	69.25641975704804	51.61290322580645	73.57900773559186	TGCTCGTAGCACGCAGGGACTTTCGCTAATTtaACTTCAGCTGCCCCGGGTGAAGAtaTTAGTCTCGCGCGCCtTATTTAACCGACACCtTATGAAGGCGTTCCCtTCGAGGCTAACCTTCtTAGACGATCCAGACGtTCGCTAGGTTGGTTCtATGAACTGGTACGGTTCACTCCCAACCTA	CGCAAACTGGTGCGGAAGGCgtatccatgtacTGCTCGTAGCACGCAGGGACTTTCGCTAATTtaACTTCAGCTGCCCCGGGTGAAGAtaTTAGTCTCGCGCGCCtTATTTAACCGACACCtTATGAAGGCGTTCCCtTCGAGGCTAACCTTCtTAGACGATCCAGACGtTCGCTAGGTTGGTTCtATGAACTGGTACGGTTCACTCCCAACCTAcgtatgatggcGTCGATGCAGCGCGAAAGGG
Dhdds_gBC_00001	0	TCTCCAATCTCTACACCCTTCGTACCCTACACAGGCCGGTTCTTCGCGATGTAGCTATAC	000101100000100101	AGGGTACGAAGGGTGTAGAGATTGGAGA	GTATAGCTACATCGCGAAGAACCGGCCTGTGT	53.125	73.14043642859752	50	68.21043700084778	AGGGTACGAAGGGTGTAGAGATTGGAGAtaACTTCAGCTGCCCCGGGTGAAGAtaGCTTTGAGACGGTTCtTATGAAGGCGTTCCCtTCGAGGCTAACCTTCtTCGCTAGGTTGGTTCtACCACGTACCGCCTTtAAGTCATCGAAGCGTtGTATAGCTACATCGCGAAGAACCGGCCTGTGT	CGCAAACTGGTGCGGAAGGCgtatccatgtacAGGGTACGAAGGGTGTAGAGATTGGAGAtaACTTCAGCTGCCCCGGGTGAAGAtaGCTTTGAGACGGTTCtTATGAAGGCGTTCCCtTCGAGGCTAACCTTCtTCGCTAGGTTGGTTCtACCACGTACCGCCTTtAAGTCATCGAAGCGTtGTATAGCTACATCGCGAAGAACCGGCCTGTGTcgtatgatggcGTCGATGCAGCGCGAAAGGG
Dhdds_gBC_00001	60	CGTAAAGAAGCGAAGCGCCGGACAAAGCTATAACATGCACCCTATGATGCGCAATGGTTG	000101100000100101	TAGCTTTGTCCGGCGCTTCGCTTCTTTACG	CAACCATTGCGCATCATAGGGTGCATGTTA	46.666666666666664	70.12208626868221	53.333333333333336	72.92825872868201	TAGCTTTGTCCGGCGCTTCGCTTCTTTACGtaACTTCAGCTGCCCCGGGTGAAGAtaGCTTTGAGACGGTTCtTATGAAGGCGTTCCCtTCGAGGCTAACCTTCtTCGCTAGGTTGGTTCtACCACGTACCGCCTTtAAGTCATCGAAGCGTtCAACCATTGCGCATCATAGGGTGCATGTTA	CGCAAACTGGTGCGGAAGGCgtatccatgtacTAGCTTTGTCCGGCGCTTCGCTTCTTTACGtaACTTCAGCTGCCCCGGGTGAAGAtaGCTTTGAGACGGTTCtTATGAAGGCGTTCCCtTCGAGGCTAACCTTCtTCGCTAGGTTGGTTCtACCACGTACCGCCTTtAAGTCATCGAAGCGTtCAACCATTGCGCATCATAGGGTGCATGTTAcgtatgatggcGTCGATGCAGCGCGAAAGGG
Dhdds_gBC_00001	120	TCGGTCACCGGTAAATGACGACGATTGGAAAGTGCAGACGATACCAGATTACGCAGATGA	000101100000100101	TTTCCAATCGTCGTCATTTACCGGTGACCGA	TCATCTGCGTAATCTGGTATCGTCTGCAC	48.275862068965516	68.59032591862973	48.38709677419355	71.78156560413282	TTTCCAATCGTCGTCATTTACCGGTGACCGAtaACTTCAGCTGCCCCGGGTGAAGAtaGCTTTGAGACGGTTCtTATGAAGGCGTTCCCtTCGAGGCTAACCTTCtTCGCTAGGTTGGTTCtACCACGTACCGCCTTtAAGTCATCGAAGCGTtTCATCTGCGTAATCTGGTATCGTCTGCAC	CGCAAACTGGTGCGGAAGGCgtatccatgtacTTTCCAATCGTCGTCATTTACCGGTGACCGAtaACTTCAGCTGCCCCGGGTGAAGAtaGCTTTGAGACGGTTCtTATGAAGGCGTTCCCtTCGAGGCTAACCTTCtTCGCTAGGTTGGTTCtACCACGTACCGCCTTtAAGTCATCGAAGCGTtTCATCTGCGTAATCTGGTATCGTCTGCACcgtatgatggcGTCGATGCAGCGCGAAAGGG
Cyp3a11_gBC_00002	0	GAGCTAGCACGACTTCGTCACTTGAGGCTATAGGACTCTCGTCAAATCCGGGTATTTGTA	011010110010000000	ATAGCCTCAAGTGACGAAGTCGTGCTAGCTC	TACAAATACCCGGATTTGACGAGAGTCCT	44.827586206896555	67.58075158110518	51.61290322580645	71.41623017597561	ATAGCCTCAAGTGACGAAGTCGTGCTAGCTCtaACTTCAGCTGCCCCGGGTGAAGAtaGCTAATTCAGGCGCTtTTAGTCTCGCGCGCCtTATTTAACCGACACCtTCGAGGCTAACCTTCtCCGCAAGGCATCATTtTAGACGATCCAGACGtTACAAATACCCGGATTTGACGAGAGTCCT	CGCAAACTGGTGCGGAAGGCgtatccatgtacATAGCCTCAAGTGACGAAGTCGTGCTAGCTCtaACTTCAGCTGCCCCGGGTGAAGAtaGCTAATTCAGGCGCTtTTAGTCTCGCGCGCCtTATTTAACCGACACCtTCGAGGCTAACCTTCtCCGCAAGGCATCATTtTAGACGATCCAGACGtTACAAATACCCGGATTTGACGAGAGTCCTcgtatgatggcGTCGATGCAGCGCGAAAGGG
Cyp3a11_gBC_00002	60	CCTCGACATTCCCAGGTCTAAGCACACAAGTCGGCATAGCACAATGAGTTCGACGCGAGG	011010110010000000	CTTGTGTGCTTAGACCTGGGAATGTCGAGG	CCTCGCGTCGAACTCATTGTGCTATGCCGA	56.666666666666664	73.96052543249249	53.333333333333336	70.64754911648032	CTTGTGTGCTTAGACCTGGGAATGTCGAGGtaACTTCAGCTGCCCCGGGTGAAGAtaGCTAATTCAGGCGCTtTTAGTCTCGCGCGCCtTATTTAACCGACACCtTCGAGGCTAACCTTCtCCGCAAGGCATCATTtTAGACGATCCAGACGtCCTCGCGTCGAACTCATTGTGCTATGCCGA	CGCAAACTGGTGCGGAAGGCgtatccatgtacCTTGTGTGCTTAGACCTGGGAATGTCGAGGtaACTTCAGCTGCCCCGGGTGAAGAtaGCTAATTCAGGCGCTtTTAGTCTCGCGCGCCtTATTTAACCGACACCtTCGAGGCTAACCTTCtCCGCAAGGCATCATTtTAGACGATCCAGACGtCCTCGCGTCGAACTCATTGTGCTATGCCGAcgtatgatggcGTCGATGCAGCGCGAAAGGG
Cyp3a11_gBC_00002	120	CGATTACCTCGTGGTTCAACGAGAAATCATTCACTGGGCGTGACCATACTGTCTATCCAT	011010110010000000	TGATTTCTCGTTGAACCACGAGGTAATCG	ATGGATAGACAGTATGGTCACGCCCAGTGAA	48.38709677419355	70.82233444195197	44.827586206896555	67.43002791389137	TGATTTCTCGTTGAACCACGAGGTAATCGtaACTTCAGCTGCCCCGGGTGAAGAtaGCTAATTCAGGCGCTtTTAGTCTCGCGCGCCtTATTTAACCGACACCtTCGAGGCTAACCTTCtCCGCAAGGCATCATTtTAGACGATCCAGACGtATGGATAGACAGTATGGTCACGCCCAGTGAA	CGCAAACTGGTGCGGAAGGCgtatccatgtacTGATTTCTCGTTGAACCACGAGGTAATCGtaACTTCAGCTGCCCCGGGTGAAGAtaGCTAATTCAGGCGCTtTTAGTCTCGCGCGCCtTATTTAACCGACACCtTCGAGGCTAACCTTCtCCGCAAGGCATCATTtTAGACGATCCAGACGtATGGATAGACAGTATGGTCACGCCCAGTGAAcgtatgatggcGTCGATGCAGCGCGAAAGGG
Rpl38_gBC_00003	0	CATCAAGCCAGCGAGTGTCGCTGGTAACGATTCGGAGGTCTTCGATTCGTCTATGACGGG	010101010000100010	TCGTTACCAGCGACACTCGCTGGCTTGATG	CCCGTCATAGACGAATCGAAGACCTCCGAA	53.333333333333336	71.11069643437838	56.666666666666664	73.93825066299024	TCGTTACCAGCGACACTCGCTGGCTTGATGtaACTTCAGCTGCCCCGGGTGAAGAtaGCTAATTCAGGCGCTtGCTTTGAGACGGTTCtTATGAAGGCGTTCCCtCCGCAAGGCATCATTtTCGCTAGGTTGGTTCtACGACATGCGAGAAAtCCCGTCATAGACGAATCGAAGACCTCCGAA	CGCAAACTGGTGCGGAAGGCgtatccatgtacTCGTTACCAGCGACACTCGCTGGCTTGATGtaACTTCAGCTGCCCCGGGTGAAGAtaGCTAATTCAGGCGCTtGCTTTGAGACGGTTCtTATGAAGGCGTTCCCtCCGCAAGGCATCATTtTCGCTAGGTTGGTTCtACGACATGCGAGAAAtCCCGTCATAGACGAATCGAAGACCTCCGAAcgtatgatggcGTCGATGCAGCGCGAAAGGG
Rpl38_gBC_00003	60	TTCTATCATTCGGTTCTCGTTAACTACCGCACTTGTGATCCGGTTATATGTACCGGTGCT	010101010000100010	AGTGCGGTAGTTAACGAGAACCGAATGATAGAA	AGCACCGGTACATATAACCGGATCACA	48.148148148148145	67.66886432859314	42.42424242424242	69.53529620554144	AGTGCGGTAGTTAACGAGAACCGAATGATAGAAtaACTTCAGCTGCCCCGGGTGAAGAtaGCTAATTCAGGCGCTtGCTTTGAGACGGTTCtTATGAAGGCGTTCCCtCCGCAAGGCATCATTtTCGCTAGGTTGGTTCtACGACATGCGAGAAAtAGCACCGGTACATATAACCGGATCACA	CGCAAACTGGTGCGGAAGGCgtatccatgtacAGTGCGGTAGTTAACGAGAACCGAATGATAGAAtaACTTCAGCTGCCCCGGGTGAAGAtaGCTAATTCAGGCGCTtGCTTTGAGACGGTTCtTATGAAGGCGTTCCCtCCGCAAGGCATCATTtTCGCTAGGTTGGTTCtACGACATGCGAGAAAtAGCACCGGTACATATAACCGGATCACAcgtatgatggcGTCGATGCAGCGCGAAAGGG
Rpl38_gBC_00003	120	TCATCAAACCCGTGAACCCACCATTAGCGTTCCAAATTTAACCGGGTTGTCATACGCATG	010101010000100010	AACGCTAATGGTGGGTTCACGGGTTTGATGA	CATGCGTATGACAACCCGGTTAAATTTGG	44.827586206896555	67.48723176	48.38709677419355	72.28328309502729	AACGCTAATGGTGGGTTCACGGGTTTGATGAtaACTTCAGCTGCCCCGGGTGAAGAtaGCTAATTCAGGCGCTtGCTTTGAGACGGTTCtTATGAAGGCGTTCCCtCCGCAAGGCATCATTtTCGCTAGGTTGGTTCtACGACATGCGAGAAAtCATGCGTATGACAACCCGGTTAAATTTGG	CGCAAACTGGTGCGGAAGGCgtatccatgtacAACGCTAATGGTGGGTTCACGGGTTTGATGAtaACTTCAGCTGCCCCGGGTGAAGAtaGCTAATTCAGGCGCTtGCTTTGAGACGGTTCtTATGAAGGCGTTCCCtCCGCAAGGCATCATTtTCGCTAGGTTGGTTCtACGACATGCGAGAAAtCATGCGTATGACAACCCGGTTAAATTTGGcgtatgatggcGTCGATGCAGCGCGAAAGGG
Zfp830_gBC_00004	0	CTAGCGCCGCTGGGTCAGAGACTTCGTACTGCACCGACAGATGCTCTGTCGTACTCGTAT	001100001110001000	CAGTACGAAGTCTCTGACCCAGCGGCGCTAG	ATACGAGTACGACAGAGCATCTGTCGGTG	51.724137931034484	69.5697007	61.29032258064516	74.64632882792495	CAGTACGAAGTCTCTGACCCAGCGGCGCTAGtaACTTCAGCTGCCCCGGGTGAAGAtaTTAGTCTCGCGCGCCtGCTTTGAGACGGTTCtAGTATTCCGGTGAACtGTTAGCCGACCGATAtTAGACGATCCAGACGtAATTACTGCGGACGAtATACGAGTACGACAGAGCATCTGTCGGTG	CGCAAACTGGTGCGGAAGGCgtatccatgtacCAGTACGAAGTCTCTGACCCAGCGGCGCTAGtaACTTCAGCTGCCCCGGGTGAAGAtaTTAGTCTCGCGCGCCtGCTTTGAGACGGTTCtAGTATTCCGGTGAACtGTTAGCCGACCGATAtTAGACGATCCAGACGtAATTACTGCGGACGAtATACGAGTACGACAGAGCATCTGTCGGTGcgtatgatggcGTCGATGCAGCGCGAAAGGG
Zfp830_gBC_00004	60	AGAGGTGTCCCGATTGTTCGCAATGTTACGTAACGTCTAGCTGTTAGCGGAACCGGTGGG	001100001110001000	ACGTAACATTGCGAACAATCGGGACACCTCT	CCCACCGGTTCCGCTAACAGCTAGACGTT	58.62068965517241	73.59397706301831	48.38709677419355	71.98995689103498	ACGTAACATTGCGAACAATCGGGACACCTCTtaACTTCAGCTGCCCCGGGTGAAGAtaTTAGTCTCGCGCGCCtGCTTTGAGACGGTTCtAGTATTCCGGTGAACtGTTAGCCGACCGATAtTAGACGATCCAGACGtAATTACTGCGGACGAtCCCACCGGTTCCGCTAACAGCTAGACGTT	CGCAAACTGGTGCGGAAGGCgtatccatgtacACGTAACATTGCGAACAATCGGGACACCTCTtaACTTCAGCTGCCCCGGGTGAAGAtaTTAGTCTCGCGCGCCtGCTTTGAGACGGTTCtAGTATTCCGGTGAACtGTTAGCCGACCGATAtTAGACGATCCAGACGtAATTACTGCGGACGAtCCCACCGGTTCCGCTAACAGCTAGACGTTcgtatgatggcGTCGATGCAGCGCGAAAGGG
Zfp830_gBC_00004	120	TACGCGATAGGAACGTGAGTCTAAGAGCAAAGACGAATTGCCCAATATCGGTGCATTCAG	001100001110001000	TGCTCTTAGACTCACGTTCCTATCGCGTA	CTGAATGCACCGATATTGGGCAATTCGTCTT	45.16129032258065	69.94012756463724	48.275862068965516	68.98848518647026	TGCTCTTAGACTCACGTTCCTATCGCGTAtaACTTCAGCTGCCCCGGGTGAAGAtaTTAGTCTCGCGCGCCtGCTTTGAGACGGTTCtAGTATTCCGGTGAACtGTTAGCCGACCGATAtTAGACGATCCAGACGtAATTACTGCGGACGAtCTGAATGCACCGATATTGGGCAATTCGTCTT	CGCAAACTGGTGCGGAAGGCgtatccatgtacTGCTCTTAGACTCACGTTCCTATCGCGTAtaACTTCAGCTGCCCCGGGTGAAGAtaTTAGTCTCGCGCGCCtGCTTTGAGACGGTTCtAGTATTCCGGTGAACtGTTAGCCGACCGATAtTAGACGATCCAGACGtAATTACTGCGGACGAtCTGAATGCACCGATATTGGGCAATTCGTCTTcgtatgatggcGTCGATGCAGCGCGAAAGGG
Gpn1_gBC_00005	0	GCCCTTGAATATCAAACATCTTAGTGCGCAAGCCGTCCAATACGCCTACTGACCCGTTGT	000101000001101100	CTTGCGCACTAAGATGTTTGATATTCAAGGGC	ACAACGGGTCAGTAGGCGTATTGGACGG	57.142857142857146	71.97754295602482	43.75	68.93626149275076	CTTGCGCACTAAGATGTTTGATATTCAAGGGCtaACTTCAGCTGCCCCGGGTGAAGAtaGCTTTGAGACGGTTCtTATGAAGGCGTTCCCtGCCAACGAGGATTGAtTCGCTAGGTTGGTTCtAATTACTGCGGACGAtACCACGTACCGCCTTtACAACGGGTCAGTAGGCGTATTGGACGG	CGCAAACTGGTGCGGAAGGCgtatccatgtacCTTGCGCACTAAGATGTTTGATATTCAAGGGCtaACTTCAGCTGCCCCGGGTGAAGAtaGCTTTGAGACGGTTCtTATGAAGGCGTTCCCtGCCAACGAGGATTGAtTCGCTAGGTTGGTTCtAATTACTGCGGACGAtACCACGTACCGCCTTtACAACGGGTCAGTAGGCGTATTGGACGGcgtatgatggcGTCGATGCAGCGCGAAAGGG
Gpn1_gBC_00005	60	GGAGCGCATTTGCACCTTCTGCGATCCGTCTTCTCGTCCTTCCACGTATGCGAACAACAA	000101000001101100	AGACGGATCGCAGAAGGTGCAAATGCGCTCC	TTGTTGTTCGCATACGTGGAAGGACGAGA	48.275862068965516	70.32625132	58.064516129032256	75.88876200354787	AGACGGATCGCAGAAGGTGCAAATGCGCTCCtaACTTCAGCTGCCCCGGGTGAAGAtaGCTTTGAGACGGTTCtTATGAAGGCGTTCCCtGCCAACGAGGATTGAtTCGCTAGGTTGGTTCtAATTACTGCGGACGAtACCACGTACCGCCTTtTTGTTGTTCGCATACGTGGAAGGACGAGA	CGCAAACTGGTGCGGAAGGCgtatccatgtacAGACGGATCGCAGAAGGTGCAAATGCGCTCCtaACTTCAGCTGCCCCGGGTGAAGAtaGCTTTGAGACGGTTCtTATGAAGGCGTTCCCtGCCAACGAGGATTGAtTCGCTAGGTTGGTTCtAATTACTGCGGACGAtACCACGTACCGCCTTtTTGTTGTTCGCATACGTGGAAGGACGAGAcgtatgatggcGTCGATGCAGCGCGAAAGGG
Gpn1_gBC_00005	120	ATCACAGGAACCACGAATTAGTTCATCACACAAGTCGGCGCCTCACGTACAGTCTCTTTC	000101000001101100	TGTGTGATGAACTAATTCGTGGTTCCTGTGAT	GAAAGAGACTGTACGTGAGGCGCCGACT	57.142857142857146	71.84275110008019	40.625	68.68532170134114	TGTGTGATGAACTAATTCGTGGTTCCTGTGATtaACTTCAGCTGCCCCGGGTGAAGAtaGCTTTGAGACGGTTCtTATGAAGGCGTTCCCtGCCAACGAGGATTGAtTCGCTAGGTTGGTTCtAATTACTGCGGACGAtACCACGTACCGCCTTtGAAAGAGACTGTACGTGAGGCGCCGACT	CGCAAACTGGTGCGGAAGGCgtatccatgtacTGTGTGATGAACTAATTCGTGGTTCCTGTGATtaACTTCAGCTGCCCCGGGTGAAGAtaGCTTTGAGACGGTTCtTATGAAGGCGTTCCCtGCCAACGAGGATTGAtTCGCTAGGTTGGTTCtAATTACTGCGGACGAtACCACGTACCGCCTTtGAAAGAGACTGTACGTGAGGCGCCGACTcgtatgatggcGTCGATGCAGCGCGAAAGGG
Hsp90ab1_gBC_00006	0	GGGTCGGCATTATGGTTGTATGACAGGGTGGGTGCCTGACATAAATCGCAGGCGGACGGT	101101000000001001	CCCACCCTGTCATACAACCATAATGCCGACCC	ACCGTCCGCCTGCGATTTATGTCAGGCA	57.142857142857146	74.00697981	56.25	73.72418814	CCCACCCTGTCATACAACCATAATGCCGACCCtaACTTCAGCTGCCCCGGGTGAAGAtaGGGCGTAAACCTGATtTTAGTCTCGCGCGCCtGCTTTGAGACGGTTCtTATGAAGGCGTTCCCtAATTACTGCGGACGAtAAGTCATCGAAGCGTtACCGTCCGCCTGCGATTTATGTCAGGCA	CGCAAACTGGTGCGGAAGGCgtatccatgtacCCCACCCTGTCATACAACCATAATGCCGACCCtaACTTCAGCTGCCCCGGGTGAAGAtaGGGCGTAAACCTGATtTTAGTCTCGCGCGCCtGCTTTGAGACGGTTCtTATGAAGGCGTTCCCtAATTACTGCGGACGAtAAGTCATCGAAGCGTtACCGTCCGCCTGCGATTTATGTCAGGCAcgtatgatggcGTCGATGCAGCGCGAAAGGG
Hsp90ab1_gBC_00006	60	CAACGACCTGGTTTCTTTACTGATCGCACAGCGTTTGCACTGGTTCACCACAATCGGTTA	101101000000001001	CGCTGTGCGATCAGTAAAGAAACCAGGTCGTTG	TAACCGATTGTGGTGAACCAGTGCAAA	44.44444444444444	67.61340177100186	51.515151515151516	72.98155842	CGCTGTGCGATCAGTAAAGAAACCAGGTCGTTGtaACTTCAGCTGCCCCGGGTGAAGAtaGGGCGTAAACCTGATtTTAGTCTCGCGCGCCtGCTTTGAGACGGTTCtTATGAAGGCGTTCCCtAATTACTGCGGACGAtAAGTCATCGAAGCGTtTAACCGATTGTGGTGAACCAGTGCAAA	CGCAAACTGGTGCGGAAGGCgtatccatgtacCGCTGTGCGATCAGTAAAGAAACCAGGTCGTTGtaACTTCAGCTGCCCCGGGTGAAGAtaGGGCGTAAACCTGATtTTAGTCTCGCGCGCCtGCTTTGAGACGGTTCtTATGAAGGCGTTCCCtAATTACTGCGGACGAtAAGTCATCGAAGCGTtTAACCGATTGTGGTGAACCAGTGCAAAcgtatgatggcGTCGATGCAGCGCGAAAGGG
Hsp90ab1_gBC_00006	120	CATGATGCTAAAGCCTCCGTATAGGAAAGGGCTATCGTCCGACTATATGTGAATGCCCGT	101101000000001001	AGCCCTTTCCTATACGGAGGCTTTAGCATCATG	ACGGGCATTCACATATAGTCGGACGAT	48.148148148148145	67.92258439141261	48.484848484848484	71.48717163507854	AGCCCTTTCCTATACGGAGGCTTTAGCATCATGtaACTTCAGCTGCCCCGGGTGAAGAtaGGGCGTAAACCTGATtTTAGTCTCGCGCGCCtGCTTTGAGACGGTTCtTATGAAGGCGTTCCCtAATTACTGCGGACGAtAAGTCATCGAAGCGTtACGGGCATTCACATATAGTCGGACGAT	CGCAAACTGGTGCGGAAGGCgtatccatgtacAGCCCTTTCCTATACGGAGGCTTTAGCATCATGtaACTTCAGCTGCCCCGGGTGAAGAtaGGGCGTAAACCTGATtTTAGTCTCGCGCGCCtGCTTTGAGACGGTTCtTATGAAGGCGTTCCCtAATTACTGCGGACGAtAAGTCATCGAAGCGTtACGGGCATTCACATATAGTCGGACGATcgtatgatggcGTCGATGCAGCGCGAAAGGG
Arfrp1_gBC_00007	0	GTGACATTCGTGTCGTATGCGGCTATCGGAGTGTCCCGCTAACGCAGTTGAGGATTACGC	001010101001001000	CACTCCGATAGCCGCATACGACACGAATGTCAC	GCGTAATCCTCAACTGCGTTAGCGGGA	55.55555555555556	70.89035738774817	54.54545454545455	73.59712553	CACTCCGATAGCCGCATACGACACGAATGTCACtaACTTCAGCTGCCCCGGGTGAAGAtaTTAGTCTCGCGCGCCtTATTTAACCGACACCtTCGAGGCTAACCTTCtAGTATTCCGGTGAACtGCCAACGAGGATTGAtAATTACTGCGGACGAtGCGTAATCCTCAACTGCGTTAGCGGGA	CGCAAACTGGTGCGGAAGGCgtatccatgtacCACTCCGATAGCCGCATACGACACGAATGTCACtaACTTCAGCTGCCCCGGGTGAAGAtaTTAGTCTCGCGCGCCtTATTTAACCGACACCtTCGAGGCTAACCTTCtAGTATTCCGGTGAACtGCCAACGAGGATTGAtAATTACTGCGGACGAtGCGTAATCCTCAACTGCGTTAGCGGGAcgtatgatggcGTCGATGCAGCGCGAAAGGG
Arfrp1_gBC_00007	60	GCCTAATTGGGTGAGTCTAAACCAAACATCCCACCGTCGCCGTAGTTCTGTGTTCAGTCT	001010101001001000	TGGGATGTTTGGTTTAGACTCACCCAATTAGGC	AGACTGAACACAGAACTACGGCGACGG	55.55555555555556	70.28771262688872	45.45454545454545	70.58008184066523	TGGGATGTTTGGTTTAGACTCACCCAATTAGGCtaACTTCAGCTGCCCCGGGTGAAGAtaTTAGTCTCGCGCGCCtTATTTAACCGACACCtTCGAGGCTAACCTTCtAGTATTCCGGTGAACtGCCAACGAGGATTGAtAATTACTGCGGACGAtAGACTGAACACAGAACTACGGCGACGG	CGCAAACTGGTGCGGAAGGCgtatccatgtacTGGGATGTTTGGTTTAGACTCACCCAATTAGGCtaACTTCAGCTGCCCCGGGTGAAGAtaTTAGTCTCGCGCGCCtTATTTAACCGACACCtTCGAGGCTAACCTTCtAGTATTCCGGTGAACtGCCAACGAGGATTGAtAATTACTGCGGACGAtAGACTGAACACAGAACTACGGCGACGGcgtatgatggcGTCGATGCAGCGCGAAAGGG
Arfrp1_gBC_00007	120	AAGTGACGGACTCGTGATCCTATCGCAGAATCCGTTAAATGGCACATCGATCGAGCTTCA	001010101001001000	TTCTGCGATAGGATCACGAGTCCGTCACTT	TGAAGCTCGATCGATGTGCCATTTAACGGA	46.666666666666664	70.48476074098187	50	70.88746309103504	TTCTGCGATAGGATCACGAGTCCGTCACTTtaACTTCAGCTGCCCCGGGTGAAGAtaTTAGTCTCGCGCGCCtTATTTAACCGACACCtTCGAGGCTAACCTTCtAGTATTCCGGTGAACtGCCAACGAGGATTGAtAATTACTGCGGACGAtTGAAGCTCGATCGATGTGCCATTTAACGGA	CGCAAACTGGTGCGGAAGGCgtatccatgtacTTCTGCGATAGGATCACGAGTCCGTCACTTtaACTTCAGCTGCCCCGGGTGAAGAtaTTAGTCTCGCGCGCCtTATTTAACCGACACCtTCGAGGCTAACCTTCtAGTATTCCGGTGAACtGCCAACGAGGATTGAtAATTACTGCGGACGAtTGAAGCTCGATCGATGTGCCATTTAACGGAcgtatgatggcGTCGATGCAGCGCGAAAGGG
Pck1_gBC_00008	0	GGCTCTACGCAATGACCACGGACATTCGTTATGTCCCGGACGTATGAGAAGACTGTACCT	100110000011010000	TAACGAATGTCCGTGGTCATTGCGTAGAGCC	AGGTACAGTCTTCTCATACGTCCGGGACA	51.724137931034484	70.11677865	51.61290322580645	72.16782245123056	TAACGAATGTCCGTGGTCATTGCGTAGAGCCtaACTTCAGCTGCCCCGGGTGAAGAtaGGGCGTAAACCTGATtGCTTTGAGACGGTTCtTATTTAACCGACACCtTAGACGATCCAGACGtGCCAACGAGGATTGAtGCCTCGTAACTTGGTtAGGTACAGTCTTCTCATACGTCCGGGACA	CGCAAACTGGTGCGGAAGGCgtatccatgtacTAACGAATGTCCGTGGTCATTGCGTAGAGCCtaACTTCAGCTGCCCCGGGTGAAGAtaGGGCGTAAACCTGATtGCTTTGAGACGGTTCtTATTTAACCGACACCtTAGACGATCCAGACGtGCCAACGAGGATTGAtGCCTCGTAACTTGGTtAGGTACAGTCTTCTCATACGTCCGGGACAcgtatgatggcGTCGATGCAGCGCGAAAGGG
Pck1_gBC_00008	60	CCCACGACCCGTCCATAGAGGCGTAGTCTGTTTACGCAGGTTGGATGCGATGTACCGACA	100110000011010000	AAACAGACTACGCCTCTATGGACGGGTCGTGGG	TGTCGGTACATCGCATCCAACCTGCGT	55.55555555555556	72.23072983134341	57.57575757575758	75.34279979478822	AAACAGACTACGCCTCTATGGACGGGTCGTGGGtaACTTCAGCTGCCCCGGGTGAAGAtaGGGCGTAAACCTGATtGCTTTGAGACGGTTCtTATTTAACCGACACCtTAGACGATCCAGACGtGCCAACGAGGATTGAtGCCTCGTAACTTGGTtTGTCGGTACATCGCATCCAACCTGCGT	CGCAAACTGGTGCGGAAGGCgtatccatgtacAAACAGACTACGCCTCTATGGACGGGTCGTGGGtaACTTCAGCTGCCCCGGGTGAAGAtaGGGCGTAAACCTGATtGCTTTGAGACGGTTCtTATTTAACCGACACCtTAGACGATCCAGACGtGCCAACGAGGATTGAtGCCTCGTAACTTGGTtTGTCGGTACATCGCATCCAACCTGCGTcgtatgatggcGTCGATGCAGCGCGAAAGGG
Pck1_gBC_00008	120	ACTTTAAGTGGGCCTGCGTTATATGTAGCCTTACAGCATGTGGTATGCGTTTGACCGATT	100110000011010000	AAGGCTACATATAACGCAGGCCCACTTAAAGT	AATCGGTCAAACGCATACCACATGCTGT	46.42857142857143	69.56766002059231	43.75	70.05235059378055	AAGGCTACATATAACGCAGGCCCACTTAAAGTtaACTTCAGCTGCCCCGGGTGAAGAtaGGGCGTAAACCTGATtGCTTTGAGACGGTTCtTATTTAACCGACACCtTAGACGATCCAGACGtGCCAACGAGGATTGAtGCCTCGTAACTTGGTtAATCGGTCAAACGCATACCACATGCTGT	CGCAAACTGGTGCGGAAGGCgtatccatgtacAAGGCTACATATAACGCAGGCCCACTTAAAGTtaACTTCAGCTGCCCCGGGTGAAGAtaGGGCGTAAACCTGATtGCTTTGAGACGGTTCtTATTTAACCGACACCtTAGACGATCCAGACGtGCCAACGAGGATTGAtGCCTCGTAACTTGGTtAATCGGTCAAACGCATACCACATGCTGTcgtatgatggcGTCGATGCAGCGCGAAAGGG
control_gBC_00009	0	GGCCGATCTTAGACAATTCCCGGACTGAATCGTCTTTCAGTCGTGGTGAATCCAAATGAT	100100010000010011	TTCAGTCCGGGAATTGTCTAAGATCGGCC	ATCATTTGGATTCACCACGACTGAAAGACGA	41.935483870967744	68.84064359365863	51.724137931034484	70.17103393735727	TTCAGTCCGGGAATTGTCTAAGATCGGCCtaACTTCAGCTGCCCCGGGTGAAGAtaGGGCGTAAACCTGATtGCTTTGAGACGGTTCtCCGCAAGGCATCATTtGCCTCGTAACTTGGTtACGACATGCGAGAAAtAAGTCATCGAAGCGTtATCATTTGGATTCACCACGACTGAAAGACGA	CGCAAACTGGTGCGGAAGGCgtatccatgtacTTCAGTCCGGGAATTGTCTAAGATCGGCCtaACTTCAGCTGCCCCGGGTGAAGAtaGGGCGTAAACCTGATtGCTTTGAGACGGTTCtCCGCAAGGCATCATTtGCCTCGTAACTTGGTtACGACATGCGAGAAAtAAGTCATCGAAGCGTtATCATTTGGATTCACCACGACTGAAAGACGAcgtatgatggcGTCGATGCAGCGCGAAAGGG
control_gBC_00009	60	ATCGTCCAAGAAGGAATGCGCCTGAGTGGTGCTCTACCGCCAGACGTAGACGGTAAGTGT	100100010000010011	ACCACTCAGGCGCATTCCTTCTTGGACGAT	ACACTTACCGTCTACGTCTGGCGGTAGAGC	56.666666666666664	72.61929398221542	53.333333333333336	73.43808499793255	ACCACTCAGGCGCATTCCTTCTTGGACGATtaACTTCAGCTGCCCCGGGTGAAGAtaGGGCGTAAACCTGATtGCTTTGAGACGGTTCtCCGCAAGGCATCATTtGCCTCGTAACTTGGTtACGACATGCGAGAAAtAAGTCATCGAAGCGTtACACTTACCGTCTACGTCTGGCGGTAGAGC	CGCAAACTGGTGCGGAAGGCgtatccatgtacACCACTCAGGCGCATTCCTTCTTGGACGATtaACTTCAGCTGCCCCGGGTGAAGAtaGGGCGTAAACCTGATtGCTTTGAGACGGTTCtCCGCAAGGCATCATTtGCCTCGTAACTTGGTtACGACATGCGAGAAAtAAGTCATCGAAGCGTtACACTTACCGTCTACGTCTGGCGGTAGAGCcgtatgatggcGTCGATGCAGCGCGAAAGGG
control_gBC_00009	120	AGCGATACGGCCGTAGACGCTGTAGTTATTATCACCCGAACCAAACCTGGCATCCATGGT	100100010000010011	TAACTACAGCGTCTACGGCCGTATCGCT	ACCATGGATGCCAGGTTTGGTTCGGGTGATAA	50	73.40364665953297	53.57142857142857	70.92020411111508	TAACTACAGCGTCTACGGCCGTATCGCTtaACTTCAGCTGCCCCGGGTGAAGAtaGGGCGTAAACCTGATtGCTTTGAGACGGTTCtCCGCAAGGCATCATTtGCCTCGTAACTTGGTtACGACATGCGAGAAAtAAGTCATCGAAGCGTtACCATGGATGCCAGGTTTGGTTCGGGTGATAA	CGCAAACTGGTGCGGAAGGCgtatccatgtacTAACTACAGCGTCTACGGCCGTATCGCTtaACTTCAGCTGCCCCGGGTGAAGAtaGGGCGTAAACCTGATtGCTTTGAGACGGTTCtCCGCAAGGCATCATTtGCCTCGTAACTTGGTtACGACATGCGAGAAAtAAGTCATCGAAGCGTtACCATGGATGCCAGGTTTGGTTCGGGTGATAAcgtatgatggcGTCGATGCAGCGCGAAAGGG
Ctnnb1_gBC_00010	0	ATGACGGCAATCATACAGCTAACCGTTCACACCGGTGAGGGTCTACCTGCCGACCAAGAG	101100000010101000	GGTGTGAACGGTTAGCTGTATGATTGCCGTCAT	CTCTTGGTCGGCAGGTAGACCCTCACC	62.96296296296296	71.68169396650092	48.484848484848484	72.29358348066012	GGTGTGAACGGTTAGCTGTATGATTGCCGTCATtaACTTCAGCTGCCCCGGGTGAAGAtaGGGCGTAAACCTGATtTTAGTCTCGCGCGCCtGCTTTGAGACGGTTCtTAGACGATCCAGACGtTCGCTAGGTTGGTTCtAATTACTGCGGACGAtCTCTTGGTCGGCAGGTAGACCCTCACC	CGCAAACTGGTGCGGAAGGCgtatccatgtacGGTGTGAACGGTTAGCTGTATGATTGCCGTCATtaACTTCAGCTGCCCCGGGTGAAGAtaGGGCGTAAACCTGATtTTAGTCTCGCGCGCCtGCTTTGAGACGGTTCtTAGACGATCCAGACGtTCGCTAGGTTGGTTCtAATTACTGCGGACGAtCTCTTGGTCGGCAGGTAGACCCTCACCcgtatgatggcGTCGATGCAGCGCGAAAGGG
Ctnnb1_gBC_00010	60	CTATGACGAACTGACTGTAGCAGTAGGGATGATGCATGTCATGATGCAACTGACTGCCGT	101100000010101000	TCATCCCTACTGCTACAGTCAGTTCGTCATAG	ACGGCAGTCAGTTGCATCATGACATGCA	50	71.28558757378937	46.875	68.9828981	TCATCCCTACTGCTACAGTCAGTTCGTCATAGtaACTTCAGCTGCCCCGGGTGAAGAtaGGGCGTAAACCTGATtTTAGTCTCGCGCGCCtGCTTTGAGACGGTTCtTAGACGATCCAGACGtTCGCTAGGTTGGTTCtAATTACTGCGGACGAtACGGCAGTCAGTTGCATCATGACATGCA	CGCAAACTGGTGCGGAAGGCgtatccatgtacTCATCCCTACTGCTACAGTCAGTTCGTCATAGtaACTTCAGCTGCCCCGGGTGAAGAtaGGGCGTAAACCTGATtTTAGTCTCGCGCGCCtGCTTTGAGACGGTTCtTAGACGATCCAGACGtTCGCTAGGTTGGTTCtAATTACTGCGGACGAtACGGCAGTCAGTTGCATCATGACATGCAcgtatgatggcGTCGATGCAGCGCGAAAGGG
Ctnnb1_gBC_00010	120	CATGTAACCAGGCCGCTCTAAGTCACTACGTTGTCCTAGCATGACACATGGCTTTCCGAG	101100000010101000	CAACGTAGTGACTTAGAGCGGCCTGGTTACATG	CTCGGAAAGCCATGTGTCATGCTAGGA	51.851851851851855	68.73303882753709	51.515151515151516	72.03265448429352	CAACGTAGTGACTTAGAGCGGCCTGGTTACATGtaACTTCAGCTGCCCCGGGTGAAGAtaGGGCGTAAACCTGATtTTAGTCTCGCGCGCCtGCTTTGAGACGGTTCtTAGACGATCCAGACGtTCGCTAGGTTGGTTCtAATTACTGCGGACGAtCTCGGAAAGCCATGTGTCATGCTAGGA	CGCAAACTGGTGCGGAAGGCgtatccatgtacCAACGTAGTGACTTAGAGCGGCCTGGTTACATGtaACTTCAGCTGCCCCGGGTGAAGAtaGGGCGTAAACCTGATtTTAGTCTCGCGCGCCtGCTTTGAGACGGTTCtTAGACGATCCAGACGtTCGCTAGGTTGGTTCtAATTACTGCGGACGAtCTCGGAAAGCCATGTGTCATGCTAGGAcgtatgatggcGTCGATGCAGCGCGAAAGGG
Emc4_gBC_00011	0	TGACTATAGGAAACGTAAGGACAGGTCGCTCTACTATCTGCACTAAGGCACTACAACCGT	000110000101100100	AGAGCGACCTGTCCTTACGTTTCCTATAGTCA	ACGGTTGTAGTGCCTTAGTGCAGATAGT	46.42857142857143	67.85239522992822	46.875	70.15598557969889	AGAGCGACCTGTCCTTACGTTTCCTATAGTCAtaACTTCAGCTGCCCCGGGTGAAGAtaGCTTTGAGACGGTTCtTATTTAACCGACACCtGTTAGCCGACCGATAtGCCAACGAGGATTGAtTCGCTAGGTTGGTTCtACCACGTACCGCCTTtACGGTTGTAGTGCCTTAGTGCAGATAGT	CGCAAACTGGTGCGGAAGGCgtatccatgtacAGAGCGACCTGTCCTTACGTTTCCTATAGTCAtaACTTCAGCTGCCCCGGGTGAAGAtaGCTTTGAGACGGTTCtTATTTAACCGACACCtGTTAGCCGACCGATAtGCCAACGAGGATTGAtTCGCTAGGTTGGTTCtACCACGTACCGCCTTtACGGTTGTAGTGCCTTAGTGCAGATAGTcgtatgatggcGTCGATGCAGCGCGAAAGGG
Emc4_gBC_00011	60	GGCCGACACATCTCGATCGTCGGTAGCAACAGGGAGCAACCGTAATCCTCGGTGCCAACT	000110000101100100	TTGCTACCGACGATCGAGATGTGTCGGCC	AGTTGGCACCGAGGATTACGGTTGCTCCCTG	58.064516129032256	75.09299353	58.62068965517241	73.51652801350042	TTGCTACCGACGATCGAGATGTGTCGGCCtaACTTCAGCTGCCCCGGGTGAAGAtaGCTTTGAGACGGTTCtTATTTAACCGACACCtGTTAGCCGACCGATAtGCCAACGAGGATTGAtTCGCTAGGTTGGTTCtACCACGTACCGCCTTtAGTTGGCACCGAGGATTACGGTTGCTCCCTG	CGCAAACTGGTGCGGAAGGCgtatccatgtacTTGCTACCGACGATCGAGATGTGTCGGCCtaACTTCAGCTGCCCCGGGTGAAGAtaGCTTTGAGACGGTTCtTATTTAACCGACACCtGTTAGCCGACCGATAtGCCAACGAGGATTGAtTCGCTAGGTTGGTTCtACCACGTACCGCCTTtAGTTGGCACCGAGGATTACGGTTGCTCCCTGcgtatgatggcGTCGATGCAGCGCGAAAGGG
Emc4_gBC_00011	120	TTGCCTAGCCCTACGTCAGGTACAGCCTGCTTTCGGGTGCTACGGTTACTCGCTTCCTCT	000110000101100100	CAGGCTGTACCTGACGTAGGGCTAGGCAA	AGAGGAAGCGAGTAACCGTAGCACCCGAAAG	54.83870967741935	73.01601831385199	58.62068965517241	72.91109293583708	CAGGCTGTACCTGACGTAGGGCTAGGCAAtaACTTCAGCTGCCCCGGGTGAAGAtaGCTTTGAGACGGTTCtTATTTAACCGACACCtGTTAGCCGACCGATAtGCCAACGAGGATTGAtTCGCTAGGTTGGTTCtACCACGTACCGCCTTtAGAGGAAGCGAGTAACCGTAGCACCCGAAAG	CGCAAACTGGTGCGGAAGGCgtatccatgtacCAGGCTGTACCTGACGTAGGGCTAGGCAAtaACTTCAGCTGCCCCGGGTGAAGAtaGCTTTGAGACGGTTCtTATTTAACCGACACCtGTTAGCCGACCGATAtGCCAACGAGGATTGAtTCGCTAGGTTGGTTCtACCACGTACCGCCTTtAGAGGAAGCGAGTAACCGTAGCACCCGAAAGcgtatgatggcGTCGATGCAGCGCGAAAGGG
Sec61b_gBC_00012	0	CACAACACAACACCATATCGGCAGGGTTACTCACTTCCGTCGCATCAGGTAATTCAACCC	100110001010000010	AACCCTGCCGATATGGTGTTGTGTTGTG	GGGTTGAATTACCTGATGCGACGGAAGTGAGT	50	71.9984512	50	69.75837246410032	AACCCTGCCGATATGGTGTTGTGTTGTGtaACTTCAGCTGCCCCGGGTGAAGAtaGGGCGTAAACCTGATtGCTTTGAGACGGTTCtTATTTAACCGACACCtAGTATTCCGGTGAACtTAGACGATCCAGACGtACGACATGCGAGAAAtGGGTTGAATTACCTGATGCGACGGAAGTGAGT	CGCAAACTGGTGCGGAAGGCgtatccatgtacAACCCTGCCGATATGGTGTTGTGTTGTGtaACTTCAGCTGCCCCGGGTGAAGAtaGGGCGTAAACCTGATtGCTTTGAGACGGTTCtTATTTAACCGACACCtAGTATTCCGGTGAACtTAGACGATCCAGACGtACGACATGCGAGAAAtGGGTTGAATTACCTGATGCGACGGAAGTGAGTcgtatgatggcGTCGATGCAGCGCGAAAGGG
Sec61b_gBC_00012	60	AATGCCACGTTCCGGTACGGGAATATTGGCCCTTAAGCGAACGGGCGTTCTGTTGTCTGA	100110001010000010	GGGCCAATATTCCCGTACCGGAACGTGGCATT	TCAGACAACAGAACGCCCGTTCGCTTAA	50	70.73463558051549	56.25	75.44648925135408	GGGCCAATATTCCCGTACCGGAACGTGGCATTtaACTTCAGCTGCCCCGGGTGAAGAtaGGGCGTAAACCTGATtGCTTTGAGACGGTTCtTATTTAACCGACACCtAGTATTCCGGTGAACtTAGACGATCCAGACGtACGACATGCGAGAAAtTCAGACAACAGAACGCCCGTTCGCTTAA	CGCAAACTGGTGCGGAAGGCgtatccatgtacGGGCCAATATTCCCGTACCGGAACGTGGCATTtaACTTCAGCTGCCCCGGGTGAAGAtaGGGCGTAAACCTGATtGCTTTGAGACGGTTCtTATTTAACCGACACCtAGTATTCCGGTGAACtTAGACGATCCAGACGtACGACATGCGAGAAAtTCAGACAACAGAACGCCCGTTCGCTTAAcgtatgatggcGTCGATGCAGCGCGAAAGGG
Sec61b_gBC_00012	120	ACCTCACGATTAGAATACCGCATCCGTACATGCGACATTAAGAACGCATTTCTGGGCCCG	100110001010000010	TGTACGGATGCGGTATTCTAATCGTGAGGT	CGGGCCCAGAAATGCGTTCTTAATGTCGCA	53.333333333333336	73.27506437	46.666666666666664	69.33778755	TGTACGGATGCGGTATTCTAATCGTGAGGTtaACTTCAGCTGCCCCGGGTGAAGAtaGGGCGTAAACCTGATtGCTTTGAGACGGTTCtTATTTAACCGACACCtAGTATTCCGGTGAACtTAGACGATCCAGACGtACGACATGCGAGAAAtCGGGCCCAGAAATGCGTTCTTAATGTCGCA	CGCAAACTGGTGCGGAAGGCgtatccatgtacTGTACGGATGCGGTATTCTAATCGTGAGGTtaACTTCAGCTGCCCCGGGTGAAGAtaGGGCGTAAACCTGATtGCTTTGAGACGGTTCtTATTTAACCGACACCtAGTATTCCGGTGAACtTAGACGATCCAGACGtACGACATGCGAGAAAtCGGGCCCAGAAATGCGTTCTTAATGTCGCAcgtatgatggcGTCGATGCAGCGCGAAAGGG
Tsc2_gBC_00013	0	CTACGGGCGGAAATGAATCTTCTAAGAGCGTCGAACTGCAAGACTACGGTACCTGGCGGA	010011001000000101	CGACGCTCTTAGAAGATTCATTTCCGCCCGTAG	TCCGCCAGGTACCGTAGTCTTGCAGTT	55.55555555555556	71.40267922937124	51.515151515151516	72.09321548293588	CGACGCTCTTAGAAGATTCATTTCCGCCCGTAGtaACTTCAGCTGCCCCGGGTGAAGAtaGCTAATTCAGGCGCTtTATTTAACCGACACCtTATGAAGGCGTTCCCtAGTATTCCGGTGAACtACCACGTACCGCCTTtAAGTCATCGAAGCGTtTCCGCCAGGTACCGTAGTCTTGCAGTT	CGCAAACTGGTGCGGAAGGCgtatccatgtacCGACGCTCTTAGAAGATTCATTTCCGCCCGTAGtaACTTCAGCTGCCCCGGGTGAAGAtaGCTAATTCAGGCGCTtTATTTAACCGACACCtTATGAAGGCGTTCCCtAGTATTCCGGTGAACtACCACGTACCGCCTTtAAGTCATCGAAGCGTtTCCGCCAGGTACCGTAGTCTTGCAGTTcgtatgatggcGTCGATGCAGCGCGAAAGGG
Tsc2_gBC_00013	60	ATCGTTTAGTGCAAGATGCCGATGAGTGCGCATCGACCTATTCGACAAGGGTTCACGGGC	010011001000000101	TGCGCACTCATCGGCATCTTGCACTAAACGAT	GCCCGTGAACCCTTGTCGAATAGGTCGA	57.142857142857146	71.9939277	50	74.01348061395868	TGCGCACTCATCGGCATCTTGCACTAAACGATtaACTTCAGCTGCCCCGGGTGAAGAtaGCTAATTCAGGCGCTtTATTTAACCGACACCtTATGAAGGCGTTCCCtAGTATTCCGGTGAACtACCACGTACCGCCTTtAAGTCATCGAAGCGTtGCCCGTGAACCCTTGTCGAATAGGTCGA	CGCAAACTGGTGCGGAAGGCgtatccatgtacTGCGCACTCATCGGCATCTTGCACTAAACGATtaACTTCAGCTGCCCCGGGTGAAGAtaGCTAATTCAGGCGCTtTATTTAACCGACACCtTATGAAGGCGTTCCCtAGTATTCCGGTGAACtACCACGTACCGCCTTtAAGTCATCGAAGCGTtGCCCGTGAACCCTTGTCGAATAGGTCGAcgtatgatggcGTCGATGCAGCGCGAAAGGG
Tsc2_gBC_00013	120	CCGTAACGATCATATCGGATTGAAAGGCGTTGACGATTCCAGTGTACAGCGAAAGGGCAG	010011001000000101	CGCCTTTCAATCCGATATGATCGTTACGG	CTGCCCTTTCGCTGTACACTGGAATCGTCAA	51.61290322580645	72.34970151197871	48.275862068965516	68.02520345	CGCCTTTCAATCCGATATGATCGTTACGGtaACTTCAGCTGCCCCGGGTGAAGAtaGCTAATTCAGGCGCTtTATTTAACCGACACCtTATGAAGGCGTTCCCtAGTATTCCGGTGAACtACCACGTACCGCCTTtAAGTCATCGAAGCGTtCTGCCCTTTCGCTGTACACTGGAATCGTCAA	CGCAAACTGGTGCGGAAGGCgtatccatgtacCGCCTTTCAATCCGATATGATCGTTACGGtaACTTCAGCTGCCCCGGGTGAAGAtaGCTAATTCAGGCGCTtTATTTAACCGACACCtTATGAAGGCGTTCCCtAGTATTCCGGTGAACtACCACGTACCGCCTTtAAGTCATCGAAGCGTtCTGCCCTTTCGCTGTACACTGGAATCGTCAAcgtatgatggcGTCGATGCAGCGCGAAAGGG
Npc1_gBC_00014	0	TCCGAGGCGTCCCGTGATATCCACATGATTCGTCGAAGCCAACTTCTATGCCATGAGCGT	000100010011101000	AATCATGTGGATATCACGGGACGCCTCGGA	ACGCTCATGGCATAGAAGTTGGCTTCGACG	53.333333333333336	72.62604206962544	53.333333333333336	72.72934882559434	AATCATGTGGATATCACGGGACGCCTCGGAtaACTTCAGCTGCCCCGGGTGAAGAtaGCTTTGAGACGGTTCtCCGCAAGGCATCATTtTAGACGATCCAGACGtGCCAACGAGGATTGAtTCGCTAGGTTGGTTCtAATTACTGCGGACGAtACGCTCATGGCATAGAAGTTGGCTTCGACG	CGCAAACTGGTGCGGAAGGCgtatccatgtacAATCATGTGGATATCACGGGACGCCTCGGAtaACTTCAGCTGCCCCGGGTGAAGAtaGCTTTGAGACGGTTCtCCGCAAGGCATCATTtTAGACGATCCAGACGtGCCAACGAGGATTGAtTCGCTAGGTTGGTTCtAATTACTGCGGACGAtACGCTCATGGCATAGAAGTTGGCTTCGACGcgtatgatggcGTCGATGCAGCGCGAAAGGG
Npc1_gBC_00014	60	GTCATAAGAGCCGTCAGGATTACCCATAGGAGAGCCGTCGATAATTCTAGTGGTCCGTTA	000100010011101000	TCTCCTATGGGTAATCCTGACGGCTCTTATGAC	TAACGGACCACTAGAATTATCGACGGC	48.148148148148145	66.46820901066076	48.484848484848484	70.33634729693273	TCTCCTATGGGTAATCCTGACGGCTCTTATGACtaACTTCAGCTGCCCCGGGTGAAGAtaGCTTTGAGACGGTTCtCCGCAAGGCATCATTtTAGACGATCCAGACGtGCCAACGAGGATTGAtTCGCTAGGTTGGTTCtAATTACTGCGGACGAtTAACGGACCACTAGAATTATCGACGGC	CGCAAACTGGTGCGGAAGGCgtatccatgtacTCTCCTATGGGTAATCCTGACGGCTCTTATGACtaACTTCAGCTGCCCCGGGTGAAGAtaGCTTTGAGACGGTTCtCCGCAAGGCATCATTtTAGACGATCCAGACGtGCCAACGAGGATTGAtTCGCTAGGTTGGTTCtAATTACTGCGGACGAtTAACGGACCACTAGAATTATCGACGGCcgtatgatggcGTCGATGCAGCGCGAAAGGG
Npc1_gBC_00014	120	TAGCGTCCACCGACTTCTATACATGTCGGTTGTACCTGATATTGGTAAGGTTGTGCCGCA	000100010011101000	ACAACCGACATGTATAGAAGTCGGTGGACGCTA	TGCGGCACAACCTTACCAATATCAGGT	48.148148148148145	68.73866489636993	48.484848484848484	72.14209834967573	ACAACCGACATGTATAGAAGTCGGTGGACGCTAtaACTTCAGCTGCCCCGGGTGAAGAtaGCTTTGAGACGGTTCtCCGCAAGGCATCATTtTAGACGATCCAGACGtGCCAACGAGGATTGAtTCGCTAGGTTGGTTCtAATTACTGCGGACGAtTGCGGCACAACCTTACCAATATCAGGT	CGCAAACTGGTGCGGAAGGCgtatccatgtacACAACCGACATGTATAGAAGTCGGTGGACGCTAtaACTTCAGCTGCCCCGGGTGAAGAtaGCTTTGAGACGGTTCtCCGCAAGGCATCATTtTAGACGATCCAGACGtGCCAACGAGGATTGAtTCGCTAGGTTGGTTCtAATTACTGCGGACGAtTGCGGCACAACCTTACCAATATCAGGTcgtatgatggcGTCGATGCAGCGCGAAAGGG
Emc2_gBC_00015	0	CCTCATCGGTGGTTTGATCCGCACCCTACATTCGCTTCGGATCTACACGAACAAGACAGG	010000101010011000	GAATGTAGGGTGCGGATCAAACCACCGATGAGG	CCTGTCTTGTTCGTGTAGATCCGAAGC	51.851851851851855	67.45925612	54.54545454545455	73.6909344	GAATGTAGGGTGCGGATCAAACCACCGATGAGGtaACTTCAGCTGCCCCGGGTGAAGAtaGCTAATTCAGGCGCTtTCGAGGCTAACCTTCtAGTATTCCGGTGAACtTAGACGATCCAGACGtGCCTCGTAACTTGGTtAATTACTGCGGACGAtCCTGTCTTGTTCGTGTAGATCCGAAGC	CGCAAACTGGTGCGGAAGGCgtatccatgtacGAATGTAGGGTGCGGATCAAACCACCGATGAGGtaACTTCAGCTGCCCCGGGTGAAGAtaGCTAATTCAGGCGCTtTCGAGGCTAACCTTCtAGTATTCCGGTGAACtTAGACGATCCAGACGtGCCTCGTAACTTGGTtAATTACTGCGGACGAtCCTGTCTTGTTCGTGTAGATCCGAAGCcgtatgatggcGTCGATGCAGCGCGAAAGGG
Emc2_gBC_00015	60	TCGTCCGTCTTCCGACCACGTGTCACGTATATTGGCCGATGTAAGGGAGGATAGTCCCGG	010000101010011000	TATACGTGACACGTGGTCGGAAGACGGACGA	CCGGGACTATCCTCCCTTACATCGGCCAA	58.62068965517241	72.70454239972156	54.83870967741935	73.62620868695649	TATACGTGACACGTGGTCGGAAGACGGACGAtaACTTCAGCTGCCCCGGGTGAAGAtaGCTAATTCAGGCGCTtTCGAGGCTAACCTTCtAGTATTCCGGTGAACtTAGACGATCCAGACGtGCCTCGTAACTTGGTtAATTACTGCGGACGAtCCGGGACTATCCTCCCTTACATCGGCCAA	CGCAAACTGGTGCGGAAGGCgtatccatgtacTATACGTGACACGTGGTCGGAAGACGGACGAtaACTTCAGCTGCCCCGGGTGAAGAtaGCTAATTCAGGCGCTtTCGAGGCTAACCTTCtAGTATTCCGGTGAACtTAGACGATCCAGACGtGCCTCGTAACTTGGTtAATTACTGCGGACGAtCCGGGACTATCCTCCCTTACATCGGCCAAcgtatgatggcGTCGATGCAGCGCGAAAGGG
Emc2_gBC_00015	120	AACCGACAATCATCTATAGCAGTCACGCGTGATAACTGGTGTGCGCTTTGCTGCGCGCAT	010000101010011000	TCACGCGTGACTGCTATAGATGATTGTCGGTT	ATGCGCGCAGCAAAGCGCACACCAGTTA	57.142857142857146	75.62447566955615	46.875	71.39423568453475	TCACGCGTGACTGCTATAGATGATTGTCGGTTtaACTTCAGCTGCCCCGGGTGAAGAtaGCTAATTCAGGCGCTtTCGAGGCTAACCTTCtAGTATTCCGGTGAACtTAGACGATCCAGACGtGCCTCGTAACTTGGTtAATTACTGCGGACGAtATGCGCGCAGCAAAGCGCACACCAGTTA	CGCAAACTGGTGCGGAAGGCgtatccatgtacTCACGCGTGACTGCTATAGATGATTGTCGGTTtaACTTCAGCTGCCCCGGGTGAAGAtaGCTAATTCAGGCGCTtTCGAGGCTAACCTTCtAGTATTCCGGTGAACtTAGACGATCCAGACGtGCCTCGTAACTTGGTtAATTACTGCGGACGAtATGCGCGCAGCAAAGCGCACACCAGTTAcgtatgatggcGTCGATGCAGCGCGAAAGGG
Ahsg_gBC_00016	0	GCAGTGAACCGCAGCCTATAACACATAGCTGTAGCGCACTGGAGTCCAATCGCAAATCGA	000101010100001010	ACAGCTATGTGTTATAGGCTGCGGTTCACTGC	TCGATTTGCGATTGGACTCCAGTGCGCT	53.57142857142857	72.60719741446883	50	72.19265553165292	ACAGCTATGTGTTATAGGCTGCGGTTCACTGCtaACTTCAGCTGCCCCGGGTGAAGAtaGCTTTGAGACGGTTCtTATGAAGGCGTTCCCtCCGCAAGGCATCATTtGTTAGCCGACCGATAtAATTACTGCGGACGAtACGACATGCGAGAAAtTCGATTTGCGATTGGACTCCAGTGCGCT	CGCAAACTGGTGCGGAAGGCgtatccatgtacACAGCTATGTGTTATAGGCTGCGGTTCACTGCtaACTTCAGCTGCCCCGGGTGAAGAtaGCTTTGAGACGGTTCtTATGAAGGCGTTCCCtCCGCAAGGCATCATTtGTTAGCCGACCGATAtAATTACTGCGGACGAtACGACATGCGAGAAAtTCGATTTGCGATTGGACTCCAGTGCGCTcgtatgatggcGTCGATGCAGCGCGAAAGGG
Ahsg_gBC_00016	60	TAACCAGCGCTCCCTCATTGATTAGTGGCGGTATGGCGGTCATGTGGTAGACGGCTCCTT	000101010100001010	TACCGCCACTAATCAATGAGGGAGCGCTGGTTA	AAGGAGCCGTCTACCACATGACCGCCA	59.25925925925926	73.30777916	51.515151515151516	74.00866545982626	TACCGCCACTAATCAATGAGGGAGCGCTGGTTAtaACTTCAGCTGCCCCGGGTGAAGAtaGCTTTGAGACGGTTCtTATGAAGGCGTTCCCtCCGCAAGGCATCATTtGTTAGCCGACCGATAtAATTACTGCGGACGAtACGACATGCGAGAAAtAAGGAGCCGTCTACCACATGACCGCCA	CGCAAACTGGTGCGGAAGGCgtatccatgtacTACCGCCACTAATCAATGAGGGAGCGCTGGTTAtaACTTCAGCTGCCCCGGGTGAAGAtaGCTTTGAGACGGTTCtTATGAAGGCGTTCCCtCCGCAAGGCATCATTtGTTAGCCGACCGATAtAATTACTGCGGACGAtACGACATGCGAGAAAtAAGGAGCCGTCTACCACATGACCGCCAcgtatgatggcGTCGATGCAGCGCGAAAGGG
Ahsg_gBC_00016	120	ATGCGCCTTGACTTACTGTAGACGTATAGCGTCCGGTGTCGCATGGCATACATATCATTA	000101010100001010	ACGCTATACGTCTACAGTAAGTCAAGGCGCAT	TAATGATATGTATGCCATGCGACACCGG	46.42857142857143	67.37651910989456	46.875	71.04847286910825	ACGCTATACGTCTACAGTAAGTCAAGGCGCATtaACTTCAGCTGCCCCGGGTGAAGAtaGCTTTGAGACGGTTCtTATGAAGGCGTTCCCtCCGCAAGGCATCATTtGTTAGCCGACCGATAtAATTACTGCGGACGAtACGACATGCGAGAAAtTAATGATATGTATGCCATGCGACACCGG	CGCAAACTGGTGCGGAAGGCgtatccatgtacACGCTATACGTCTACAGTAAGTCAAGGCGCATtaACTTCAGCTGCCCCGGGTGAAGAtaGCTTTGAGACGGTTCtTATGAAGGCGTTCCCtCCGCAAGGCATCATTtGTTAGCCGACCGATAtAATTACTGCGGACGAtACGACATGCGAGAAAtTAATGATATGTATGCCATGCGACACCGGcgtatgatggcGTCGATGCAGCGCGAAAGGG
Rpl37a_gBC_00017	0	GGCAACCGACATACTTGGCGGACAGCGATATAGTGTCAGTTACTCCATGGTACGTAACCT	100000010101000011	TCGCTGTCCGCCAAGTATGTCGGTTGCC	AGGTTACGTACCATGGAGTAACTGACACTATA	40.625	66.85265295954565	60.714285714285715	74.47968134722566	TCGCTGTCCGCCAAGTATGTCGGTTGCCtaACTTCAGCTGCCCCGGGTGAAGAtaGGGCGTAAACCTGATtCCGCAAGGCATCATTtGTTAGCCGACCGATAtGCCAACGAGGATTGAtACGACATGCGAGAAAtAAGTCATCGAAGCGTtAGGTTACGTACCATGGAGTAACTGACACTATA	CGCAAACTGGTGCGGAAGGCgtatccatgtacTCGCTGTCCGCCAAGTATGTCGGTTGCCtaACTTCAGCTGCCCCGGGTGAAGAtaGGGCGTAAACCTGATtCCGCAAGGCATCATTtGTTAGCCGACCGATAtGCCAACGAGGATTGAtACGACATGCGAGAAAtAAGTCATCGAAGCGTtAGGTTACGTACCATGGAGTAACTGACACTATAcgtatgatggcGTCGATGCAGCGCGAAAGGG
Rpl37a_gBC_00017	60	ATGATTGCTCGGACCCGTTGATTGATACGGTACGGGTTCAAAGGTATCTTCGCTGGGTAT	100000010101000011	ACCGTATCAATCAACGGGTCCGAGCAATCAT	ATACCCAGCGAAGATACCTTTGAACCCGT	48.275862068965516	69.77423244	48.38709677419355	71.77750276328157	ACCGTATCAATCAACGGGTCCGAGCAATCATtaACTTCAGCTGCCCCGGGTGAAGAtaGGGCGTAAACCTGATtCCGCAAGGCATCATTtGTTAGCCGACCGATAtGCCAACGAGGATTGAtACGACATGCGAGAAAtAAGTCATCGAAGCGTtATACCCAGCGAAGATACCTTTGAACCCGT	CGCAAACTGGTGCGGAAGGCgtatccatgtacACCGTATCAATCAACGGGTCCGAGCAATCATtaACTTCAGCTGCCCCGGGTGAAGAtaGGGCGTAAACCTGATtCCGCAAGGCATCATTtGTTAGCCGACCGATAtGCCAACGAGGATTGAtACGACATGCGAGAAAtAAGTCATCGAAGCGTtATACCCAGCGAAGATACCTTTGAACCCGTcgtatgatggcGTCGATGCAGCGCGAAAGGG
Rpl37a_gBC_00017	120	TGCGAATCGCGAAACTCTGCAATTCGCTAGCTGACATAGGCCATGCTACGTTCCAAATCA	100000010101000011	TAGCGAATTGCAGAGTTTCGCGATTCGCA	TGATTTGGAACGTAGCATGGCCTATGTCAGC	48.38709677419355	70.93306474	48.275862068965516	71.38488019039443	TAGCGAATTGCAGAGTTTCGCGATTCGCAtaACTTCAGCTGCCCCGGGTGAAGAtaGGGCGTAAACCTGATtCCGCAAGGCATCATTtGTTAGCCGACCGATAtGCCAACGAGGATTGAtACGACATGCGAGAAAtAAGTCATCGAAGCGTtTGATTTGGAACGTAGCATGGCCTATGTCAGC	CGCAAACTGGTGCGGAAGGCgtatccatgtacTAGCGAATTGCAGAGTTTCGCGATTCGCAtaACTTCAGCTGCCCCGGGTGAAGAtaGGGCGTAAACCTGATtCCGCAAGGCATCATTtGTTAGCCGACCGATAtGCCAACGAGGATTGAtACGACATGCGAGAAAtAAGTCATCGAAGCGTtTGATTTGGAACGTAGCATGGCCTATGTCAGCcgtatgatggcGTCGATGCAGCGCGAAAGGG
Cul5_gBC_00018	0	CACGCTACTGATTCTAACCGAAGGAGGCTCATTCCGAAGCCAGGTATGGCGCGGCACATA	000101001000110100	AATGAGCCTCCTTCGGTTAGAATCAGTAGCGTG	TATGTGCCGCGCCATACCTGGCTTCGG	62.96296296296296	74.59203036	48.484848484848484	71.46240843	AATGAGCCTCCTTCGGTTAGAATCAGTAGCGTGtaACTTCAGCTGCCCCGGGTGAAGAtaGCTTTGAGACGGTTCtTATGAAGGCGTTCCCtAGTATTCCGGTGAACtTCGCTAGGTTGGTTCtGCCTCGTAACTTGGTtACCACGTACCGCCTTtTATGTGCCGCGCCATACCTGGCTTCGG	CGCAAACTGGTGCGGAAGGCgtatccatgtacAATGAGCCTCCTTCGGTTAGAATCAGTAGCGTGtaACTTCAGCTGCCCCGGGTGAAGAtaGCTTTGAGACGGTTCtTATGAAGGCGTTCCCtAGTATTCCGGTGAACtTCGCTAGGTTGGTTCtGCCTCGTAACTTGGTtACCACGTACCGCCTTtTATGTGCCGCGCCATACCTGGCTTCGGcgtatgatggcGTCGATGCAGCGCGAAAGGG
Cul5_gBC_00018	60	TACCGATCCTGATACGCGTAAGCGCGGATTAGTCCACAAGGCCTATCATCCGAGTGCATA	000101001000110100	ATCCGCGCTTACGCGTATCAGGATCGGTA	TATGCACTCGGATGATAGGCCTTGTGGACTA	48.38709677419355	70.50055081159019	55.172413793103445	72.86783579516214	ATCCGCGCTTACGCGTATCAGGATCGGTAtaACTTCAGCTGCCCCGGGTGAAGAtaGCTTTGAGACGGTTCtTATGAAGGCGTTCCCtAGTATTCCGGTGAACtTCGCTAGGTTGGTTCtGCCTCGTAACTTGGTtACCACGTACCGCCTTtTATGCACTCGGATGATAGGCCTTGTGGACTA	CGCAAACTGGTGCGGAAGGCgtatccatgtacATCCGCGCTTACGCGTATCAGGATCGGTAtaACTTCAGCTGCCCCGGGTGAAGAtaGCTTTGAGACGGTTCtTATGAAGGCGTTCCCtAGTATTCCGGTGAACtTCGCTAGGTTGGTTCtGCCTCGTAACTTGGTtACCACGTACCGCCTTtTATGCACTCGGATGATAGGCCTTGTGGACTAcgtatgatggcGTCGATGCAGCGCGAAAGGG
Cul5_gBC_00018	120	CCAACCACGAACGTAGTTAATATCGCAGGTCCGGATTGTCTGTTCCCTTAGGGTAAACGG	000101001000110100	ACCTGCGATATTAACTACGTTCGTGGTTGG	CCGTTTACCCTAAGGGAACAGACAATCCGG	53.333333333333336	70.54292960213598	46.666666666666664	69.00404215265831	ACCTGCGATATTAACTACGTTCGTGGTTGGtaACTTCAGCTGCCCCGGGTGAAGAtaGCTTTGAGACGGTTCtTATGAAGGCGTTCCCtAGTATTCCGGTGAACtTCGCTAGGTTGGTTCtGCCTCGTAACTTGGTtACCACGTACCGCCTTtCCGTTTACCCTAAGGGAACAGACAATCCGG	CGCAAACTGGTGCGGAAGGCgtatccatgtacACCTGCGATATTAACTACGTTCGTGGTTGGtaACTTCAGCTGCCCCGGGTGAAGAtaGCTTTGAGACGGTTCtTATGAAGGCGTTCCCtAGTATTCCGGTGAACtTCGCTAGGTTGGTTCtGCCTCGTAACTTGGTtACCACGTACCGCCTTtCCGTTTACCCTAAGGGAACAGACAATCCGGcgtatgatggcGTCGATGCAGCGCGAAAGGG
Asl_gBC_00019	0	CTCCCAGACCGTCTGCGGTTCACAGCAAATAAGGTATCTGCGTTAGGAGGACCGGTGACT	001100000001010110	TTTGCTGTGAACCGCAGACGGTCTGGGAG	AGTCACCGGTCCTCCTAACGCAGATACCTTA	51.61290322580645	71.63082942943413	58.62068965517241	74.13179853955018	TTTGCTGTGAACCGCAGACGGTCTGGGAGtaACTTCAGCTGCCCCGGGTGAAGAtaTTAGTCTCGCGCGCCtGCTTTGAGACGGTTCtGCCAACGAGGATTGAtGCCTCGTAACTTGGTtACCACGTACCGCCTTtACGACATGCGAGAAAtAGTCACCGGTCCTCCTAACGCAGATACCTTA	CGCAAACTGGTGCGGAAGGCgtatccatgtacTTTGCTGTGAACCGCAGACGGTCTGGGAGtaACTTCAGCTGCCCCGGGTGAAGAtaTTAGTCTCGCGCGCCtGCTTTGAGACGGTTCtGCCAACGAGGATTGAtGCCTCGTAACTTGGTtACCACGTACCGCCTTtACGACATGCGAGAAAtAGTCACCGGTCCTCCTAACGCAGATACCTTAcgtatgatggcGTCGATGCAGCGCGAAAGGG
Asl_gBC_00019	60	TCTTGTATTTCACCGCACCAGTTAAGGCTCGCTGCCTTTAACCACGTGAACACTCTTCTG	001100000001010110	AGCGAGCCTTAACTGGTGCGGTGAAATACAAGA	CAGAAGAGTGTTCACGTGGTTAAAGGC	48.148148148148145	66.4471861	48.484848484848484	73.26189546169041	AGCGAGCCTTAACTGGTGCGGTGAAATACAAGAtaACTTCAGCTGCCCCGGGTGAAGAtaTTAGTCTCGCGCGCCtGCTTTGAGACGGTTCtGCCAACGAGGATTGAtGCCTCGTAACTTGGTtACCACGTACCGCCTTtACGACATGCGAGAAAtCAGAAGAGTGTTCACGTGGTTAAAGGC	CGCAAACTGGTGCGGAAGGCgtatccatgtacAGCGAGCCTTAACTGGTGCGGTGAAATACAAGAtaACTTCAGCTGCCCCGGGTGAAGAtaTTAGTCTCGCGCGCCtGCTTTGAGACGGTTCtGCCAACGAGGATTGAtGCCTCGTAACTTGGTtACCACGTACCGCCTTtACGACATGCGAGAAAtCAGAAGAGTGTTCACGTGGTTAAAGGCcgtatgatggcGTCGATGCAGCGCGAAAGGG
Asl_gBC_00019	120	GGACTGTTCGTGTATTGTACGAGTGACTGCTGTCATAAGGTTCGTCCTAGAACCCGCATG	001100000001010110	CAGCAGTCACTCGTACAATACACGAACAGTCC	CATGCGGGTTCTAGGACGAACCTTATGA	50	68.36894299274132	50	70.62095535013873	CAGCAGTCACTCGTACAATACACGAACAGTCCtaACTTCAGCTGCCCCGGGTGAAGAtaTTAGTCTCGCGCGCCtGCTTTGAGACGGTTCtGCCAACGAGGATTGAtGCCTCGTAACTTGGTtACCACGTACCGCCTTtACGACATGCGAGAAAtCATGCGGGTTCTAGGACGAACCTTATGA	CGCAAACTGGTGCGGAAGGCgtatccatgtacCAGCAGTCACTCGTACAATACACGAACAGTCCtaACTTCAGCTGCCCCGGGTGAAGAtaTTAGTCTCGCGCGCCtGCTTTGAGACGGTTCtGCCAACGAGGATTGAtGCCTCGTAACTTGGTtACCACGTACCGCCTTtACGACATGCGAGAAAtCATGCGGGTTCTAGGACGAACCTTATGAcgtatgatggcGTCGATGCAGCGCGAAAGGG
Smg5_gBC_00020	0	CCGCAATACTCGACCGTTGACTGATATAGGCTTCGTGTATGAGAGGCTACCTAGTAGCCA	000000001101110010	CCTATATCAGTCAACGGTCGAGTATTGCGG	TGGCTACTAGGTAGCCTCTCATACACGAAG	50	68.75070038562086	50	68.69891386932807	CCTATATCAGTCAACGGTCGAGTATTGCGGtaACTTCAGCTGCCCCGGGTGAAGAtaAGTATTCCGGTGAACtGTTAGCCGACCGATAtGCCAACGAGGATTGAtTCGCTAGGTTGGTTCtGCCTCGTAACTTGGTtACGACATGCGAGAAAtTGGCTACTAGGTAGCCTCTCATACACGAAG	CGCAAACTGGTGCGGAAGGCgtatccatgtacCCTATATCAGTCAACGGTCGAGTATTGCGGtaACTTCAGCTGCCCCGGGTGAAGAtaAGTATTCCGGTGAACtGTTAGCCGACCGATAtGCCAACGAGGATTGAtTCGCTAGGTTGGTTCtGCCTCGTAACTTGGTtACGACATGCGAGAAAtTGGCTACTAGGTAGCCTCTCATACACGAAGcgtatgatggcGTCGATGCAGCGCGAAAGGG
Smg5_gBC_00020	60	GTAACCAGTTTGTCTAGGGCCTTATCCGTGCAAGAACTAGTCCAGGTACACGGGTGGTAC	000000001101110010	TGCACGGATAAGGCCCTAGACAAACTGGTTAC	GTACCACCCGTGTACCTGGACTAGTTCT	53.57142857142857	68.95965731630326	50	71.68806287857205	TGCACGGATAAGGCCCTAGACAAACTGGTTACtaACTTCAGCTGCCCCGGGTGAAGAtaAGTATTCCGGTGAACtGTTAGCCGACCGATAtGCCAACGAGGATTGAtTCGCTAGGTTGGTTCtGCCTCGTAACTTGGTtACGACATGCGAGAAAtGTACCACCCGTGTACCTGGACTAGTTCT	CGCAAACTGGTGCGGAAGGCgtatccatgtacTGCACGGATAAGGCCCTAGACAAACTGGTTACtaACTTCAGCTGCCCCGGGTGAAGAtaAGTATTCCGGTGAACtGTTAGCCGACCGATAtGCCAACGAGGATTGAtTCGCTAGGTTGGTTCtGCCTCGTAACTTGGTtACGACATGCGAGAAAtGTACCACCCGTGTACCTGGACTAGTTCTcgtatgatggcGTCGATGCAGCGCGAAAGGG
Smg5_gBC_00020	120	AATACCTCCGTCCTAGCAGACGAAGCGCTGTAGAGCAGTAGTCGAATGAAGCGACCATTT	000000001101110010	TACAGCGCTTCGTCTGCTAGGACGGAGGTATT	AAATGGTCGCTTCATTCGACTACTGCTC	46.42857142857143	67.60213574368879	53.125	73.60256666411993	TACAGCGCTTCGTCTGCTAGGACGGAGGTATTtaACTTCAGCTGCCCCGGGTGAAGAtaAGTATTCCGGTGAACtGTTAGCCGACCGATAtGCCAACGAGGATTGAtTCGCTAGGTTGGTTCtGCCTCGTAACTTGGTtACGACATGCGAGAAAtAAATGGTCGCTTCATTCGACTACTGCTC	CGCAAACTGGTGCGGAAGGCgtatccatgtacTACAGCGCTTCGTCTGCTAGGACGGAGGTATTtaACTTCAGCTGCCCCGGGTGAAGAtaAGTATTCCGGTGAACtGTTAGCCGACCGATAtGCCAACGAGGATTGAtTCGCTAGGTTGGTTCtGCCTCGTAACTTGGTtACGACATGCGAGAAAtAAATGGTCGCTTCATTCGACTACTGCTCcgtatgatggcGTCGATGCAGCGCGAAAGGG
Atp2a2_gBC_00021	0	GCGGCCGTTCCCGATAGCCACTTAGGACACTCAGTGCCGTTTCCTAAATAGGCAACCCGC	010101100000001010	GTGTCCTAAGTGGCTATCGGGAACGGCCGC	GCGGGTTGCCTATTTAGGAAACGGCACTGA	53.333333333333336	72.74781044997036	63.333333333333336	75.52871764	GTGTCCTAAGTGGCTATCGGGAACGGCCGCtaACTTCAGCTGCCCCGGGTGAAGAtaGCTAATTCAGGCGCTtGCTTTGAGACGGTTCtTATGAAGGCGTTCCCtTCGAGGCTAACCTTCtAATTACTGCGGACGAtACGACATGCGAGAAAtGCGGGTTGCCTATTTAGGAAACGGCACTGA	CGCAAACTGGTGCGGAAGGCgtatccatgtacGTGTCCTAAGTGGCTATCGGGAACGGCCGCtaACTTCAGCTGCCCCGGGTGAAGAtaGCTAATTCAGGCGCTtGCTTTGAGACGGTTCtTATGAAGGCGTTCCCtTCGAGGCTAACCTTCtAATTACTGCGGACGAtACGACATGCGAGAAAtGCGGGTTGCCTATTTAGGAAACGGCACTGAcgtatgatggcGTCGATGCAGCGCGAAAGGG
Atp2a2_gBC_00021	60	TCGGACCTAAGCCTATGAAGGCCGTGAATGTTGGCTGTTACGGAAGCTCTGTCATAGCGT	010101100000001010	ATTCACGGCCTTCATAGGCTTAGGTCCGA	ACGCTATGACAGAGCTTCCGTAACAGCCAAC	51.61290322580645	72.15979628240581	51.724137931034484	71.12571859340608	ATTCACGGCCTTCATAGGCTTAGGTCCGAtaACTTCAGCTGCCCCGGGTGAAGAtaGCTAATTCAGGCGCTtGCTTTGAGACGGTTCtTATGAAGGCGTTCCCtTCGAGGCTAACCTTCtAATTACTGCGGACGAtACGACATGCGAGAAAtACGCTATGACAGAGCTTCCGTAACAGCCAAC	CGCAAACTGGTGCGGAAGGCgtatccatgtacATTCACGGCCTTCATAGGCTTAGGTCCGAtaACTTCAGCTGCCCCGGGTGAAGAtaGCTAATTCAGGCGCTtGCTTTGAGACGGTTCtTATGAAGGCGTTCCCtTCGAGGCTAACCTTCtAATTACTGCGGACGAtACGACATGCGAGAAAtACGCTATGACAGAGCTTCCGTAACAGCCAACcgtatgatggcGTCGATGCAGCGCGAAAGGG
Atp2a2_gBC_00021	120	CACGCCTAACATTACGCCCGCGATTGCGTTCACGAAACTTGCATTGGTTCGACACTCGCC	010101100000001010	AACGCAATCGCGGGCGTAATGTTAGGCGTG	GGCGAGTGTCGAACCAATGCAAGTTTCGTG	53.333333333333336	72.37614936829209	56.666666666666664	75.09386162617687	AACGCAATCGCGGGCGTAATGTTAGGCGTGtaACTTCAGCTGCCCCGGGTGAAGAtaGCTAATTCAGGCGCTtGCTTTGAGACGGTTCtTATGAAGGCGTTCCCtTCGAGGCTAACCTTCtAATTACTGCGGACGAtACGACATGCGAGAAAtGGCGAGTGTCGAACCAATGCAAGTTTCGTG	CGCAAACTGGTGCGGAAGGCgtatccatgtacAACGCAATCGCGGGCGTAATGTTAGGCGTGtaACTTCAGCTGCCCCGGGTGAAGAtaGCTAATTCAGGCGCTtGCTTTGAGACGGTTCtTATGAAGGCGTTCCCtTCGAGGCTAACCTTCtAATTACTGCGGACGAtACGACATGCGAGAAAtGGCGAGTGTCGAACCAATGCAAGTTTCGTGcgtatgatggcGTCGATGCAGCGCGAAAGGG
Hnf4a_gBC_00022	0	ATCTAGTTGGGTTGCGAGGGTGGAATAAGGATCAAACTACTTGCCTTGGTAAGGTGGGAC	001000010110000101	TCCTTATTCCACCCTCGCAACCCAACTAGAT	GTCCCACCTTACCAAGGCAAGTAGTTTGA	48.275862068965516	68.75978227900947	48.38709677419355	70.90652056549641	TCCTTATTCCACCCTCGCAACCCAACTAGATtaACTTCAGCTGCCCCGGGTGAAGAtaTTAGTCTCGCGCGCCtCCGCAAGGCATCATTtGTTAGCCGACCGATAtTAGACGATCCAGACGtACCACGTACCGCCTTtAAGTCATCGAAGCGTtGTCCCACCTTACCAAGGCAAGTAGTTTGA	CGCAAACTGGTGCGGAAGGCgtatccatgtacTCCTTATTCCACCCTCGCAACCCAACTAGATtaACTTCAGCTGCCCCGGGTGAAGAtaTTAGTCTCGCGCGCCtCCGCAAGGCATCATTtGTTAGCCGACCGATAtTAGACGATCCAGACGtACCACGTACCGCCTTtAAGTCATCGAAGCGTtGTCCCACCTTACCAAGGCAAGTAGTTTGAcgtatgatggcGTCGATGCAGCGCGAAAGGG
Hnf4a_gBC_00022	60	AACGTACGCTATGTTATCCGGGACTGAGGTTCACTCGAAACTGTGGAGATAGCTTATCGA	001000010110000101	AACCTCAGTCCCGGATAACATAGCGTACGTT	TCGATAAGCTATCTCCACAGTTTCGAGTG	44.827586206896555	66.46989822746775	48.38709677419355	70.94826133011065	AACCTCAGTCCCGGATAACATAGCGTACGTTtaACTTCAGCTGCCCCGGGTGAAGAtaTTAGTCTCGCGCGCCtCCGCAAGGCATCATTtGTTAGCCGACCGATAtTAGACGATCCAGACGtACCACGTACCGCCTTtAAGTCATCGAAGCGTtTCGATAAGCTATCTCCACAGTTTCGAGTG	CGCAAACTGGTGCGGAAGGCgtatccatgtacAACCTCAGTCCCGGATAACATAGCGTACGTTtaACTTCAGCTGCCCCGGGTGAAGAtaTTAGTCTCGCGCGCCtCCGCAAGGCATCATTtGTTAGCCGACCGATAtTAGACGATCCAGACGtACCACGTACCGCCTTtAAGTCATCGAAGCGTtTCGATAAGCTATCTCCACAGTTTCGAGTGcgtatgatggcGTCGATGCAGCGCGAAAGGG
Hnf4a_gBC_00022	120	TCCAACCCGAATTAGTTGTCCCGCTATTCTTCACGCCAGGTAGTCGTCAGCCAGGTGAAA	001000010110000101	TGAAGAATAGCGGGACAACTAATTCGGGTTGGA	TTTCACCTGGCTGACGACTACCTGGCG	59.25925925925926	72.21597184123243	45.45454545454545	71.32898866078864	TGAAGAATAGCGGGACAACTAATTCGGGTTGGAtaACTTCAGCTGCCCCGGGTGAAGAtaTTAGTCTCGCGCGCCtCCGCAAGGCATCATTtGTTAGCCGACCGATAtTAGACGATCCAGACGtACCACGTACCGCCTTtAAGTCATCGAAGCGTtTTTCACCTGGCTGACGACTACCTGGCG	CGCAAACTGGTGCGGAAGGCgtatccatgtacTGAAGAATAGCGGGACAACTAATTCGGGTTGGAtaACTTCAGCTGCCCCGGGTGAAGAtaTTAGTCTCGCGCGCCtCCGCAAGGCATCATTtGTTAGCCGACCGATAtTAGACGATCCAGACGtACCACGTACCGCCTTtAAGTCATCGAAGCGTtTTTCACCTGGCTGACGACTACCTGGCGcgtatgatggcGTCGATGCAGCGCGAAAGGG
control_gBC_00023	0	ACTTAACTTTCGCGTGTAGTTACGCGCCTCTTGGTGGTAGCGACGTACACACAAGTGTTG	100100000101100001	AGAGGCGCGTAACTACACGCGAAAGTTAAGT	CAACACTTGTGTGTACGTCGCTACCACCA	51.724137931034484	70.81322100318329	48.38709677419355	71.87586486061377	AGAGGCGCGTAACTACACGCGAAAGTTAAGTtaACTTCAGCTGCCCCGGGTGAAGAtaGGGCGTAAACCTGATtGCTTTGAGACGGTTCtGTTAGCCGACCGATAtGCCAACGAGGATTGAtTCGCTAGGTTGGTTCtAAGTCATCGAAGCGTtCAACACTTGTGTGTACGTCGCTACCACCA	CGCAAACTGGTGCGGAAGGCgtatccatgtacAGAGGCGCGTAACTACACGCGAAAGTTAAGTtaACTTCAGCTGCCCCGGGTGAAGAtaGGGCGTAAACCTGATtGCTTTGAGACGGTTCtGTTAGCCGACCGATAtGCCAACGAGGATTGAtTCGCTAGGTTGGTTCtAAGTCATCGAAGCGTtCAACACTTGTGTGTACGTCGCTACCACCAcgtatgatggcGTCGATGCAGCGCGAAAGGG
control_gBC_00023	60	TTTGGTAGACTTCCAGCTAATACTCGCCCGCAAACTACCCGACGACGAACGTGACTTGTC	100100000101100001	TTGCGGGCGAGTATTAGCTGGAAGTCTACCAAA	GACAAGTCACGTTCGTCGTCGGGTAGT	55.55555555555556	70.20699188	48.484848484848484	72.79592511635951	TTGCGGGCGAGTATTAGCTGGAAGTCTACCAAAtaACTTCAGCTGCCCCGGGTGAAGAtaGGGCGTAAACCTGATtGCTTTGAGACGGTTCtGTTAGCCGACCGATAtGCCAACGAGGATTGAtTCGCTAGGTTGGTTCtAAGTCATCGAAGCGTtGACAAGTCACGTTCGTCGTCGGGTAGT	CGCAAACTGGTGCGGAAGGCgtatccatgtacTTGCGGGCGAGTATTAGCTGGAAGTCTACCAAAtaACTTCAGCTGCCCCGGGTGAAGAtaGGGCGTAAACCTGATtGCTTTGAGACGGTTCtGTTAGCCGACCGATAtGCCAACGAGGATTGAtTCGCTAGGTTGGTTCtAAGTCATCGAAGCGTtGACAAGTCACGTTCGTCGTCGGGTAGTcgtatgatggcGTCGATGCAGCGCGAAAGGG
control_gBC_00023	120	GCGTAGCGGAACTTGACGTGTTCAACTTAGGCAATGTAGGAGTGTCCAATGTAGCGGTGC	100100000101100001	TGCCTAAGTTGAACACGTCAAGTTCCGCTACGC	GCACCGCTACATTGGACACTCCTACAT	51.851851851851855	68.70828109707384	51.515151515151516	73.91494688316465	TGCCTAAGTTGAACACGTCAAGTTCCGCTACGCtaACTTCAGCTGCCCCGGGTGAAGAtaGGGCGTAAACCTGATtGCTTTGAGACGGTTCtGTTAGCCGACCGATAtGCCAACGAGGATTGAtTCGCTAGGTTGGTTCtAAGTCATCGAAGCGTtGCACCGCTACATTGGACACTCCTACAT	CGCAAACTGGTGCGGAAGGCgtatccatgtacTGCCTAAGTTGAACACGTCAAGTTCCGCTACGCtaACTTCAGCTGCCCCGGGTGAAGAtaGGGCGTAAACCTGATtGCTTTGAGACGGTTCtGTTAGCCGACCGATAtGCCAACGAGGATTGAtTCGCTAGGTTGGTTCtAAGTCATCGAAGCGTtGCACCGCTACATTGGACACTCCTACATcgtatgatggcGTCGATGCAGCGCGAAAGGG
Rbp4_gBC_00024	0	AGCGAACTCAGAACAGCCCGACAATATTCCGCGACCGCACCTCGCAGGTCCTATAACAAT	001110100010000010	CGGAATATTGTCGGGCTGTTCTGAGTTCGCT	ATTGTTATAGGACCTGCGAGGTGCGGTCG	55.172413793103445	71.98589306237176	51.61290322580645	72.22292164	CGGAATATTGTCGGGCTGTTCTGAGTTCGCTtaACTTCAGCTGCCCCGGGTGAAGAtaTTAGTCTCGCGCGCCtGCTTTGAGACGGTTCtTATTTAACCGACACCtTCGAGGCTAACCTTCtTAGACGATCCAGACGtACGACATGCGAGAAAtATTGTTATAGGACCTGCGAGGTGCGGTCG	CGCAAACTGGTGCGGAAGGCgtatccatgtacCGGAATATTGTCGGGCTGTTCTGAGTTCGCTtaACTTCAGCTGCCCCGGGTGAAGAtaTTAGTCTCGCGCGCCtGCTTTGAGACGGTTCtTATTTAACCGACACCtTCGAGGCTAACCTTCtTAGACGATCCAGACGtACGACATGCGAGAAAtATTGTTATAGGACCTGCGAGGTGCGGTCGcgtatgatggcGTCGATGCAGCGCGAAAGGG
Rbp4_gBC_00024	60	GAGTCCTCTGACGCCCTGAGATAGATTCGGTCAACTCACATTCACAGGAAAGGGTCGCGA	001110100010000010	CCGAATCTATCTCAGGGCGTCAGAGGACTC	TCGCGACCCTTTCCTGTGAATGTGAGTTGA	50	71.82745355374209	56.666666666666664	71.00410643386437	CCGAATCTATCTCAGGGCGTCAGAGGACTCtaACTTCAGCTGCCCCGGGTGAAGAtaTTAGTCTCGCGCGCCtGCTTTGAGACGGTTCtTATTTAACCGACACCtTCGAGGCTAACCTTCtTAGACGATCCAGACGtACGACATGCGAGAAAtTCGCGACCCTTTCCTGTGAATGTGAGTTGA	CGCAAACTGGTGCGGAAGGCgtatccatgtacCCGAATCTATCTCAGGGCGTCAGAGGACTCtaACTTCAGCTGCCCCGGGTGAAGAtaTTAGTCTCGCGCGCCtGCTTTGAGACGGTTCtTATTTAACCGACACCtTCGAGGCTAACCTTCtTAGACGATCCAGACGtACGACATGCGAGAAAtTCGCGACCCTTTCCTGTGAATGTGAGTTGAcgtatgatggcGTCGATGCAGCGCGAAAGGG
Rbp4_gBC_00024	120	ATCTGAAGGGTCTAACTGAGGATGAATGACTAATCGGCGTAGCTAGCCCGCTTCGCGTAC	001110100010000010	TTAGTCATTCATCCTCAGTTAGACCCTTCAGAT	GTACGCGAAGCGGGCTAGCTACGCCGA	66.66666666666667	75.64265526710426	39.39393939393939	67.21230545452784	TTAGTCATTCATCCTCAGTTAGACCCTTCAGATtaACTTCAGCTGCCCCGGGTGAAGAtaTTAGTCTCGCGCGCCtGCTTTGAGACGGTTCtTATTTAACCGACACCtTCGAGGCTAACCTTCtTAGACGATCCAGACGtACGACATGCGAGAAAtGTACGCGAAGCGGGCTAGCTACGCCGA	CGCAAACTGGTGCGGAAGGCgtatccatgtacTTAGTCATTCATCCTCAGTTAGACCCTTCAGATtaACTTCAGCTGCCCCGGGTGAAGAtaTTAGTCTCGCGCGCCtGCTTTGAGACGGTTCtTATTTAACCGACACCtTCGAGGCTAACCTTCtTAGACGATCCAGACGtACGACATGCGAGAAAtGTACGCGAAGCGGGCTAGCTACGCCGAcgtatgatggcGTCGATGCAGCGCGAAAGGG
Nploc4_gBC_00025	0	TGAGCGGTTTACAATAACACGAAGTTAGGAGCCCGGATAGATTTCGCTTAACGTCATCTT	000000010010110110	CTCCTAACTTCGTGTTATTGTAAACCGCTCA	AAGATGACGTTAAGCGAAATCTATCCGGG	44.827586206896555	67.18873412728647	41.935483870967744	67.41017168747055	CTCCTAACTTCGTGTTATTGTAAACCGCTCAtaACTTCAGCTGCCCCGGGTGAAGAtaCCGCAAGGCATCATTtTAGACGATCCAGACGtTCGCTAGGTTGGTTCtGCCTCGTAACTTGGTtACCACGTACCGCCTTtACGACATGCGAGAAAtAAGATGACGTTAAGCGAAATCTATCCGGG	CGCAAACTGGTGCGGAAGGCgtatccatgtacCTCCTAACTTCGTGTTATTGTAAACCGCTCAtaACTTCAGCTGCCCCGGGTGAAGAtaCCGCAAGGCATCATTtTAGACGATCCAGACGtTCGCTAGGTTGGTTCtGCCTCGTAACTTGGTtACCACGTACCGCCTTtACGACATGCGAGAAAtAAGATGACGTTAAGCGAAATCTATCCGGGcgtatgatggcGTCGATGCAGCGCGAAAGGG
Nploc4_gBC_00025	60	GGCGCAAGTTCGATGACCTAGTCGAACCATTCGGATCTGTGTGATCGAGCCCGGTGGACT	000000010010110110	TGGTTCGACTAGGTCATCGAACTTGCGCC	AGTCCACCGGGCTCGATCACACAGATCCGAA	58.064516129032256	75.50947827430952	55.172413793103445	72.25923908334289	TGGTTCGACTAGGTCATCGAACTTGCGCCtaACTTCAGCTGCCCCGGGTGAAGAtaCCGCAAGGCATCATTtTAGACGATCCAGACGtTCGCTAGGTTGGTTCtGCCTCGTAACTTGGTtACCACGTACCGCCTTtACGACATGCGAGAAAtAGTCCACCGGGCTCGATCACACAGATCCGAA	CGCAAACTGGTGCGGAAGGCgtatccatgtacTGGTTCGACTAGGTCATCGAACTTGCGCCtaACTTCAGCTGCCCCGGGTGAAGAtaCCGCAAGGCATCATTtTAGACGATCCAGACGtTCGCTAGGTTGGTTCtGCCTCGTAACTTGGTtACCACGTACCGCCTTtACGACATGCGAGAAAtAGTCCACCGGGCTCGATCACACAGATCCGAAcgtatgatggcGTCGATGCAGCGCGAAAGGG
Nploc4_gBC_00025	120	AGGGTCGCTACAACCTATGGTGTAAAGCCTGTGCTTATTGTGGCAGCCAGTGGGTCGACC	000000010010110110	CAGGCTTTACACCATAGGTTGTAGCGACCCT	GGTCGACCCACTGGCTGCCACAATAAGCA	58.62068965517241	74.29061513351024	51.61290322580645	71.56251286	CAGGCTTTACACCATAGGTTGTAGCGACCCTtaACTTCAGCTGCCCCGGGTGAAGAtaCCGCAAGGCATCATTtTAGACGATCCAGACGtTCGCTAGGTTGGTTCtGCCTCGTAACTTGGTtACCACGTACCGCCTTtACGACATGCGAGAAAtGGTCGACCCACTGGCTGCCACAATAAGCA	CGCAAACTGGTGCGGAAGGCgtatccatgtacCAGGCTTTACACCATAGGTTGTAGCGACCCTtaACTTCAGCTGCCCCGGGTGAAGAtaCCGCAAGGCATCATTtTAGACGATCCAGACGtTCGCTAGGTTGGTTCtGCCTCGTAACTTGGTtACCACGTACCGCCTTtACGACATGCGAGAAAtGGTCGACCCACTGGCTGCCACAATAAGCAcgtatgatggcGTCGATGCAGCGCGAAAGGG
Insig1_gBC_00026	0	ACATAAGACGAGGAAATGTGGGTGTAACTGGTCGGGCCAACGTCACGTTGGGTGTCTTTC	111010001100000000	GACCAGTTACACCCACATTTCCTCGTCTTATGT	GAAAGACACCCAACGTGACGTTGGCCC	59.25925925925926	72.05839079018119	45.45454545454545	70.08766498713658	GACCAGTTACACCCACATTTCCTCGTCTTATGTtaACTTCAGCTGCCCCGGGTGAAGAtaGGGCGTAAACCTGATtGCTAATTCAGGCGCTtTTAGTCTCGCGCGCCtTATTTAACCGACACCtAGTATTCCGGTGAACtGTTAGCCGACCGATAtGAAAGACACCCAACGTGACGTTGGCCC	CGCAAACTGGTGCGGAAGGCgtatccatgtacGACCAGTTACACCCACATTTCCTCGTCTTATGTtaACTTCAGCTGCCCCGGGTGAAGAtaGGGCGTAAACCTGATtGCTAATTCAGGCGCTtTTAGTCTCGCGCGCCtTATTTAACCGACACCtAGTATTCCGGTGAACtGTTAGCCGACCGATAtGAAAGACACCCAACGTGACGTTGGCCCcgtatgatggcGTCGATGCAGCGCGAAAGGG
Insig1_gBC_00026	60	GATATAGCGTCCTGTCGCTGGTTTAGAACGAAGATCGTCCTGAGATGTGCAGCCGCGTTA	111010001100000000	TCGTTCTAAACCAGCGACAGGACGCTATATC	TAACGCGGCTGCACATCTCAGGACGATCT	55.172413793103445	73.20957503293977	48.38709677419355	69.88606121	TCGTTCTAAACCAGCGACAGGACGCTATATCtaACTTCAGCTGCCCCGGGTGAAGAtaGGGCGTAAACCTGATtGCTAATTCAGGCGCTtTTAGTCTCGCGCGCCtTATTTAACCGACACCtAGTATTCCGGTGAACtGTTAGCCGACCGATAtTAACGCGGCTGCACATCTCAGGACGATCT	CGCAAACTGGTGCGGAAGGCgtatccatgtacTCGTTCTAAACCAGCGACAGGACGCTATATCtaACTTCAGCTGCCCCGGGTGAAGAtaGGGCGTAAACCTGATtGCTAATTCAGGCGCTtTTAGTCTCGCGCGCCtTATTTAACCGACACCtAGTATTCCGGTGAACtGTTAGCCGACCGATAtTAACGCGGCTGCACATCTCAGGACGATCTcgtatgatggcGTCGATGCAGCGCGAAAGGG
Insig1_gBC_00026	120	TGTTGGATTATGGACACAGCGCCTATAGGAACAGGCTAGTACGACTTGCCTTCAACTTTC	111010001100000000	TTCCTATAGGCGCTGTGTCCATAATCCAACA	GAAAGTTGAAGGCAAGTCGTACTAGCCTG	48.275862068965516	67.83590992602188	45.16129032258065	69.64991185476765	TTCCTATAGGCGCTGTGTCCATAATCCAACAtaACTTCAGCTGCCCCGGGTGAAGAtaGGGCGTAAACCTGATtGCTAATTCAGGCGCTtTTAGTCTCGCGCGCCtTATTTAACCGACACCtAGTATTCCGGTGAACtGTTAGCCGACCGATAtGAAAGTTGAAGGCAAGTCGTACTAGCCTG	CGCAAACTGGTGCGGAAGGCgtatccatgtacTTCCTATAGGCGCTGTGTCCATAATCCAACAtaACTTCAGCTGCCCCGGGTGAAGAtaGGGCGTAAACCTGATtGCTAATTCAGGCGCTtTTAGTCTCGCGCGCCtTATTTAACCGACACCtAGTATTCCGGTGAACtGTTAGCCGACCGATAtGAAAGTTGAAGGCAAGTCGTACTAGCCTGcgtatgatggcGTCGATGCAGCGCGAAAGGG
Cps1_gBC_00027	0	TTGCACTTCGGCTTACGATCTGTAAGCGGTTTCTCCATAGGCTGGAATACGCATTCAACT	000011010100100001	ACCGCTTACAGATCGTAAGCCGAAGTGCAA	AGTTGAATGCGTATTCCAGCCTATGGAGAA	43.333333333333336	68.35509217605141	50	72.03452623	ACCGCTTACAGATCGTAAGCCGAAGTGCAAtaACTTCAGCTGCCCCGGGTGAAGAtaTATTTAACCGACACCtTATGAAGGCGTTCCCtCCGCAAGGCATCATTtGTTAGCCGACCGATAtTCGCTAGGTTGGTTCtAAGTCATCGAAGCGTtAGTTGAATGCGTATTCCAGCCTATGGAGAA	CGCAAACTGGTGCGGAAGGCgtatccatgtacACCGCTTACAGATCGTAAGCCGAAGTGCAAtaACTTCAGCTGCCCCGGGTGAAGAtaTATTTAACCGACACCtTATGAAGGCGTTCCCtCCGCAAGGCATCATTtGTTAGCCGACCGATAtTCGCTAGGTTGGTTCtAAGTCATCGAAGCGTtAGTTGAATGCGTATTCCAGCCTATGGAGAAcgtatgatggcGTCGATGCAGCGCGAAAGGG
Cps1_gBC_00027	60	TACTTAGCGAGCCCGTATTCTAACTTCCACGTAAGGCAGGGTTAACACATAAGGCTAGGG	000011010100100001	ACGTGGAAGTTAGAATACGGGCTCGCTAAGTA	CCCTAGCCTTATGTGTTAACCCTGCCTT	50	68.45586877248161	46.875	70.71129966891681	ACGTGGAAGTTAGAATACGGGCTCGCTAAGTAtaACTTCAGCTGCCCCGGGTGAAGAtaTATTTAACCGACACCtTATGAAGGCGTTCCCtCCGCAAGGCATCATTtGTTAGCCGACCGATAtTCGCTAGGTTGGTTCtAAGTCATCGAAGCGTtCCCTAGCCTTATGTGTTAACCCTGCCTT	CGCAAACTGGTGCGGAAGGCgtatccatgtacACGTGGAAGTTAGAATACGGGCTCGCTAAGTAtaACTTCAGCTGCCCCGGGTGAAGAtaTATTTAACCGACACCtTATGAAGGCGTTCCCtCCGCAAGGCATCATTtGTTAGCCGACCGATAtTCGCTAGGTTGGTTCtAAGTCATCGAAGCGTtCCCTAGCCTTATGTGTTAACCCTGCCTTcgtatgatggcGTCGATGCAGCGCGAAAGGG
Cps1_gBC_00027	120	ACGAAATGGATTGATTCGACGCGCGGCATTCATCTGAGCCTGAACGTCGATTCTGGACAA	000011010100100001	ATGAATGCCGCGCGTCGAATCAATCCATTTCGT	TTGTCCAGAATCGACGTTCAGGCTCAG	51.851851851851855	68.80259783	48.484848484848484	74.47923622869143	ATGAATGCCGCGCGTCGAATCAATCCATTTCGTtaACTTCAGCTGCCCCGGGTGAAGAtaTATTTAACCGACACCtTATGAAGGCGTTCCCtCCGCAAGGCATCATTtGTTAGCCGACCGATAtTCGCTAGGTTGGTTCtAAGTCATCGAAGCGTtTTGTCCAGAATCGACGTTCAGGCTCAG	CGCAAACTGGTGCGGAAGGCgtatccatgtacATGAATGCCGCGCGTCGAATCAATCCATTTCGTtaACTTCAGCTGCCCCGGGTGAAGAtaTATTTAACCGACACCtTATGAAGGCGTTCCCtCCGCAAGGCATCATTtGTTAGCCGACCGATAtTCGCTAGGTTGGTTCtAAGTCATCGAAGCGTtTTGTCCAGAATCGACGTTCAGGCTCAGcgtatgatggcGTCGATGCAGCGCGAAAGGG
Insr_gBC_00028	0	AACTGATGCCGTCTCATGTGGGTTTAACTGCCGAACAAAGCACGTATTGCAAGATGCGTA	100100001100001001	GGCAGTTAAACCCACATGAGACGGCATCAGTT	TACGCATCTTGCAATACGTGCTTTGTTC	42.857142857142854	67.07336602449004	50	72.57456839051503	GGCAGTTAAACCCACATGAGACGGCATCAGTTtaACTTCAGCTGCCCCGGGTGAAGAtaGGGCGTAAACCTGATtGCTTTGAGACGGTTCtAGTATTCCGGTGAACtGTTAGCCGACCGATAtAATTACTGCGGACGAtAAGTCATCGAAGCGTtTACGCATCTTGCAATACGTGCTTTGTTC	CGCAAACTGGTGCGGAAGGCgtatccatgtacGGCAGTTAAACCCACATGAGACGGCATCAGTTtaACTTCAGCTGCCCCGGGTGAAGAtaGGGCGTAAACCTGATtGCTTTGAGACGGTTCtAGTATTCCGGTGAACtGTTAGCCGACCGATAtAATTACTGCGGACGAtAAGTCATCGAAGCGTtTACGCATCTTGCAATACGTGCTTTGTTCcgtatgatggcGTCGATGCAGCGCGAAAGGG
Insr_gBC_00028	60	CAGACGCTCTTGATCTTTCGCTACCGATTAGCCACCGTAGTCCGGGATGTCGGGCAATTA	100100001100001001	GGCTAATCGGTAGCGAAAGATCAAGAGCGTCTG	TAATTGCCCGACATCCCGGACTACGGT	55.55555555555556	71.33992632	51.515151515151516	72.09785292	GGCTAATCGGTAGCGAAAGATCAAGAGCGTCTGtaACTTCAGCTGCCCCGGGTGAAGAtaGGGCGTAAACCTGATtGCTTTGAGACGGTTCtAGTATTCCGGTGAACtGTTAGCCGACCGATAtAATTACTGCGGACGAtAAGTCATCGAAGCGTtTAATTGCCCGACATCCCGGACTACGGT	CGCAAACTGGTGCGGAAGGCgtatccatgtacGGCTAATCGGTAGCGAAAGATCAAGAGCGTCTGtaACTTCAGCTGCCCCGGGTGAAGAtaGGGCGTAAACCTGATtGCTTTGAGACGGTTCtAGTATTCCGGTGAACtGTTAGCCGACCGATAtAATTACTGCGGACGAtAAGTCATCGAAGCGTtTAATTGCCCGACATCCCGGACTACGGTcgtatgatggcGTCGATGCAGCGCGAAAGGG
Insr_gBC_00028	120	CTGAACTTCGTCGTTACCTACAGCGTGTGACCGTGATTACAAATTTACTCTATGCCGCAA	100100001100001001	ACACGCTGTAGGTAACGACGAAGTTCAG	TTGCGGCATAGAGTAAATTTGTAATCACGGTC	40.625	68.15253420269943	50	68.73910299065034	ACACGCTGTAGGTAACGACGAAGTTCAGtaACTTCAGCTGCCCCGGGTGAAGAtaGGGCGTAAACCTGATtGCTTTGAGACGGTTCtAGTATTCCGGTGAACtGTTAGCCGACCGATAtAATTACTGCGGACGAtAAGTCATCGAAGCGTtTTGCGGCATAGAGTAAATTTGTAATCACGGTC	CGCAAACTGGTGCGGAAGGCgtatccatgtacACACGCTGTAGGTAACGACGAAGTTCAGtaACTTCAGCTGCCCCGGGTGAAGAtaGGGCGTAAACCTGATtGCTTTGAGACGGTTCtAGTATTCCGGTGAACtGTTAGCCGACCGATAtAATTACTGCGGACGAtAAGTCATCGAAGCGTtTTGCGGCATAGAGTAAATTTGTAATCACGGTCcgtatgatggcGTCGATGCAGCGCGAAAGGG
Atp6v0c_gBC_00029	0	CACTCAGTTGACCTGAATGCGCATCCAGACCGGATATAGTGCTCGTATGAAACGCCAGGT	110010101000100000	GTCTGGATGCGCATTCAGGTCAACTGAGTG	ACCTGGCGTTTCATACGAGCACTATATCCG	50	70.14794772683172	53.333333333333336	71.37094593624357	GTCTGGATGCGCATTCAGGTCAACTGAGTGtaACTTCAGCTGCCCCGGGTGAAGAtaGGGCGTAAACCTGATtGCTAATTCAGGCGCTtTATTTAACCGACACCtTCGAGGCTAACCTTCtAGTATTCCGGTGAACtTCGCTAGGTTGGTTCtACCTGGCGTTTCATACGAGCACTATATCCG	CGCAAACTGGTGCGGAAGGCgtatccatgtacGTCTGGATGCGCATTCAGGTCAACTGAGTGtaACTTCAGCTGCCCCGGGTGAAGAtaGGGCGTAAACCTGATtGCTAATTCAGGCGCTtTATTTAACCGACACCtTCGAGGCTAACCTTCtAGTATTCCGGTGAACtTCGCTAGGTTGGTTCtACCTGGCGTTTCATACGAGCACTATATCCGcgtatgatggcGTCGATGCAGCGCGAAAGGG
Atp6v0c_gBC_00029	60	GCGGGATTTCCGTGTCTTGAGACTCTCTAAATGCGCCCTGCGTCGTTTCGATGTGGATTG	110010101000100000	TTTAGAGAGTCTCAAGACACGGAAATCCCGC	CAATCCACATCGAAACGACGCAGGGCGCA	58.62068965517241	75.05568818952202	48.38709677419355	70.05742281093927	TTTAGAGAGTCTCAAGACACGGAAATCCCGCtaACTTCAGCTGCCCCGGGTGAAGAtaGGGCGTAAACCTGATtGCTAATTCAGGCGCTtTATTTAACCGACACCtTCGAGGCTAACCTTCtAGTATTCCGGTGAACtTCGCTAGGTTGGTTCtCAATCCACATCGAAACGACGCAGGGCGCA	CGCAAACTGGTGCGGAAGGCgtatccatgtacTTTAGAGAGTCTCAAGACACGGAAATCCCGCtaACTTCAGCTGCCCCGGGTGAAGAtaGGGCGTAAACCTGATtGCTAATTCAGGCGCTtTATTTAACCGACACCtTCGAGGCTAACCTTCtAGTATTCCGGTGAACtTCGCTAGGTTGGTTCtCAATCCACATCGAAACGACGCAGGGCGCAcgtatgatggcGTCGATGCAGCGCGAAAGGG
Atp6v0c_gBC_00029	120	TACACGGTACGTCTAGACAGCGGACATTCGTCGCCTGAAATAGGTCGTGCGTGCATAGCT	110010101000100000	CGAATGTCCGCTGTCTAGACGTACCGTGTA	AGCTATGCACGCACGACCTATTTCAGGCGA	53.333333333333336	73.52381437	53.333333333333336	71.13862645140551	CGAATGTCCGCTGTCTAGACGTACCGTGTAtaACTTCAGCTGCCCCGGGTGAAGAtaGGGCGTAAACCTGATtGCTAATTCAGGCGCTtTATTTAACCGACACCtTCGAGGCTAACCTTCtAGTATTCCGGTGAACtTCGCTAGGTTGGTTCtAGCTATGCACGCACGACCTATTTCAGGCGA	CGCAAACTGGTGCGGAAGGCgtatccatgtacCGAATGTCCGCTGTCTAGACGTACCGTGTAtaACTTCAGCTGCCCCGGGTGAAGAtaGGGCGTAAACCTGATtGCTAATTCAGGCGCTtTATTTAACCGACACCtTCGAGGCTAACCTTCtAGTATTCCGGTGAACtTCGCTAGGTTGGTTCtAGCTATGCACGCACGACCTATTTCAGGCGAcgtatgatggcGTCGATGCAGCGCGAAAGGG
Slu7_gBC_00030	0	ACAGGCCGAGGTTTCGGGTGGACGTATACCACTGTCGCGCTATCAGGAAATCACCTCCTC	011010000000101001	GTGGTATACGTCCACCCGAAACCTCGGCCTGT	GAGGAGGTGATTTCCTGATAGCGCGACA	53.57142857142857	70.11163727785112	59.375	75.86856766456702	GTGGTATACGTCCACCCGAAACCTCGGCCTGTtaACTTCAGCTGCCCCGGGTGAAGAtaGCTAATTCAGGCGCTtTTAGTCTCGCGCGCCtTATTTAACCGACACCtTCGCTAGGTTGGTTCtAATTACTGCGGACGAtAAGTCATCGAAGCGTtGAGGAGGTGATTTCCTGATAGCGCGACA	CGCAAACTGGTGCGGAAGGCgtatccatgtacGTGGTATACGTCCACCCGAAACCTCGGCCTGTtaACTTCAGCTGCCCCGGGTGAAGAtaGCTAATTCAGGCGCTtTTAGTCTCGCGCGCCtTATTTAACCGACACCtTCGCTAGGTTGGTTCtAATTACTGCGGACGAtAAGTCATCGAAGCGTtGAGGAGGTGATTTCCTGATAGCGCGACAcgtatgatggcGTCGATGCAGCGCGAAAGGG
Slu7_gBC_00030	60	GAAACGATCTACCCTGACCCGTTGTTAGTCGCCTGATCGCGTTCATGACAGGTTCGTCAC	011010000000101001	GCGACTAACAACGGGTCAGGGTAGATCGTTTC	GTGACGAACCTGTCATGAACGCGATCAG	53.57142857142857	69.82526354544166	53.125	72.07659507533805	GCGACTAACAACGGGTCAGGGTAGATCGTTTCtaACTTCAGCTGCCCCGGGTGAAGAtaGCTAATTCAGGCGCTtTTAGTCTCGCGCGCCtTATTTAACCGACACCtTCGCTAGGTTGGTTCtAATTACTGCGGACGAtAAGTCATCGAAGCGTtGTGACGAACCTGTCATGAACGCGATCAG	CGCAAACTGGTGCGGAAGGCgtatccatgtacGCGACTAACAACGGGTCAGGGTAGATCGTTTCtaACTTCAGCTGCCCCGGGTGAAGAtaGCTAATTCAGGCGCTtTTAGTCTCGCGCGCCtTATTTAACCGACACCtTCGCTAGGTTGGTTCtAATTACTGCGGACGAtAAGTCATCGAAGCGTtGTGACGAACCTGTCATGAACGCGATCAGcgtatgatggcGTCGATGCAGCGCGAAAGGG
Slu7_gBC_00030	120	CTACATGATCCGTCAGTGGCTACAAGCACTCAGCGACACGGGACTACGTTCCGACAAGAC	011010000000101001	CTGAGTGCTTGTAGCCACTGACGGATCATGTAG	GTCTTGTCGGAACGTAGTCCCGTGTCG	59.25925925925926	70.65694219458913	51.515151515151516	71.71776056140607	CTGAGTGCTTGTAGCCACTGACGGATCATGTAGtaACTTCAGCTGCCCCGGGTGAAGAtaGCTAATTCAGGCGCTtTTAGTCTCGCGCGCCtTATTTAACCGACACCtTCGCTAGGTTGGTTCtAATTACTGCGGACGAtAAGTCATCGAAGCGTtGTCTTGTCGGAACGTAGTCCCGTGTCG	CGCAAACTGGTGCGGAAGGCgtatccatgtacCTGAGTGCTTGTAGCCACTGACGGATCATGTAGtaACTTCAGCTGCCCCGGGTGAAGAtaGCTAATTCAGGCGCTtTTAGTCTCGCGCGCCtTATTTAACCGACACCtTCGCTAGGTTGGTTCtAATTACTGCGGACGAtAAGTCATCGAAGCGTtGTCTTGTCGGAACGTAGTCCCGTGTCGcgtatgatggcGTCGATGCAGCGCGAAAGGG
Rxra_gBC_00031	0	GGAGTAAGACTACACTCACGTCGCTGTACCATTTGGCACCCTAGTTGGTCGTTTCACAAA	001100000011110000	TGGTACAGCGACGTGAGTGTAGTCTTACTCC	TTTGTGAAACGACCAACTAGGGTGCCAAA	44.827586206896555	69.49083558507601	51.61290322580645	70.73831800174924	TGGTACAGCGACGTGAGTGTAGTCTTACTCCtaACTTCAGCTGCCCCGGGTGAAGAtaTTAGTCTCGCGCGCCtGCTTTGAGACGGTTCtTAGACGATCCAGACGtGCCAACGAGGATTGAtTCGCTAGGTTGGTTCtGCCTCGTAACTTGGTtTTTGTGAAACGACCAACTAGGGTGCCAAA	CGCAAACTGGTGCGGAAGGCgtatccatgtacTGGTACAGCGACGTGAGTGTAGTCTTACTCCtaACTTCAGCTGCCCCGGGTGAAGAtaTTAGTCTCGCGCGCCtGCTTTGAGACGGTTCtTAGACGATCCAGACGtGCCAACGAGGATTGAtTCGCTAGGTTGGTTCtGCCTCGTAACTTGGTtTTTGTGAAACGACCAACTAGGGTGCCAAAcgtatgatggcGTCGATGCAGCGCGAAAGGG
Rxra_gBC_00031	60	CGACCACATCCTACGGAGCGCAGATTCGTATAATGGTATAGCCACCGGTTTGTACGTCTC	001100000011110000	TTATACGAATCTGCGCTCCGTAGGATGTGGTCG	GAGACGTACAAACCGGTGGCTATACCA	51.851851851851855	68.21403023333949	51.515151515151516	72.70579574773882	TTATACGAATCTGCGCTCCGTAGGATGTGGTCGtaACTTCAGCTGCCCCGGGTGAAGAtaTTAGTCTCGCGCGCCtGCTTTGAGACGGTTCtTAGACGATCCAGACGtGCCAACGAGGATTGAtTCGCTAGGTTGGTTCtGCCTCGTAACTTGGTtGAGACGTACAAACCGGTGGCTATACCA	CGCAAACTGGTGCGGAAGGCgtatccatgtacTTATACGAATCTGCGCTCCGTAGGATGTGGTCGtaACTTCAGCTGCCCCGGGTGAAGAtaTTAGTCTCGCGCGCCtGCTTTGAGACGGTTCtTAGACGATCCAGACGtGCCAACGAGGATTGAtTCGCTAGGTTGGTTCtGCCTCGTAACTTGGTtGAGACGTACAAACCGGTGGCTATACCAcgtatgatggcGTCGATGCAGCGCGAAAGGG
Rxra_gBC_00031	120	ATGACGTATCACTCTGACCGGATAACAACCCTCCGCAAATGGACAGGTTGCGAAATTCAC	001100000011110000	GAGGGTTGTTATCCGGTCAGAGTGATACGTCAT	GTGAATTTCGCAACCTGTCCATTTGCG	48.148148148148145	68.05470671735276	48.484848484848484	70.91671704347942	GAGGGTTGTTATCCGGTCAGAGTGATACGTCATtaACTTCAGCTGCCCCGGGTGAAGAtaTTAGTCTCGCGCGCCtGCTTTGAGACGGTTCtTAGACGATCCAGACGtGCCAACGAGGATTGAtTCGCTAGGTTGGTTCtGCCTCGTAACTTGGTtGTGAATTTCGCAACCTGTCCATTTGCG	CGCAAACTGGTGCGGAAGGCgtatccatgtacGAGGGTTGTTATCCGGTCAGAGTGATACGTCATtaACTTCAGCTGCCCCGGGTGAAGAtaTTAGTCTCGCGCGCCtGCTTTGAGACGGTTCtTAGACGATCCAGACGtGCCAACGAGGATTGAtTCGCTAGGTTGGTTCtGCCTCGTAACTTGGTtGTGAATTTCGCAACCTGTCCATTTGCGcgtatgatggcGTCGATGCAGCGCGAAAGGG
Rb1_gBC_00032	0	ATCAACGTTGAGGAATGTTAACGGCCTGGGCTCCGTCACATAATTTGCCAAACGCGTCAG	000100110010001100	AGCCCAGGCCGTTAACATTCCTCAACGTTGAT	CTGACGCGTTTGGCAAATTATGTGACGG	50	69.41200677382983	50	73.6478827	AGCCCAGGCCGTTAACATTCCTCAACGTTGATtaACTTCAGCTGCCCCGGGTGAAGAtaGCTTTGAGACGGTTCtTCGAGGCTAACCTTCtCCGCAAGGCATCATTtTAGACGATCCAGACGtAATTACTGCGGACGAtACCACGTACCGCCTTtCTGACGCGTTTGGCAAATTATGTGACGG	CGCAAACTGGTGCGGAAGGCgtatccatgtacAGCCCAGGCCGTTAACATTCCTCAACGTTGATtaACTTCAGCTGCCCCGGGTGAAGAtaGCTTTGAGACGGTTCtTCGAGGCTAACCTTCtCCGCAAGGCATCATTtTAGACGATCCAGACGtAATTACTGCGGACGAtACCACGTACCGCCTTtCTGACGCGTTTGGCAAATTATGTGACGGcgtatgatggcGTCGATGCAGCGCGAAAGGG
Rb1_gBC_00032	60	GTTGACTGAATCTGACACTTTGGTCGAATCGTTCAAATCTTCGTGGACGCACAATGCCTT	000100110010001100	CGATTCGACCAAAGTGTCAGATTCAGTCAAC	AAGGCATTGTGCGTCCACGAAGATTTGAA	44.827586206896555	69.95770249	45.16129032258065	68.31516942357808	CGATTCGACCAAAGTGTCAGATTCAGTCAACtaACTTCAGCTGCCCCGGGTGAAGAtaGCTTTGAGACGGTTCtTCGAGGCTAACCTTCtCCGCAAGGCATCATTtTAGACGATCCAGACGtAATTACTGCGGACGAtACCACGTACCGCCTTtAAGGCATTGTGCGTCCACGAAGATTTGAA	CGCAAACTGGTGCGGAAGGCgtatccatgtacCGATTCGACCAAAGTGTCAGATTCAGTCAACtaACTTCAGCTGCCCCGGGTGAAGAtaGCTTTGAGACGGTTCtTCGAGGCTAACCTTCtCCGCAAGGCATCATTtTAGACGATCCAGACGtAATTACTGCGGACGAtACCACGTACCGCCTTtAAGGCATTGTGCGTCCACGAAGATTTGAAcgtatgatggcGTCGATGCAGCGCGAAAGGG
Rb1_gBC_00032	120	TCACTTGGCGGATTTCACTGCGAGGGCTTAACCATTGTATAGACGGTTCATCCCAGTGCG	000100110010001100	TTAAGCCCTCGCAGTGAAATCCGCCAAGTGA	CGCACTGGGATGAACCGTCTATACAATGG	51.724137931034484	69.25835171	51.61290322580645	73.6798724	TTAAGCCCTCGCAGTGAAATCCGCCAAGTGAtaACTTCAGCTGCCCCGGGTGAAGAtaGCTTTGAGACGGTTCtTCGAGGCTAACCTTCtCCGCAAGGCATCATTtTAGACGATCCAGACGtAATTACTGCGGACGAtACCACGTACCGCCTTtCGCACTGGGATGAACCGTCTATACAATGG	CGCAAACTGGTGCGGAAGGCgtatccatgtacTTAAGCCCTCGCAGTGAAATCCGCCAAGTGAtaACTTCAGCTGCCCCGGGTGAAGAtaGCTTTGAGACGGTTCtTCGAGGCTAACCTTCtCCGCAAGGCATCATTtTAGACGATCCAGACGtAATTACTGCGGACGAtACCACGTACCGCCTTtCGCACTGGGATGAACCGTCTATACAATGGcgtatgatggcGTCGATGCAGCGCGAAAGGG
Mtbp_gBC_00033	0	TCGACCCGTGACCCTTAGAGAGGTGTGTCGTCCTGTATCGGTTGTTCAAAGTTCTCGACG	000101000010110010	ACGACACACCTCTCTAAGGGTCACGGGTCGA	CGTCGAGAACTTTGAACAACCGATACAGG	48.275862068965516	67.98539720118913	58.064516129032256	74.81720504758795	ACGACACACCTCTCTAAGGGTCACGGGTCGAtaACTTCAGCTGCCCCGGGTGAAGAtaGCTTTGAGACGGTTCtTATGAAGGCGTTCCCtTAGACGATCCAGACGtTCGCTAGGTTGGTTCtGCCTCGTAACTTGGTtACGACATGCGAGAAAtCGTCGAGAACTTTGAACAACCGATACAGG	CGCAAACTGGTGCGGAAGGCgtatccatgtacACGACACACCTCTCTAAGGGTCACGGGTCGAtaACTTCAGCTGCCCCGGGTGAAGAtaGCTTTGAGACGGTTCtTATGAAGGCGTTCCCtTAGACGATCCAGACGtTCGCTAGGTTGGTTCtGCCTCGTAACTTGGTtACGACATGCGAGAAAtCGTCGAGAACTTTGAACAACCGATACAGGcgtatgatggcGTCGATGCAGCGCGAAAGGG
Mtbp_gBC_00033	60	GTGGAACGTTTGTTGGCGACCGTTATATTTACCGCTAAGTCTGGCGTCCGCCTTTGTATA	000101000010110010	GGTAAATATAACGGTCGCCAACAAACGTTCCAC	TATACAAAGGCGGACGCCAGACTTAGC	51.851851851851855	68.71796975775851	45.45454545454545	70.33213120442093	GGTAAATATAACGGTCGCCAACAAACGTTCCACtaACTTCAGCTGCCCCGGGTGAAGAtaGCTTTGAGACGGTTCtTATGAAGGCGTTCCCtTAGACGATCCAGACGtTCGCTAGGTTGGTTCtGCCTCGTAACTTGGTtACGACATGCGAGAAAtTATACAAAGGCGGACGCCAGACTTAGC	CGCAAACTGGTGCGGAAGGCgtatccatgtacGGTAAATATAACGGTCGCCAACAAACGTTCCACtaACTTCAGCTGCCCCGGGTGAAGAtaGCTTTGAGACGGTTCtTATGAAGGCGTTCCCtTAGACGATCCAGACGtTCGCTAGGTTGGTTCtGCCTCGTAACTTGGTtACGACATGCGAGAAAtTATACAAAGGCGGACGCCAGACTTAGCcgtatgatggcGTCGATGCAGCGCGAAAGGG
Mtbp_gBC_00033	120	TCCCGCCGAACAAGACCTAAATACCAACATGTGAGCGACGAGGAATGTTGCTAAGGTATT	000101000010110010	CATGTTGGTATTTAGGTCTTGTTCGGCGGGA	AATACCTTAGCAACATTCCTCGTCGCTCA	44.827586206896555	68.39659765814918	48.38709677419355	70.70500493753525	CATGTTGGTATTTAGGTCTTGTTCGGCGGGAtaACTTCAGCTGCCCCGGGTGAAGAtaGCTTTGAGACGGTTCtTATGAAGGCGTTCCCtTAGACGATCCAGACGtTCGCTAGGTTGGTTCtGCCTCGTAACTTGGTtACGACATGCGAGAAAtAATACCTTAGCAACATTCCTCGTCGCTCA	CGCAAACTGGTGCGGAAGGCgtatccatgtacCATGTTGGTATTTAGGTCTTGTTCGGCGGGAtaACTTCAGCTGCCCCGGGTGAAGAtaGCTTTGAGACGGTTCtTATGAAGGCGTTCCCtTAGACGATCCAGACGtTCGCTAGGTTGGTTCtGCCTCGTAACTTGGTtACGACATGCGAGAAAtAATACCTTAGCAACATTCCTCGTCGCTCAcgtatgatggcGTCGATGCAGCGCGAAAGGG
Polr1a_gBC_00034	0	CATGGATTACACCCTTTCGCAACTCGCGTCATTAGTGGCGCCCAGTCCAACTAAGCGATC	001011100000000110	TGACGCGAGTTGCGAAAGGGTGTAATCCATG	GATCGCTTAGTTGGACTGGGCGCCACTAA	55.172413793103445	72.19353022049467	51.61290322580645	72.71733516092996	TGACGCGAGTTGCGAAAGGGTGTAATCCATGtaACTTCAGCTGCCCCGGGTGAAGAtaTTAGTCTCGCGCGCCtTATTTAACCGACACCtTATGAAGGCGTTCCCtTCGAGGCTAACCTTCtACCACGTACCGCCTTtACGACATGCGAGAAAtGATCGCTTAGTTGGACTGGGCGCCACTAA	CGCAAACTGGTGCGGAAGGCgtatccatgtacTGACGCGAGTTGCGAAAGGGTGTAATCCATGtaACTTCAGCTGCCCCGGGTGAAGAtaTTAGTCTCGCGCGCCtTATTTAACCGACACCtTATGAAGGCGTTCCCtTCGAGGCTAACCTTCtACCACGTACCGCCTTtACGACATGCGAGAAAtGATCGCTTAGTTGGACTGGGCGCCACTAAcgtatgatggcGTCGATGCAGCGCGAAAGGG
Polr1a_gBC_00034	60	TAGTTAAGAGACTGCGTGGAGGCTTATGCTCAGGTGTTCGCTCAGGATAATACGTGAACC	001011100000000110	GCATAAGCCTCCACGCAGTCTCTTAACTA	GGTTCACGTATTATCCTGAGCGAACACCTGA	48.38709677419355	70.06401554224101	48.275862068965516	68.40349019886077	GCATAAGCCTCCACGCAGTCTCTTAACTAtaACTTCAGCTGCCCCGGGTGAAGAtaTTAGTCTCGCGCGCCtTATTTAACCGACACCtTATGAAGGCGTTCCCtTCGAGGCTAACCTTCtACCACGTACCGCCTTtACGACATGCGAGAAAtGGTTCACGTATTATCCTGAGCGAACACCTGA	CGCAAACTGGTGCGGAAGGCgtatccatgtacGCATAAGCCTCCACGCAGTCTCTTAACTAtaACTTCAGCTGCCCCGGGTGAAGAtaTTAGTCTCGCGCGCCtTATTTAACCGACACCtTATGAAGGCGTTCCCtTCGAGGCTAACCTTCtACCACGTACCGCCTTtACGACATGCGAGAAAtGGTTCACGTATTATCCTGAGCGAACACCTGAcgtatgatggcGTCGATGCAGCGCGAAAGGG
Polr1a_gBC_00034	120	TTCATGTCGGTTCATGACTCAGGCGACTCTCCATACCTACTCCGGCCACATAGGATTAGT	001011100000000110	TGGAGAGTCGCCTGAGTCATGAACCGACATGAA	ACTAATCCTATGTGGCCGGAGTAGGTA	48.148148148148145	66.37107697537732	51.515151515151516	73.82841544630486	TGGAGAGTCGCCTGAGTCATGAACCGACATGAAtaACTTCAGCTGCCCCGGGTGAAGAtaTTAGTCTCGCGCGCCtTATTTAACCGACACCtTATGAAGGCGTTCCCtTCGAGGCTAACCTTCtACCACGTACCGCCTTtACGACATGCGAGAAAtACTAATCCTATGTGGCCGGAGTAGGTA	CGCAAACTGGTGCGGAAGGCgtatccatgtacTGGAGAGTCGCCTGAGTCATGAACCGACATGAAtaACTTCAGCTGCCCCGGGTGAAGAtaTTAGTCTCGCGCGCCtTATTTAACCGACACCtTATGAAGGCGTTCCCtTCGAGGCTAACCTTCtACCACGTACCGCCTTtACGACATGCGAGAAAtACTAATCCTATGTGGCCGGAGTAGGTAcgtatgatggcGTCGATGCAGCGCGAAAGGG
control_gBC_00035	0	CCCGACAAATTTCGTTCGTCCGTAGCACCTAAGAATTAGGCTGTGAAGACATGGCATGAG	100001011010000010	TAGGTGCTACGGACGAACGAAATTTGTCGGG	CTCATGCCATGTCTTCACAGCCTAATTCT	44.827586206896555	67.37175433149139	51.61290322580645	72.12987901142316	TAGGTGCTACGGACGAACGAAATTTGTCGGGtaACTTCAGCTGCCCCGGGTGAAGAtaGGGCGTAAACCTGATtTATGAAGGCGTTCCCtCCGCAAGGCATCATTtAGTATTCCGGTGAACtTAGACGATCCAGACGtACGACATGCGAGAAAtCTCATGCCATGTCTTCACAGCCTAATTCT	CGCAAACTGGTGCGGAAGGCgtatccatgtacTAGGTGCTACGGACGAACGAAATTTGTCGGGtaACTTCAGCTGCCCCGGGTGAAGAtaGGGCGTAAACCTGATtTATGAAGGCGTTCCCtCCGCAAGGCATCATTtAGTATTCCGGTGAACtTAGACGATCCAGACGtACGACATGCGAGAAAtCTCATGCCATGTCTTCACAGCCTAATTCTcgtatgatggcGTCGATGCAGCGCGAAAGGG
control_gBC_00035	60	CCTCTCGCCGAGTACATTACCGCGTTACTGTAGGTACGTGAGGCATACCCGTCCAATTGA	100001011010000010	ACAGTAACGCGGTAATGTACTCGGCGAGAGG	TCAATTGGACGGGTATGCCTCACGTACCT	51.724137931034484	71.23279574547598	54.83870967741935	72.93624408551017	ACAGTAACGCGGTAATGTACTCGGCGAGAGGtaACTTCAGCTGCCCCGGGTGAAGAtaGGGCGTAAACCTGATtTATGAAGGCGTTCCCtCCGCAAGGCATCATTtAGTATTCCGGTGAACtTAGACGATCCAGACGtACGACATGCGAGAAAtTCAATTGGACGGGTATGCCTCACGTACCT	CGCAAACTGGTGCGGAAGGCgtatccatgtacACAGTAACGCGGTAATGTACTCGGCGAGAGGtaACTTCAGCTGCCCCGGGTGAAGAtaGGGCGTAAACCTGATtTATGAAGGCGTTCCCtCCGCAAGGCATCATTtAGTATTCCGGTGAACtTAGACGATCCAGACGtACGACATGCGAGAAAtTCAATTGGACGGGTATGCCTCACGTACCTcgtatgatggcGTCGATGCAGCGCGAAAGGG
control_gBC_00035	120	GTCATGCGAATGCCCAATTAGGCTTACGAAGAATACTGGGACACCTAAATCTGGTGGTCC	100001011010000010	TTCTTCGTAAGCCTAATTGGGCATTCGCATGAC	GGACCACCAGATTTAGGTGTCCCAGTA	51.851851851851855	67.61128511442371	45.45454545454545	71.24909884987017	TTCTTCGTAAGCCTAATTGGGCATTCGCATGACtaACTTCAGCTGCCCCGGGTGAAGAtaGGGCGTAAACCTGATtTATGAAGGCGTTCCCtCCGCAAGGCATCATTtAGTATTCCGGTGAACtTAGACGATCCAGACGtACGACATGCGAGAAAtGGACCACCAGATTTAGGTGTCCCAGTA	CGCAAACTGGTGCGGAAGGCgtatccatgtacTTCTTCGTAAGCCTAATTGGGCATTCGCATGACtaACTTCAGCTGCCCCGGGTGAAGAtaGGGCGTAAACCTGATtTATGAAGGCGTTCCCtCCGCAAGGCATCATTtAGTATTCCGGTGAACtTAGACGATCCAGACGtACGACATGCGAGAAAtGGACCACCAGATTTAGGTGTCCCAGTAcgtatgatggcGTCGATGCAGCGCGAAAGGG
Apc_gBC_00036	0	TATATGCAAGCAATCGGTCGTGTTCTTGACATGTTCATATCGGTAGCTGTCGTGCTGTCG	010000100100001101	TGTCAAGAACACGACCGATTGCTTGCATATA	CGACAGCACGACAGCTACCGATATGAACA	51.724137931034484	70.36264827290898	41.935483870967744	69.04497578	TGTCAAGAACACGACCGATTGCTTGCATATAtaACTTCAGCTGCCCCGGGTGAAGAtaGCTAATTCAGGCGCTtTCGAGGCTAACCTTCtGTTAGCCGACCGATAtAATTACTGCGGACGAtACCACGTACCGCCTTtAAGTCATCGAAGCGTtCGACAGCACGACAGCTACCGATATGAACA	CGCAAACTGGTGCGGAAGGCgtatccatgtacTGTCAAGAACACGACCGATTGCTTGCATATAtaACTTCAGCTGCCCCGGGTGAAGAtaGCTAATTCAGGCGCTtTCGAGGCTAACCTTCtGTTAGCCGACCGATAtAATTACTGCGGACGAtACCACGTACCGCCTTtAAGTCATCGAAGCGTtCGACAGCACGACAGCTACCGATATGAACAcgtatgatggcGTCGATGCAGCGCGAAAGGG
Apc_gBC_00036	60	CCTTCAACAACTATAGTGCGCGGCCATTTCGTATCAACGTAACGGACTATGTTGTTCCGT	010000100100001101	CGAAATGGCCGCGCACTATAGTTGTTGAAGG	ACGGAACAACATAGTCCGTTACGTTGATA	41.37931034482759	66.59452386828099	51.61290322580645	71.93623548041307	CGAAATGGCCGCGCACTATAGTTGTTGAAGGtaACTTCAGCTGCCCCGGGTGAAGAtaGCTAATTCAGGCGCTtTCGAGGCTAACCTTCtGTTAGCCGACCGATAtAATTACTGCGGACGAtACCACGTACCGCCTTtAAGTCATCGAAGCGTtACGGAACAACATAGTCCGTTACGTTGATA	CGCAAACTGGTGCGGAAGGCgtatccatgtacCGAAATGGCCGCGCACTATAGTTGTTGAAGGtaACTTCAGCTGCCCCGGGTGAAGAtaGCTAATTCAGGCGCTtTCGAGGCTAACCTTCtGTTAGCCGACCGATAtAATTACTGCGGACGAtACCACGTACCGCCTTtAAGTCATCGAAGCGTtACGGAACAACATAGTCCGTTACGTTGATAcgtatgatggcGTCGATGCAGCGCGAAAGGG
Apc_gBC_00036	120	CTAGCGTATGCAGCGTGGATAGCAAACTATATGGTGTAGTCTCCGCATTGCGTTCAACGT	010000100100001101	TATAGTTTGCTATCCACGCTGCATACGCTAG	ACGTTGAACGCAATGCGGAGACTACACCA	51.724137931034484	72.39386700329601	45.16129032258065	68.60413543350813	TATAGTTTGCTATCCACGCTGCATACGCTAGtaACTTCAGCTGCCCCGGGTGAAGAtaGCTAATTCAGGCGCTtTCGAGGCTAACCTTCtGTTAGCCGACCGATAtAATTACTGCGGACGAtACCACGTACCGCCTTtAAGTCATCGAAGCGTtACGTTGAACGCAATGCGGAGACTACACCA	CGCAAACTGGTGCGGAAGGCgtatccatgtacTATAGTTTGCTATCCACGCTGCATACGCTAGtaACTTCAGCTGCCCCGGGTGAAGAtaGCTAATTCAGGCGCTtTCGAGGCTAACCTTCtGTTAGCCGACCGATAtAATTACTGCGGACGAtACCACGTACCGCCTTtAAGTCATCGAAGCGTtACGTTGAACGCAATGCGGAGACTACACCAcgtatgatggcGTCGATGCAGCGCGAAAGGG
Copb2_gBC_00037	0	GGATAGTGGGCTGAGTACTCTCTCGGATATCGGTCCAGTAGAAACAGTCCGTGTCACTTA	000110100101001000	GATATCCGAGAGAGTACTCAGCCCACTATCC	TAAGTGACACGGACTGTTTCTACTGGACC	48.275862068965516	68.03226779092466	51.61290322580645	68.72557645516463	GATATCCGAGAGAGTACTCAGCCCACTATCCtaACTTCAGCTGCCCCGGGTGAAGAtaGCTTTGAGACGGTTCtTATTTAACCGACACCtTCGAGGCTAACCTTCtGTTAGCCGACCGATAtGCCAACGAGGATTGAtAATTACTGCGGACGAtTAAGTGACACGGACTGTTTCTACTGGACC	CGCAAACTGGTGCGGAAGGCgtatccatgtacGATATCCGAGAGAGTACTCAGCCCACTATCCtaACTTCAGCTGCCCCGGGTGAAGAtaGCTTTGAGACGGTTCtTATTTAACCGACACCtTCGAGGCTAACCTTCtGTTAGCCGACCGATAtGCCAACGAGGATTGAtAATTACTGCGGACGAtTAAGTGACACGGACTGTTTCTACTGGACCcgtatgatggcGTCGATGCAGCGCGAAAGGG
Copb2_gBC_00037	60	GGGCATTCACCTGGTATAACGCACAGTCGGCGTGCGTTCCGAGTGAATACCAGTCCTCAC	000110100101001000	CGCCGACTGTGCGTTATACCAGGTGAATGCCC	GTGAGGACTGGTATTCACTCGGAACGCA	53.57142857142857	70.18536783731918	59.375	75.69438166783402	CGCCGACTGTGCGTTATACCAGGTGAATGCCCtaACTTCAGCTGCCCCGGGTGAAGAtaGCTTTGAGACGGTTCtTATTTAACCGACACCtTCGAGGCTAACCTTCtGTTAGCCGACCGATAtGCCAACGAGGATTGAtAATTACTGCGGACGAtGTGAGGACTGGTATTCACTCGGAACGCA	CGCAAACTGGTGCGGAAGGCgtatccatgtacCGCCGACTGTGCGTTATACCAGGTGAATGCCCtaACTTCAGCTGCCCCGGGTGAAGAtaGCTTTGAGACGGTTCtTATTTAACCGACACCtTCGAGGCTAACCTTCtGTTAGCCGACCGATAtGCCAACGAGGATTGAtAATTACTGCGGACGAtGTGAGGACTGGTATTCACTCGGAACGCAcgtatgatggcGTCGATGCAGCGCGAAAGGG
Copb2_gBC_00037	120	CGTCTTTAATACAGAAAGCCTGCGAAAGAATCGAATGTTATTTCCGTACGATAGTCCCGT	000110100101001000	TTCTTTCGCAGGCTTTCTGTATTAAAGACG	ACGGGACTATCGTACGGAAATAACATTCGA	43.333333333333336	67.86882701854626	40	66.49526942276714	TTCTTTCGCAGGCTTTCTGTATTAAAGACGtaACTTCAGCTGCCCCGGGTGAAGAtaGCTTTGAGACGGTTCtTATTTAACCGACACCtTCGAGGCTAACCTTCtGTTAGCCGACCGATAtGCCAACGAGGATTGAtAATTACTGCGGACGAtACGGGACTATCGTACGGAAATAACATTCGA	CGCAAACTGGTGCGGAAGGCgtatccatgtacTTCTTTCGCAGGCTTTCTGTATTAAAGACGtaACTTCAGCTGCCCCGGGTGAAGAtaGCTTTGAGACGGTTCtTATTTAACCGACACCtTCGAGGCTAACCTTCtGTTAGCCGACCGATAtGCCAACGAGGATTGAtAATTACTGCGGACGAtACGGGACTATCGTACGGAAATAACATTCGAcgtatgatggcGTCGATGCAGCGCGAAAGGG
Sec61a1_gBC_00038	0	AATGGCTCGTTGATACTCCGAAAGTGTCATTTGCCAATTCAACTACGGGATGAATGTAAC	000110100000010101	TGACACTTTCGGAGTATCAACGAGCCATT	GTTACATTCATCCCGTAGTTGAATTGGCAAA	38.70967741935484	66.86212535743209	44.827586206896555	68.54008340796133	TGACACTTTCGGAGTATCAACGAGCCATTtaACTTCAGCTGCCCCGGGTGAAGAtaGCTTTGAGACGGTTCtTATTTAACCGACACCtTCGAGGCTAACCTTCtGCCTCGTAACTTGGTtACCACGTACCGCCTTtAAGTCATCGAAGCGTtGTTACATTCATCCCGTAGTTGAATTGGCAAA	CGCAAACTGGTGCGGAAGGCgtatccatgtacTGACACTTTCGGAGTATCAACGAGCCATTtaACTTCAGCTGCCCCGGGTGAAGAtaGCTTTGAGACGGTTCtTATTTAACCGACACCtTCGAGGCTAACCTTCtGCCTCGTAACTTGGTtACCACGTACCGCCTTtAAGTCATCGAAGCGTtGTTACATTCATCCCGTAGTTGAATTGGCAAAcgtatgatggcGTCGATGCAGCGCGAAAGGG
Sec61a1_gBC_00038	60	GTCCGACGTTCACGATACGTGAATCTCACCGGTAGTCTGAAGACGTGTAGGCGCGAGCAT	000110100000010101	ACCGGTGAGATTCACGTATCGTGAACGTCGGAC	ATGCTCGCGCCTACACGTCTTCAGACT	55.55555555555556	71.75818199768077	54.54545454545455	74.30653057935461	ACCGGTGAGATTCACGTATCGTGAACGTCGGACtaACTTCAGCTGCCCCGGGTGAAGAtaGCTTTGAGACGGTTCtTATTTAACCGACACCtTCGAGGCTAACCTTCtGCCTCGTAACTTGGTtACCACGTACCGCCTTtAAGTCATCGAAGCGTtATGCTCGCGCCTACACGTCTTCAGACT	CGCAAACTGGTGCGGAAGGCgtatccatgtacACCGGTGAGATTCACGTATCGTGAACGTCGGACtaACTTCAGCTGCCCCGGGTGAAGAtaGCTTTGAGACGGTTCtTATTTAACCGACACCtTCGAGGCTAACCTTCtGCCTCGTAACTTGGTtACCACGTACCGCCTTtAAGTCATCGAAGCGTtATGCTCGCGCCTACACGTCTTCAGACTcgtatgatggcGTCGATGCAGCGCGAAAGGG
Sec61a1_gBC_00038	120	GACACTAATACACTTGCCGCCCTAACCAAGCCGATCAGGTCCCGCCTAACATAGACTAGT	000110100000010101	GGCTTGGTTAGGGCGGCAAGTGTATTAGTGTC	ACTAGTCTATGTTAGGCGGGACCTGATC	50	67.14377325756135	53.125	72.58770613170475	GGCTTGGTTAGGGCGGCAAGTGTATTAGTGTCtaACTTCAGCTGCCCCGGGTGAAGAtaGCTTTGAGACGGTTCtTATTTAACCGACACCtTCGAGGCTAACCTTCtGCCTCGTAACTTGGTtACCACGTACCGCCTTtAAGTCATCGAAGCGTtACTAGTCTATGTTAGGCGGGACCTGATC	CGCAAACTGGTGCGGAAGGCgtatccatgtacGGCTTGGTTAGGGCGGCAAGTGTATTAGTGTCtaACTTCAGCTGCCCCGGGTGAAGAtaGCTTTGAGACGGTTCtTATTTAACCGACACCtTCGAGGCTAACCTTCtGCCTCGTAACTTGGTtACCACGTACCGCCTTtAAGTCATCGAAGCGTtACTAGTCTATGTTAGGCGGGACCTGATCcgtatgatggcGTCGATGCAGCGCGAAAGGG
Hnrnpu_gBC_00039	0	CCAATGTGCGGGACATTCTCACTTCGTTGGAACCCACGCCTAGATTAATAGTCGGGCCAT	100000100100101100	TCCAACGAAGTGAGAATGTCCCGCACATTGG	ATGGCCCGACTATTAATCTAGGCGTGGGT	51.724137931034484	71.01775540608878	51.61290322580645	72.57927535970816	TCCAACGAAGTGAGAATGTCCCGCACATTGGtaACTTCAGCTGCCCCGGGTGAAGAtaGGGCGTAAACCTGATtTCGAGGCTAACCTTCtGTTAGCCGACCGATAtTCGCTAGGTTGGTTCtAATTACTGCGGACGAtACCACGTACCGCCTTtATGGCCCGACTATTAATCTAGGCGTGGGT	CGCAAACTGGTGCGGAAGGCgtatccatgtacTCCAACGAAGTGAGAATGTCCCGCACATTGGtaACTTCAGCTGCCCCGGGTGAAGAtaGGGCGTAAACCTGATtTCGAGGCTAACCTTCtGTTAGCCGACCGATAtTCGCTAGGTTGGTTCtAATTACTGCGGACGAtACCACGTACCGCCTTtATGGCCCGACTATTAATCTAGGCGTGGGTcgtatgatggcGTCGATGCAGCGCGAAAGGG
Hnrnpu_gBC_00039	60	TGCATGAAGTCCGATCAATAGGACAGTTGCTACCGAGGTCGTTGGTCAGACTTAATGCCA	100000100100101100	AGCAACTGTCCTATTGATCGGACTTCATGCA	TGGCATTAAGTCTGACCAACGACCTCGGT	51.724137931034484	71.53737030060364	45.16129032258065	70.14160390399871	AGCAACTGTCCTATTGATCGGACTTCATGCAtaACTTCAGCTGCCCCGGGTGAAGAtaGGGCGTAAACCTGATtTCGAGGCTAACCTTCtGTTAGCCGACCGATAtTCGCTAGGTTGGTTCtAATTACTGCGGACGAtACCACGTACCGCCTTtTGGCATTAAGTCTGACCAACGACCTCGGT	CGCAAACTGGTGCGGAAGGCgtatccatgtacAGCAACTGTCCTATTGATCGGACTTCATGCAtaACTTCAGCTGCCCCGGGTGAAGAtaGGGCGTAAACCTGATtTCGAGGCTAACCTTCtGTTAGCCGACCGATAtTCGCTAGGTTGGTTCtAATTACTGCGGACGAtACCACGTACCGCCTTtTGGCATTAAGTCTGACCAACGACCTCGGTcgtatgatggcGTCGATGCAGCGCGAAAGGG
Hnrnpu_gBC_00039	120	CGCCTCCTCTAAGGTCCACGATATCAGTCTTATAGGCTCTCGCTGGTTCGACGCCTGAAT	100000100100101100	TAAGACTGATATCGTGGACCTTAGAGGAGGCG	ATTCAGGCGTCGAACCAGCGAGAGCCTA	57.142857142857146	73.14589324974708	50	70.24814024469867	TAAGACTGATATCGTGGACCTTAGAGGAGGCGtaACTTCAGCTGCCCCGGGTGAAGAtaGGGCGTAAACCTGATtTCGAGGCTAACCTTCtGTTAGCCGACCGATAtTCGCTAGGTTGGTTCtAATTACTGCGGACGAtACCACGTACCGCCTTtATTCAGGCGTCGAACCAGCGAGAGCCTA	CGCAAACTGGTGCGGAAGGCgtatccatgtacTAAGACTGATATCGTGGACCTTAGAGGAGGCGtaACTTCAGCTGCCCCGGGTGAAGAtaGGGCGTAAACCTGATtTCGAGGCTAACCTTCtGTTAGCCGACCGATAtTCGCTAGGTTGGTTCtAATTACTGCGGACGAtACCACGTACCGCCTTtATTCAGGCGTCGAACCAGCGAGAGCCTAcgtatgatggcGTCGATGCAGCGCGAAAGGG
Serpinc1_gBC_00040	0	GCCTATTTCACGGACTCGATTACAGTCTTCTAACCTGTCGGGCCGACAGACCCTTGGTAC	110011000000001100	TTAGAAGACTGTAATCGAGTCCGTGAAATAGGC	GTACCAAGGGTCTGTCGGCCCGACAGG	66.66666666666667	73.87540607484107	42.42424242424242	68.24697669	TTAGAAGACTGTAATCGAGTCCGTGAAATAGGCtaACTTCAGCTGCCCCGGGTGAAGAtaGGGCGTAAACCTGATtGCTAATTCAGGCGCTtTATTTAACCGACACCtTATGAAGGCGTTCCCtAATTACTGCGGACGAtACCACGTACCGCCTTtGTACCAAGGGTCTGTCGGCCCGACAGG	CGCAAACTGGTGCGGAAGGCgtatccatgtacTTAGAAGACTGTAATCGAGTCCGTGAAATAGGCtaACTTCAGCTGCCCCGGGTGAAGAtaGGGCGTAAACCTGATtGCTAATTCAGGCGCTtTATTTAACCGACACCtTATGAAGGCGTTCCCtAATTACTGCGGACGAtACCACGTACCGCCTTtGTACCAAGGGTCTGTCGGCCCGACAGGcgtatgatggcGTCGATGCAGCGCGAAAGGG
Serpinc1_gBC_00040	60	TATGCGAGCCACCCTTATTTAGACGGAGTTGGCTGAATTAATCCACACGCGCGCGTTGAA	110011000000001100	ACTCCGTCTAAATAAGGGTGGCTCGCATA	TTCAACGCGCGCGTGTGGATTAATTCAGCCA	51.61290322580645	74.78989769	48.275862068965516	69.37376108662642	ACTCCGTCTAAATAAGGGTGGCTCGCATAtaACTTCAGCTGCCCCGGGTGAAGAtaGGGCGTAAACCTGATtGCTAATTCAGGCGCTtTATTTAACCGACACCtTATGAAGGCGTTCCCtAATTACTGCGGACGAtACCACGTACCGCCTTtTTCAACGCGCGCGTGTGGATTAATTCAGCCA	CGCAAACTGGTGCGGAAGGCgtatccatgtacACTCCGTCTAAATAAGGGTGGCTCGCATAtaACTTCAGCTGCCCCGGGTGAAGAtaGGGCGTAAACCTGATtGCTAATTCAGGCGCTtTATTTAACCGACACCtTATGAAGGCGTTCCCtAATTACTGCGGACGAtACCACGTACCGCCTTtTTCAACGCGCGCGTGTGGATTAATTCAGCCAcgtatgatggcGTCGATGCAGCGCGAAAGGG
Serpinc1_gBC_00040	120	ATCGGTAATGTAGTTGCGTCTGCTGTGCATCGTAACTCCTAGCGAGACGGCACGGTGATT	110011000000001100	TGCACAGCAGACGCAACTACATTACCGAT	AATCACCGTGCCGTCTCGCTAGGAGTTACGA	54.83870967741935	73.97418536402836	48.275862068965516	70.61507691642868	TGCACAGCAGACGCAACTACATTACCGATtaACTTCAGCTGCCCCGGGTGAAGAtaGGGCGTAAACCTGATtGCTAATTCAGGCGCTtTATTTAACCGACACCtTATGAAGGCGTTCCCtAATTACTGCGGACGAtACCACGTACCGCCTTtAATCACCGTGCCGTCTCGCTAGGAGTTACGA	CGCAAACTGGTGCGGAAGGCgtatccatgtacTGCACAGCAGACGCAACTACATTACCGATtaACTTCAGCTGCCCCGGGTGAAGAtaGGGCGTAAACCTGATtGCTAATTCAGGCGCTtTATTTAACCGACACCtTATGAAGGCGTTCCCtAATTACTGCGGACGAtACCACGTACCGCCTTtAATCACCGTGCCGTCTCGCTAGGAGTTACGAcgtatgatggcGTCGATGCAGCGCGAAAGGG
Sars_gBC_00041	0	AGCCTTCGTTCGAAGGTCACTCGTACTAATAGGTTGCGCGAAGGTTCTCGCTATACGACG	000000101011100100	TTAGTACGAGTGACCTTCGAACGAAGGCT	CGTCGTATAGCGAGAACCTTCGCGCAACCTA	54.83870967741935	73.25730361	48.275862068965516	69.34003642046804	TTAGTACGAGTGACCTTCGAACGAAGGCTtaACTTCAGCTGCCCCGGGTGAAGAtaTCGAGGCTAACCTTCtAGTATTCCGGTGAACtTAGACGATCCAGACGtGCCAACGAGGATTGAtTCGCTAGGTTGGTTCtACCACGTACCGCCTTtCGTCGTATAGCGAGAACCTTCGCGCAACCTA	CGCAAACTGGTGCGGAAGGCgtatccatgtacTTAGTACGAGTGACCTTCGAACGAAGGCTtaACTTCAGCTGCCCCGGGTGAAGAtaTCGAGGCTAACCTTCtAGTATTCCGGTGAACtTAGACGATCCAGACGtGCCAACGAGGATTGAtTCGCTAGGTTGGTTCtACCACGTACCGCCTTtCGTCGTATAGCGAGAACCTTCGCGCAACCTAcgtatgatggcGTCGATGCAGCGCGAAAGGG
Sars_gBC_00041	60	TCGATTGAACGTTTAGAGGTCGTCTGACGATACCGAGACGGGTCTTATCCAATGTGAGAC	000000101011100100	TCGTCAGACGACCTCTAAACGTTCAATCGA	GTCTCACATTGGATAAGACCCGTCTCGGTA	50	69.30387246620467	46.666666666666664	69.50274278495743	TCGTCAGACGACCTCTAAACGTTCAATCGAtaACTTCAGCTGCCCCGGGTGAAGAtaTCGAGGCTAACCTTCtAGTATTCCGGTGAACtTAGACGATCCAGACGtGCCAACGAGGATTGAtTCGCTAGGTTGGTTCtACCACGTACCGCCTTtGTCTCACATTGGATAAGACCCGTCTCGGTA	CGCAAACTGGTGCGGAAGGCgtatccatgtacTCGTCAGACGACCTCTAAACGTTCAATCGAtaACTTCAGCTGCCCCGGGTGAAGAtaTCGAGGCTAACCTTCtAGTATTCCGGTGAACtTAGACGATCCAGACGtGCCAACGAGGATTGAtTCGCTAGGTTGGTTCtACCACGTACCGCCTTtGTCTCACATTGGATAAGACCCGTCTCGGTAcgtatgatggcGTCGATGCAGCGCGAAAGGG
Sars_gBC_00041	120	GGATTGGAGCAGTTCGCTGGTACTACTACTCCGGTGTTAGACAGAGCAGACCGCGTTTAC	000000101011100100	CGGAGTAGTAGTACCAGCGAACTGCTCCAATCC	GTAAACGCGGTCTGCTCTGTCTAACAC	51.851851851851855	67.81113790886036	54.54545454545455	72.70376303767614	CGGAGTAGTAGTACCAGCGAACTGCTCCAATCCtaACTTCAGCTGCCCCGGGTGAAGAtaTCGAGGCTAACCTTCtAGTATTCCGGTGAACtTAGACGATCCAGACGtGCCAACGAGGATTGAtTCGCTAGGTTGGTTCtACCACGTACCGCCTTtGTAAACGCGGTCTGCTCTGTCTAACAC	CGCAAACTGGTGCGGAAGGCgtatccatgtacCGGAGTAGTAGTACCAGCGAACTGCTCCAATCCtaACTTCAGCTGCCCCGGGTGAAGAtaTCGAGGCTAACCTTCtAGTATTCCGGTGAACtTAGACGATCCAGACGtGCCAACGAGGATTGAtTCGCTAGGTTGGTTCtACCACGTACCGCCTTtGTAAACGCGGTCTGCTCTGTCTAACACcgtatgatggcGTCGATGCAGCGCGAAAGGG
Tsc2_gBC_00042	0	TTAACCTAGTGTCAAGATAACGCGCGGTGTGCCCTAAACCTTGATCTCCTATCGCAGATT	000100000101010101	CACCGCGCGTTATCTTGACACTAGGTTAA	AATCTGCGATAGGAGATCAAGGTTTAGGGCA	45.16129032258065	69.50967872700261	48.275862068965516	69.10880495708966	CACCGCGCGTTATCTTGACACTAGGTTAAtaACTTCAGCTGCCCCGGGTGAAGAtaGCTTTGAGACGGTTCtGTTAGCCGACCGATAtGCCAACGAGGATTGAtGCCTCGTAACTTGGTtACCACGTACCGCCTTtAAGTCATCGAAGCGTtAATCTGCGATAGGAGATCAAGGTTTAGGGCA	CGCAAACTGGTGCGGAAGGCgtatccatgtacCACCGCGCGTTATCTTGACACTAGGTTAAtaACTTCAGCTGCCCCGGGTGAAGAtaGCTTTGAGACGGTTCtGTTAGCCGACCGATAtGCCAACGAGGATTGAtGCCTCGTAACTTGGTtACCACGTACCGCCTTtAAGTCATCGAAGCGTtAATCTGCGATAGGAGATCAAGGTTTAGGGCAcgtatgatggcGTCGATGCAGCGCGAAAGGG
Tsc2_gBC_00042	60	GCGTGTGACCGTCCAACTGAATAGAAGCGGTCCCGACGCAGTATAACATTCGAAGCAAGC	000100000101010101	GACCGCTTCTATTCAGTTGGACGGTCACACGC	GCTTGCTTCGAATGTTATACTGCGTCGG	50	68.64630801725212	56.25	74.04364360020003	GACCGCTTCTATTCAGTTGGACGGTCACACGCtaACTTCAGCTGCCCCGGGTGAAGAtaGCTTTGAGACGGTTCtGTTAGCCGACCGATAtGCCAACGAGGATTGAtGCCTCGTAACTTGGTtACCACGTACCGCCTTtAAGTCATCGAAGCGTtGCTTGCTTCGAATGTTATACTGCGTCGG	CGCAAACTGGTGCGGAAGGCgtatccatgtacGACCGCTTCTATTCAGTTGGACGGTCACACGCtaACTTCAGCTGCCCCGGGTGAAGAtaGCTTTGAGACGGTTCtGTTAGCCGACCGATAtGCCAACGAGGATTGAtGCCTCGTAACTTGGTtACCACGTACCGCCTTtAAGTCATCGAAGCGTtGCTTGCTTCGAATGTTATACTGCGTCGGcgtatgatggcGTCGATGCAGCGCGAAAGGG
Tsc2_gBC_00042	120	CGAGAGGACCACCGAAGCAAGAGTAGCGCAACAAGCCACTCAACGGTAAAGGTTGCCCGC	000100000101010101	CGCTACTCTTGCTTCGGTGGTCCTCTCG	GCGGGCAACCTTTACCGTTGAGTGGCTTGTTG	56.25	75.22264134365122	60.714285714285715	72.09307014432972	CGCTACTCTTGCTTCGGTGGTCCTCTCGtaACTTCAGCTGCCCCGGGTGAAGAtaGCTTTGAGACGGTTCtGTTAGCCGACCGATAtGCCAACGAGGATTGAtGCCTCGTAACTTGGTtACCACGTACCGCCTTtAAGTCATCGAAGCGTtGCGGGCAACCTTTACCGTTGAGTGGCTTGTTG	CGCAAACTGGTGCGGAAGGCgtatccatgtacCGCTACTCTTGCTTCGGTGGTCCTCTCGtaACTTCAGCTGCCCCGGGTGAAGAtaGCTTTGAGACGGTTCtGTTAGCCGACCGATAtGCCAACGAGGATTGAtGCCTCGTAACTTGGTtACCACGTACCGCCTTtAAGTCATCGAAGCGTtGCGGGCAACCTTTACCGTTGAGTGGCTTGTTGcgtatgatggcGTCGATGCAGCGCGAAAGGG
Slc39a9_gBC_00043	0	ACCAGTTCTATGACGATATCGTCCGACATTCCTGTCCGTCGTTAGCGCGCGCCCTTATTT	010000111001000010	AGGAATGTCGGACGATATCGTCATAGAACTGGT	AAATAAGGGCGCGCGCTAACGACGGAC	59.25925925925926	73.44480131267625	45.45454545454545	70.41388033961397	AGGAATGTCGGACGATATCGTCATAGAACTGGTtaACTTCAGCTGCCCCGGGTGAAGAtaGCTAATTCAGGCGCTtTCGAGGCTAACCTTCtCCGCAAGGCATCATTtAGTATTCCGGTGAACtGCCAACGAGGATTGAtACGACATGCGAGAAAtAAATAAGGGCGCGCGCTAACGACGGAC	CGCAAACTGGTGCGGAAGGCgtatccatgtacAGGAATGTCGGACGATATCGTCATAGAACTGGTtaACTTCAGCTGCCCCGGGTGAAGAtaGCTAATTCAGGCGCTtTCGAGGCTAACCTTCtCCGCAAGGCATCATTtAGTATTCCGGTGAACtGCCAACGAGGATTGAtACGACATGCGAGAAAtAAATAAGGGCGCGCGCTAACGACGGACcgtatgatggcGTCGATGCAGCGCGAAAGGG
Slc39a9_gBC_00043	60	AAGACCGAGGCCATATCCAATCGACGAAAGTACGGTGTTACGTATAGGACAAGAACTTGC	010000111001000010	TACTTTCGTCGATTGGATATGGCCTCGGTCTT	GCAAGTTCTTGTCCTATACGTAACACCG	46.42857142857143	66.02458537765324	46.875	70.99557455800101	TACTTTCGTCGATTGGATATGGCCTCGGTCTTtaACTTCAGCTGCCCCGGGTGAAGAtaGCTAATTCAGGCGCTtTCGAGGCTAACCTTCtCCGCAAGGCATCATTtAGTATTCCGGTGAACtGCCAACGAGGATTGAtACGACATGCGAGAAAtGCAAGTTCTTGTCCTATACGTAACACCG	CGCAAACTGGTGCGGAAGGCgtatccatgtacTACTTTCGTCGATTGGATATGGCCTCGGTCTTtaACTTCAGCTGCCCCGGGTGAAGAtaGCTAATTCAGGCGCTtTCGAGGCTAACCTTCtCCGCAAGGCATCATTtAGTATTCCGGTGAACtGCCAACGAGGATTGAtACGACATGCGAGAAAtGCAAGTTCTTGTCCTATACGTAACACCGcgtatgatggcGTCGATGCAGCGCGAAAGGG
Slc39a9_gBC_00043	120	GCAAGGGCTGCTCGGTATGATAGTCCGGAGTAGCGGCGCTTCCGTCTGAAGCACCAATAC	010000111001000010	ACTCCGGACTATCATACCGAGCAGCCCTTGC	GTATTGGTGCTTCAGACGGAAGCGCCGCT	58.62068965517241	74.56029588883484	58.064516129032256	74.40096753016985	ACTCCGGACTATCATACCGAGCAGCCCTTGCtaACTTCAGCTGCCCCGGGTGAAGAtaGCTAATTCAGGCGCTtTCGAGGCTAACCTTCtCCGCAAGGCATCATTtAGTATTCCGGTGAACtGCCAACGAGGATTGAtACGACATGCGAGAAAtGTATTGGTGCTTCAGACGGAAGCGCCGCT	CGCAAACTGGTGCGGAAGGCgtatccatgtacACTCCGGACTATCATACCGAGCAGCCCTTGCtaACTTCAGCTGCCCCGGGTGAAGAtaGCTAATTCAGGCGCTtTCGAGGCTAACCTTCtCCGCAAGGCATCATTtAGTATTCCGGTGAACtGCCAACGAGGATTGAtACGACATGCGAGAAAtGTATTGGTGCTTCAGACGGAAGCGCCGCTcgtatgatggcGTCGATGCAGCGCGAAAGGG
Dnajc17_gBC_00044	0	CGTGAGACACGCTGCCGCCATTCCCTAACATTGACGCGAGCAACATGAATTCTGTTGCGC	100100001010000101	AATGTTAGGGAATGGCGGCAGCGTGTCTCACG	GCGCAACAGAATTCATGTTGCTCGCGTC	53.57142857142857	71.46439915544101	56.25	75.55057971	AATGTTAGGGAATGGCGGCAGCGTGTCTCACGtaACTTCAGCTGCCCCGGGTGAAGAtaGGGCGTAAACCTGATtGCTTTGAGACGGTTCtAGTATTCCGGTGAACtTAGACGATCCAGACGtACCACGTACCGCCTTtAAGTCATCGAAGCGTtGCGCAACAGAATTCATGTTGCTCGCGTC	CGCAAACTGGTGCGGAAGGCgtatccatgtacAATGTTAGGGAATGGCGGCAGCGTGTCTCACGtaACTTCAGCTGCCCCGGGTGAAGAtaGGGCGTAAACCTGATtGCTTTGAGACGGTTCtAGTATTCCGGTGAACtTAGACGATCCAGACGtACCACGTACCGCCTTtAAGTCATCGAAGCGTtGCGCAACAGAATTCATGTTGCTCGCGTCcgtatgatggcGTCGATGCAGCGCGAAAGGG
Dnajc17_gBC_00044	60	AGACTTAAGCACTGTATACCTCGTCTGACTCCTTCGGTAAGAGTGACCTATCAGGGAACG	100100001010000101	AGGAGTCAGACGAGGTATACAGTGCTTAAGTCT	CGTTCCCTGATAGGTCACTCTTACCGA	51.851851851851855	67.35673419379845	45.45454545454545	69.79042296714567	AGGAGTCAGACGAGGTATACAGTGCTTAAGTCTtaACTTCAGCTGCCCCGGGTGAAGAtaGGGCGTAAACCTGATtGCTTTGAGACGGTTCtAGTATTCCGGTGAACtTAGACGATCCAGACGtACCACGTACCGCCTTtAAGTCATCGAAGCGTtCGTTCCCTGATAGGTCACTCTTACCGA	CGCAAACTGGTGCGGAAGGCgtatccatgtacAGGAGTCAGACGAGGTATACAGTGCTTAAGTCTtaACTTCAGCTGCCCCGGGTGAAGAtaGGGCGTAAACCTGATtGCTTTGAGACGGTTCtAGTATTCCGGTGAACtTAGACGATCCAGACGtACCACGTACCGCCTTtAAGTCATCGAAGCGTtCGTTCCCTGATAGGTCACTCTTACCGAcgtatgatggcGTCGATGCAGCGCGAAAGGG
Dnajc17_gBC_00044	120	AAACATAGGTCGCGCGTTAATAGAACCACTGCCGATTGTGTGGCAGGCGTTTGGTCTTTA	100100001010000101	CAGTGGTTCTATTAACGCGCGACCTATGTTT	TAAAGACCAAACGCCTGCCACACAATCGG	51.724137931034484	71.63704517626326	45.16129032258065	69.42108861318417	CAGTGGTTCTATTAACGCGCGACCTATGTTTtaACTTCAGCTGCCCCGGGTGAAGAtaGGGCGTAAACCTGATtGCTTTGAGACGGTTCtAGTATTCCGGTGAACtTAGACGATCCAGACGtACCACGTACCGCCTTtAAGTCATCGAAGCGTtTAAAGACCAAACGCCTGCCACACAATCGG	CGCAAACTGGTGCGGAAGGCgtatccatgtacCAGTGGTTCTATTAACGCGCGACCTATGTTTtaACTTCAGCTGCCCCGGGTGAAGAtaGGGCGTAAACCTGATtGCTTTGAGACGGTTCtAGTATTCCGGTGAACtTAGACGATCCAGACGtACCACGTACCGCCTTtAAGTCATCGAAGCGTtTAAAGACCAAACGCCTGCCACACAATCGGcgtatgatggcGTCGATGCAGCGCGAAAGGG
Eftud2_gBC_00045	0	GGAAACGTACCTATTTGTGCGTCCGTCAGAATGTAGGGTATGGTCAATTTACGGCGTCCA	000000100001110101	TTCTGACGGACGCACAAATAGGTACGTTTCC	TGGACGCCGTAAATTGACCATACCCTACA	48.275862068965516	69.72171064433576	48.38709677419355	70.72509810393649	TTCTGACGGACGCACAAATAGGTACGTTTCCtaACTTCAGCTGCCCCGGGTGAAGAtaTCGAGGCTAACCTTCtGCCAACGAGGATTGAtTCGCTAGGTTGGTTCtGCCTCGTAACTTGGTtACCACGTACCGCCTTtAAGTCATCGAAGCGTtTGGACGCCGTAAATTGACCATACCCTACA	CGCAAACTGGTGCGGAAGGCgtatccatgtacTTCTGACGGACGCACAAATAGGTACGTTTCCtaACTTCAGCTGCCCCGGGTGAAGAtaTCGAGGCTAACCTTCtGCCAACGAGGATTGAtTCGCTAGGTTGGTTCtGCCTCGTAACTTGGTtACCACGTACCGCCTTtAAGTCATCGAAGCGTtTGGACGCCGTAAATTGACCATACCCTACAcgtatgatggcGTCGATGCAGCGCGAAAGGG
Eftud2_gBC_00045	60	TTATATGGCATGTGAGTAACAGCACGTTCGTGGGACCCAAAGCATTATCGTTGCGGGTCC	000000100001110101	CCACGAACGTGCTGTTACTCACATGCCATATAA	GGACCCGCAACGATAATGCTTTGGGTC	55.55555555555556	70.26522602342482	45.45454545454545	70.77738842807184	CCACGAACGTGCTGTTACTCACATGCCATATAAtaACTTCAGCTGCCCCGGGTGAAGAtaTCGAGGCTAACCTTCtGCCAACGAGGATTGAtTCGCTAGGTTGGTTCtGCCTCGTAACTTGGTtACCACGTACCGCCTTtAAGTCATCGAAGCGTtGGACCCGCAACGATAATGCTTTGGGTC	CGCAAACTGGTGCGGAAGGCgtatccatgtacCCACGAACGTGCTGTTACTCACATGCCATATAAtaACTTCAGCTGCCCCGGGTGAAGAtaTCGAGGCTAACCTTCtGCCAACGAGGATTGAtTCGCTAGGTTGGTTCtGCCTCGTAACTTGGTtACCACGTACCGCCTTtAAGTCATCGAAGCGTtGGACCCGCAACGATAATGCTTTGGGTCcgtatgatggcGTCGATGCAGCGCGAAAGGG
Eftud2_gBC_00045	120	TCAAGGAAACTCCGGAATCCAGTAGTCGGCTAAATCAACGAAACATCGCGTTCCGTCTTA	000000100001110101	TTAGCCGACTACTGGATTCCGGAGTTTCCTTGA	TAAGACGGAACGCGATGTTTCGTTGAT	44.44444444444444	67.42944908509025	48.484848484848484	72.09501220459202	TTAGCCGACTACTGGATTCCGGAGTTTCCTTGAtaACTTCAGCTGCCCCGGGTGAAGAtaTCGAGGCTAACCTTCtGCCAACGAGGATTGAtTCGCTAGGTTGGTTCtGCCTCGTAACTTGGTtACCACGTACCGCCTTtAAGTCATCGAAGCGTtTAAGACGGAACGCGATGTTTCGTTGAT	CGCAAACTGGTGCGGAAGGCgtatccatgtacTTAGCCGACTACTGGATTCCGGAGTTTCCTTGAtaACTTCAGCTGCCCCGGGTGAAGAtaTCGAGGCTAACCTTCtGCCAACGAGGATTGAtTCGCTAGGTTGGTTCtGCCTCGTAACTTGGTtACCACGTACCGCCTTtAAGTCATCGAAGCGTtTAAGACGGAACGCGATGTTTCGTTGATcgtatgatggcGTCGATGCAGCGCGAAAGGG
Fau_gBC_00046	0	TGCTCCCAACGTCCAATCGCCATTAGATACCAGTAGAGCGCTGTACAACGAAGGCATGAC	000100011010100010	GTATCTAATGGCGATTGGACGTTGGGAGCA	GTCATGCCTTCGTTGTACAGCGCTCTACTG	53.333333333333336	71.11072403112831	50	70.57052670815352	GTATCTAATGGCGATTGGACGTTGGGAGCAtaACTTCAGCTGCCCCGGGTGAAGAtaGCTTTGAGACGGTTCtCCGCAAGGCATCATTtAGTATTCCGGTGAACtTAGACGATCCAGACGtTCGCTAGGTTGGTTCtACGACATGCGAGAAAtGTCATGCCTTCGTTGTACAGCGCTCTACTG	CGCAAACTGGTGCGGAAGGCgtatccatgtacGTATCTAATGGCGATTGGACGTTGGGAGCAtaACTTCAGCTGCCCCGGGTGAAGAtaGCTTTGAGACGGTTCtCCGCAAGGCATCATTtAGTATTCCGGTGAACtTAGACGATCCAGACGtTCGCTAGGTTGGTTCtACGACATGCGAGAAAtGTCATGCCTTCGTTGTACAGCGCTCTACTGcgtatgatggcGTCGATGCAGCGCGAAAGGG
Fau_gBC_00046	60	TCTTGACACCATATAGAAGACACGCGCGTCTATTGGCGGTCATAATAAGACACGAGCAGT	000100011010100010	TAGACGCGCGTGTCTTCTATATGGTGTCAAGA	ACTGCTCGTGTCTTATTATGACCGCCAA	46.42857142857143	68.51702253023035	46.875	70.82000791600393	TAGACGCGCGTGTCTTCTATATGGTGTCAAGAtaACTTCAGCTGCCCCGGGTGAAGAtaGCTTTGAGACGGTTCtCCGCAAGGCATCATTtAGTATTCCGGTGAACtTAGACGATCCAGACGtTCGCTAGGTTGGTTCtACGACATGCGAGAAAtACTGCTCGTGTCTTATTATGACCGCCAA	CGCAAACTGGTGCGGAAGGCgtatccatgtacTAGACGCGCGTGTCTTCTATATGGTGTCAAGAtaACTTCAGCTGCCCCGGGTGAAGAtaGCTTTGAGACGGTTCtCCGCAAGGCATCATTtAGTATTCCGGTGAACtTAGACGATCCAGACGtTCGCTAGGTTGGTTCtACGACATGCGAGAAAtACTGCTCGTGTCTTATTATGACCGCCAAcgtatgatggcGTCGATGCAGCGCGAAAGGG
Fau_gBC_00046	120	CATGCCAAGGCGTGGTGCTACTCCAATAACCAGCGAGGGCAACTTGTTGACGCGTCTCCA	000100011010100010	CTGGTTATTGGAGTAGCACCACGCCTTGGCATG	TGGAGACGCGTCAACAAGTTGCCCTCG	59.25925925925926	72.94786676421563	54.54545454545455	74.19608126166383	CTGGTTATTGGAGTAGCACCACGCCTTGGCATGtaACTTCAGCTGCCCCGGGTGAAGAtaGCTTTGAGACGGTTCtCCGCAAGGCATCATTtAGTATTCCGGTGAACtTAGACGATCCAGACGtTCGCTAGGTTGGTTCtACGACATGCGAGAAAtTGGAGACGCGTCAACAAGTTGCCCTCG	CGCAAACTGGTGCGGAAGGCgtatccatgtacCTGGTTATTGGAGTAGCACCACGCCTTGGCATGtaACTTCAGCTGCCCCGGGTGAAGAtaGCTTTGAGACGGTTCtCCGCAAGGCATCATTtAGTATTCCGGTGAACtTAGACGATCCAGACGtTCGCTAGGTTGGTTCtACGACATGCGAGAAAtTGGAGACGCGTCAACAAGTTGCCCTCGcgtatgatggcGTCGATGCAGCGCGAAAGGG
control_gBC_00047	0	TACATAGACTGTACGGAGAGCATTCACCTTTAAGGCACCTTACGACTCTCGATTTCGTCC	001000010000110101	AAAGGTGAATGCTCTCCGTACAGTCTATGTA	GGACGAAATCGAGAGTCGTAAGGTGCCTT	51.724137931034484	70.21938505001339	41.935483870967744	67.53100199125043	AAAGGTGAATGCTCTCCGTACAGTCTATGTAtaACTTCAGCTGCCCCGGGTGAAGAtaTTAGTCTCGCGCGCCtCCGCAAGGCATCATTtTCGCTAGGTTGGTTCtGCCTCGTAACTTGGTtACCACGTACCGCCTTtAAGTCATCGAAGCGTtGGACGAAATCGAGAGTCGTAAGGTGCCTT	CGCAAACTGGTGCGGAAGGCgtatccatgtacAAAGGTGAATGCTCTCCGTACAGTCTATGTAtaACTTCAGCTGCCCCGGGTGAAGAtaTTAGTCTCGCGCGCCtCCGCAAGGCATCATTtTCGCTAGGTTGGTTCtGCCTCGTAACTTGGTtACCACGTACCGCCTTtAAGTCATCGAAGCGTtGGACGAAATCGAGAGTCGTAAGGTGCCTTcgtatgatggcGTCGATGCAGCGCGAAAGGG
control_gBC_00047	60	ACAACCCGGAACATTACTGTTAATACGCGGGATAGCACCCTGATTGCACGGCGGCCGTTA	001000010000110101	TCCCGCGTATTAACAGTAATGTTCCGGGTTGT	TAACGGCCGCCGTGCAATCAGGGTGCTA	60.714285714285715	75.73796139	46.875	71.66436517	TCCCGCGTATTAACAGTAATGTTCCGGGTTGTtaACTTCAGCTGCCCCGGGTGAAGAtaTTAGTCTCGCGCGCCtCCGCAAGGCATCATTtTCGCTAGGTTGGTTCtGCCTCGTAACTTGGTtACCACGTACCGCCTTtAAGTCATCGAAGCGTtTAACGGCCGCCGTGCAATCAGGGTGCTA	CGCAAACTGGTGCGGAAGGCgtatccatgtacTCCCGCGTATTAACAGTAATGTTCCGGGTTGTtaACTTCAGCTGCCCCGGGTGAAGAtaTTAGTCTCGCGCGCCtCCGCAAGGCATCATTtTCGCTAGGTTGGTTCtGCCTCGTAACTTGGTtACCACGTACCGCCTTtAAGTCATCGAAGCGTtTAACGGCCGCCGTGCAATCAGGGTGCTAcgtatgatggcGTCGATGCAGCGCGAAAGGG
control_gBC_00047	120	TTCCGACGATGTGAGTTCGTGCGAGCAATTCAGCTATGTCGCGTTCTCGGTACGAAATGG	001000010000110101	TTGCTCGCACGAACTCACATCGTCGGAA	CCATTTCGTACCGAGAACGCGACATAGCTGAA	50	72.07027993089821	53.57142857142857	72.39644718312081	TTGCTCGCACGAACTCACATCGTCGGAAtaACTTCAGCTGCCCCGGGTGAAGAtaTTAGTCTCGCGCGCCtCCGCAAGGCATCATTtTCGCTAGGTTGGTTCtGCCTCGTAACTTGGTtACCACGTACCGCCTTtAAGTCATCGAAGCGTtCCATTTCGTACCGAGAACGCGACATAGCTGAA	CGCAAACTGGTGCGGAAGGCgtatccatgtacTTGCTCGCACGAACTCACATCGTCGGAAtaACTTCAGCTGCCCCGGGTGAAGAtaTTAGTCTCGCGCGCCtCCGCAAGGCATCATTtTCGCTAGGTTGGTTCtGCCTCGTAACTTGGTtACCACGTACCGCCTTtAAGTCATCGAAGCGTtCCATTTCGTACCGAGAACGCGACATAGCTGAAcgtatgatggcGTCGATGCAGCGCGAAAGGG
Ier3ip1_gBC_00048	0	TGCAATATTAGCGGTAGTCTGGGTATGAAATTGGCTGTGACAACTATCATTGCGCTTTCA	010110000100000101	TTTCATACCCAGACTACCGCTAATATTGCA	TGAAAGCGCAATGATAGTTGTCACAGCCAA	43.333333333333336	69.77026232351096	40	66.48458805	TTTCATACCCAGACTACCGCTAATATTGCAtaACTTCAGCTGCCCCGGGTGAAGAtaGCTAATTCAGGCGCTtGCTTTGAGACGGTTCtTATTTAACCGACACCtGTTAGCCGACCGATAtACCACGTACCGCCTTtAAGTCATCGAAGCGTtTGAAAGCGCAATGATAGTTGTCACAGCCAA	CGCAAACTGGTGCGGAAGGCgtatccatgtacTTTCATACCCAGACTACCGCTAATATTGCAtaACTTCAGCTGCCCCGGGTGAAGAtaGCTAATTCAGGCGCTtGCTTTGAGACGGTTCtTATTTAACCGACACCtGTTAGCCGACCGATAtACCACGTACCGCCTTtAAGTCATCGAAGCGTtTGAAAGCGCAATGATAGTTGTCACAGCCAAcgtatgatggcGTCGATGCAGCGCGAAAGGG
Ier3ip1_gBC_00048	60	ATGATTCGGCTGCAAGCCTAACTATTAGGTTTCGACACCAAACGTCTGCACCACGTGTCG	010110000100000101	AACCTAATAGTTAGGCTTGCAGCCGAATCAT	CGACACGTGGTGCAGACGTTTGGTGTCGA	58.62068965517241	74.39190607	41.935483870967744	68.65808022058059	AACCTAATAGTTAGGCTTGCAGCCGAATCATtaACTTCAGCTGCCCCGGGTGAAGAtaGCTAATTCAGGCGCTtGCTTTGAGACGGTTCtTATTTAACCGACACCtGTTAGCCGACCGATAtACCACGTACCGCCTTtAAGTCATCGAAGCGTtCGACACGTGGTGCAGACGTTTGGTGTCGA	CGCAAACTGGTGCGGAAGGCgtatccatgtacAACCTAATAGTTAGGCTTGCAGCCGAATCATtaACTTCAGCTGCCCCGGGTGAAGAtaGCTAATTCAGGCGCTtGCTTTGAGACGGTTCtTATTTAACCGACACCtGTTAGCCGACCGATAtACCACGTACCGCCTTtAAGTCATCGAAGCGTtCGACACGTGGTGCAGACGTTTGGTGTCGAcgtatgatggcGTCGATGCAGCGCGAAAGGG
Ier3ip1_gBC_00048	120	GCCCTAATCTAGCTACATGCTCATGTGCCGAAGCCAATGAATTGCGGACCAGCAACGAAG	010110000100000101	CTTCGGCACATGAGCATGTAGCTAGATTAGGGC	CTTCGTTGCTGGTCCGCAATTCATTGG	51.851851851851855	69.24934543320421	51.515151515151516	72.07137929337148	CTTCGGCACATGAGCATGTAGCTAGATTAGGGCtaACTTCAGCTGCCCCGGGTGAAGAtaGCTAATTCAGGCGCTtGCTTTGAGACGGTTCtTATTTAACCGACACCtGTTAGCCGACCGATAtACCACGTACCGCCTTtAAGTCATCGAAGCGTtCTTCGTTGCTGGTCCGCAATTCATTGG	CGCAAACTGGTGCGGAAGGCgtatccatgtacCTTCGGCACATGAGCATGTAGCTAGATTAGGGCtaACTTCAGCTGCCCCGGGTGAAGAtaGCTAATTCAGGCGCTtGCTTTGAGACGGTTCtTATTTAACCGACACCtGTTAGCCGACCGATAtACCACGTACCGCCTTtAAGTCATCGAAGCGTtCTTCGTTGCTGGTCCGCAATTCATTGGcgtatgatggcGTCGATGCAGCGCGAAAGGG
Chmp4b_gBC_00049	0	AATGTGAGCCATACAAGTGCTAACTTTCGACATCTAGCGGTACTCTTTCAACCCGCCCTA	000001101100000011	TGTCGAAAGTTAGCACTTGTATGGCTCACATT	TAGGGCGGGTTGAAAGAGTACCGCTAGA	53.57142857142857	70.62453283545466	40.625	69.05525607710052	TGTCGAAAGTTAGCACTTGTATGGCTCACATTtaACTTCAGCTGCCCCGGGTGAAGAtaTATGAAGGCGTTCCCtTCGAGGCTAACCTTCtAGTATTCCGGTGAACtGTTAGCCGACCGATAtACGACATGCGAGAAAtAAGTCATCGAAGCGTtTAGGGCGGGTTGAAAGAGTACCGCTAGA	CGCAAACTGGTGCGGAAGGCgtatccatgtacTGTCGAAAGTTAGCACTTGTATGGCTCACATTtaACTTCAGCTGCCCCGGGTGAAGAtaTATGAAGGCGTTCCCtTCGAGGCTAACCTTCtAGTATTCCGGTGAACtGTTAGCCGACCGATAtACGACATGCGAGAAAtAAGTCATCGAAGCGTtTAGGGCGGGTTGAAAGAGTACCGCTAGAcgtatgatggcGTCGATGCAGCGCGAAAGGG
Chmp4b_gBC_00049	60	AGTTGGGATATCTGTGAGTGCAGCTGATACGTCCAGGATAAGGCACTTCGACCTTCTATG	000001101100000011	TATCAGCTGCACTCACAGATATCCCAACT	CATAGAAGGTCGAAGTGCCTTATCCTGGACG	51.61290322580645	70.13939884061057	44.827586206896555	67.63971084	TATCAGCTGCACTCACAGATATCCCAACTtaACTTCAGCTGCCCCGGGTGAAGAtaTATGAAGGCGTTCCCtTCGAGGCTAACCTTCtAGTATTCCGGTGAACtGTTAGCCGACCGATAtACGACATGCGAGAAAtAAGTCATCGAAGCGTtCATAGAAGGTCGAAGTGCCTTATCCTGGACG	CGCAAACTGGTGCGGAAGGCgtatccatgtacTATCAGCTGCACTCACAGATATCCCAACTtaACTTCAGCTGCCCCGGGTGAAGAtaTATGAAGGCGTTCCCtTCGAGGCTAACCTTCtAGTATTCCGGTGAACtGTTAGCCGACCGATAtACGACATGCGAGAAAtAAGTCATCGAAGCGTtCATAGAAGGTCGAAGTGCCTTATCCTGGACGcgtatgatggcGTCGATGCAGCGCGAAAGGG
Chmp4b_gBC_00049	120	CCACGGTTTGCTTAAACCCGGGTCGAGGGTGTTCCCGGATAAACGTCACACTTATAACGA	000001101100000011	CCTCGACCCGGGTTTAAGCAAACCGTGG	TCGTTATAAGTGTGACGTTTATCCGGGAACAC	43.75	68.85063866370086	60.714285714285715	73.23390975848395	CCTCGACCCGGGTTTAAGCAAACCGTGGtaACTTCAGCTGCCCCGGGTGAAGAtaTATGAAGGCGTTCCCtTCGAGGCTAACCTTCtAGTATTCCGGTGAACtGTTAGCCGACCGATAtACGACATGCGAGAAAtAAGTCATCGAAGCGTtTCGTTATAAGTGTGACGTTTATCCGGGAACAC	CGCAAACTGGTGCGGAAGGCgtatccatgtacCCTCGACCCGGGTTTAAGCAAACCGTGGtaACTTCAGCTGCCCCGGGTGAAGAtaTATGAAGGCGTTCCCtTCGAGGCTAACCTTCtAGTATTCCGGTGAACtGTTAGCCGACCGATAtACGACATGCGAGAAAtAAGTCATCGAAGCGTtTCGTTATAAGTGTGACGTTTATCCGGGAACACcgtatgatggcGTCGATGCAGCGCGAAAGGG
control_gBC_00050	0	CCGTTTCCCTTCTGCAGGCATACGAGGTAGTACATTTGGCAAGGGCGCTTTACAAAGCCC	100000000110001011	ACCTCGTATGCCTGCAGAAGGGAAACGG	GGGCTTTGTAAAGCGCCCTTGCCAAATGTACT	50	73.39107528446766	57.142857142857146	72.29131713280401	ACCTCGTATGCCTGCAGAAGGGAAACGGtaACTTCAGCTGCCCCGGGTGAAGAtaGGGCGTAAACCTGATtGTTAGCCGACCGATAtTAGACGATCCAGACGtAATTACTGCGGACGAtACGACATGCGAGAAAtAAGTCATCGAAGCGTtGGGCTTTGTAAAGCGCCCTTGCCAAATGTACT	CGCAAACTGGTGCGGAAGGCgtatccatgtacACCTCGTATGCCTGCAGAAGGGAAACGGtaACTTCAGCTGCCCCGGGTGAAGAtaGGGCGTAAACCTGATtGTTAGCCGACCGATAtTAGACGATCCAGACGtAATTACTGCGGACGAtACGACATGCGAGAAAtAAGTCATCGAAGCGTtGGGCTTTGTAAAGCGCCCTTGCCAAATGTACTcgtatgatggcGTCGATGCAGCGCGAAAGGG
control_gBC_00050	60	TTGAGTCGTAATACCGCCCTTCCAGGTGACATGAAATCACGTACGCGTGATGCCATTCGG	100000000110001011	TGTCACCTGGAAGGGCGGTATTACGACTCAA	CCGAATGGCATCACGCGTACGTGATTTCA	51.724137931034484	71.57752735297578	51.61290322580645	72.52381325702055	TGTCACCTGGAAGGGCGGTATTACGACTCAAtaACTTCAGCTGCCCCGGGTGAAGAtaGGGCGTAAACCTGATtGTTAGCCGACCGATAtTAGACGATCCAGACGtAATTACTGCGGACGAtACGACATGCGAGAAAtAAGTCATCGAAGCGTtCCGAATGGCATCACGCGTACGTGATTTCA	CGCAAACTGGTGCGGAAGGCgtatccatgtacTGTCACCTGGAAGGGCGGTATTACGACTCAAtaACTTCAGCTGCCCCGGGTGAAGAtaGGGCGTAAACCTGATtGTTAGCCGACCGATAtTAGACGATCCAGACGtAATTACTGCGGACGAtACGACATGCGAGAAAtAAGTCATCGAAGCGTtCCGAATGGCATCACGCGTACGTGATTTCAcgtatgatggcGTCGATGCAGCGCGAAAGGG
control_gBC_00050	120	CAGCAAATTACGTCATAACGTATGGTCACCACGTAACAACCCTCCCAACCGAGCGGGTAA	100000000110001011	CGTGGTGACCATACGTTATGACGTAATTTGCTG	TTACCCGCTCGGTTGGGAGGGTTGTTA	55.55555555555556	71.51748841153716	45.45454545454545	69.95381540705404	CGTGGTGACCATACGTTATGACGTAATTTGCTGtaACTTCAGCTGCCCCGGGTGAAGAtaGGGCGTAAACCTGATtGTTAGCCGACCGATAtTAGACGATCCAGACGtAATTACTGCGGACGAtACGACATGCGAGAAAtAAGTCATCGAAGCGTtTTACCCGCTCGGTTGGGAGGGTTGTTA	CGCAAACTGGTGCGGAAGGCgtatccatgtacCGTGGTGACCATACGTTATGACGTAATTTGCTGtaACTTCAGCTGCCCCGGGTGAAGAtaGGGCGTAAACCTGATtGTTAGCCGACCGATAtTAGACGATCCAGACGtAATTACTGCGGACGAtACGACATGCGAGAAAtAAGTCATCGAAGCGTtTTACCCGCTCGGTTGGGAGGGTTGTTAcgtatgatggcGTCGATGCAGCGCGAAAGGG
Rpl8_gBC_00051	0	ATCTACGAGGCACACCGCAGCATCATAGAGACGACTGAGGCGCAGTATACCTTTATAGTC	100111100010000000	TCTATGATGCTGCGGTGTGCCTCGTAGAT	GACTATAAAGGTATACTGCGCCTCAGTCGTC	48.38709677419355	68.34567335	51.724137931034484	71.2336276	TCTATGATGCTGCGGTGTGCCTCGTAGATtaACTTCAGCTGCCCCGGGTGAAGAtaGGGCGTAAACCTGATtGCTTTGAGACGGTTCtTATTTAACCGACACCtTATGAAGGCGTTCCCtTCGAGGCTAACCTTCtTAGACGATCCAGACGtGACTATAAAGGTATACTGCGCCTCAGTCGTC	CGCAAACTGGTGCGGAAGGCgtatccatgtacTCTATGATGCTGCGGTGTGCCTCGTAGATtaACTTCAGCTGCCCCGGGTGAAGAtaGGGCGTAAACCTGATtGCTTTGAGACGGTTCtTATTTAACCGACACCtTATGAAGGCGTTCCCtTCGAGGCTAACCTTCtTAGACGATCCAGACGtGACTATAAAGGTATACTGCGCCTCAGTCGTCcgtatgatggcGTCGATGCAGCGCGAAAGGG
Rpl8_gBC_00051	60	GTGAGCTGCTCCTTAGCTAGGGTACTACCGCTTCGTCCGTCTATAGAGGTAACCGCACCT	100111100010000000	CGGTAGTACCCTAGCTAAGGAGCAGCTCAC	AGGTGCGGTTACCTCTATAGACGGACGAAG	53.333333333333336	70.73801842394528	56.666666666666664	70.98247067036743	CGGTAGTACCCTAGCTAAGGAGCAGCTCACtaACTTCAGCTGCCCCGGGTGAAGAtaGGGCGTAAACCTGATtGCTTTGAGACGGTTCtTATTTAACCGACACCtTATGAAGGCGTTCCCtTCGAGGCTAACCTTCtTAGACGATCCAGACGtAGGTGCGGTTACCTCTATAGACGGACGAAG	CGCAAACTGGTGCGGAAGGCgtatccatgtacCGGTAGTACCCTAGCTAAGGAGCAGCTCACtaACTTCAGCTGCCCCGGGTGAAGAtaGGGCGTAAACCTGATtGCTTTGAGACGGTTCtTATTTAACCGACACCtTATGAAGGCGTTCCCtTCGAGGCTAACCTTCtTAGACGATCCAGACGtAGGTGCGGTTACCTCTATAGACGGACGAAGcgtatgatggcGTCGATGCAGCGCGAAAGGG
Rpl8_gBC_00051	120	GATGCGACGCACTTCAATGGTTCAAACGCTCACGTCCTATCACGCCAAGTCCGTCCTGTC	100111100010000000	GTGAGCGTTTGAACCATTGAAGTGCGTCGCATC	GACAGGACGGACTTGGCGTGATAGGAC	59.25925925925926	70.43506900572964	51.515151515151516	73.81394524728785	GTGAGCGTTTGAACCATTGAAGTGCGTCGCATCtaACTTCAGCTGCCCCGGGTGAAGAtaGGGCGTAAACCTGATtGCTTTGAGACGGTTCtTATTTAACCGACACCtTATGAAGGCGTTCCCtTCGAGGCTAACCTTCtTAGACGATCCAGACGtGACAGGACGGACTTGGCGTGATAGGAC	CGCAAACTGGTGCGGAAGGCgtatccatgtacGTGAGCGTTTGAACCATTGAAGTGCGTCGCATCtaACTTCAGCTGCCCCGGGTGAAGAtaGGGCGTAAACCTGATtGCTTTGAGACGGTTCtTATTTAACCGACACCtTATGAAGGCGTTCCCtTCGAGGCTAACCTTCtTAGACGATCCAGACGtGACAGGACGGACTTGGCGTGATAGGACcgtatgatggcGTCGATGCAGCGCGAAAGGG
control_gBC_00052	0	ATCCTATATAGTGGCGTATTGCGCGCAACATAGCCGCAATTTGTAGAAGACCGCTTTCCC	011100000110000001	TGTTGCGCGCAATACGCCACTATATAGGAT	GGGAAAGCGGTCTTCTACAAATTGCGGCTA	50	71.11068226921299	46.666666666666664	70.40845377559265	TGTTGCGCGCAATACGCCACTATATAGGATtaACTTCAGCTGCCCCGGGTGAAGAtaGCTAATTCAGGCGCTtTTAGTCTCGCGCGCCtGCTTTGAGACGGTTCtGTTAGCCGACCGATAtTAGACGATCCAGACGtAAGTCATCGAAGCGTtGGGAAAGCGGTCTTCTACAAATTGCGGCTA	CGCAAACTGGTGCGGAAGGCgtatccatgtacTGTTGCGCGCAATACGCCACTATATAGGATtaACTTCAGCTGCCCCGGGTGAAGAtaGCTAATTCAGGCGCTtTTAGTCTCGCGCGCCtGCTTTGAGACGGTTCtGTTAGCCGACCGATAtTAGACGATCCAGACGtAAGTCATCGAAGCGTtGGGAAAGCGGTCTTCTACAAATTGCGGCTAcgtatgatggcGTCGATGCAGCGCGAAAGGG
control_gBC_00052	60	GAAGGGCGAAGTGAAGTGTAGCCAATCGCGCACGCAGTATCGTACTACCACGCTCCTTGC	011100000110000001	GCGCGATTGGCTACACTTCACTTCGCCCTTC	GCAAGGAGCGTGGTAGTACGATACTGCGT	55.172413793103445	71.85056821984443	58.064516129032256	74.78918138484886	GCGCGATTGGCTACACTTCACTTCGCCCTTCtaACTTCAGCTGCCCCGGGTGAAGAtaGCTAATTCAGGCGCTtTTAGTCTCGCGCGCCtGCTTTGAGACGGTTCtGTTAGCCGACCGATAtTAGACGATCCAGACGtAAGTCATCGAAGCGTtGCAAGGAGCGTGGTAGTACGATACTGCGT	CGCAAACTGGTGCGGAAGGCgtatccatgtacGCGCGATTGGCTACACTTCACTTCGCCCTTCtaACTTCAGCTGCCCCGGGTGAAGAtaGCTAATTCAGGCGCTtTTAGTCTCGCGCGCCtGCTTTGAGACGGTTCtGTTAGCCGACCGATAtTAGACGATCCAGACGtAAGTCATCGAAGCGTtGCAAGGAGCGTGGTAGTACGATACTGCGTcgtatgatggcGTCGATGCAGCGCGAAAGGG
control_gBC_00052	120	TTTCGGCTTGGCAGAATTGTGCTTTACGTTAGTGCGTTCAGACAACCGATCGAGGTTAGG	011100000110000001	AACGTAAAGCACAATTCTGCCAAGCCGAAA	CCTAACCTCGATCGGTTGTCTGAACGCACT	53.333333333333336	71.80550514526976	43.333333333333336	70.34778640435673	AACGTAAAGCACAATTCTGCCAAGCCGAAAtaACTTCAGCTGCCCCGGGTGAAGAtaGCTAATTCAGGCGCTtTTAGTCTCGCGCGCCtGCTTTGAGACGGTTCtGTTAGCCGACCGATAtTAGACGATCCAGACGtAAGTCATCGAAGCGTtCCTAACCTCGATCGGTTGTCTGAACGCACT	CGCAAACTGGTGCGGAAGGCgtatccatgtacAACGTAAAGCACAATTCTGCCAAGCCGAAAtaACTTCAGCTGCCCCGGGTGAAGAtaGCTAATTCAGGCGCTtTTAGTCTCGCGCGCCtGCTTTGAGACGGTTCtGTTAGCCGACCGATAtTAGACGATCCAGACGtAAGTCATCGAAGCGTtCCTAACCTCGATCGGTTGTCTGAACGCACTcgtatgatggcGTCGATGCAGCGCGAAAGGG
Rheb_gBC_00053	0	TCGTCAATTCTAAGATTGCGATCCCACGCATCTTTAGGCAATCGCAAACGTTACGAAGTA	000000001110100101	ATGCGTGGGATCGCAATCTTAGAATTGACGA	TACTTCGTAACGTTTGCGATTGCCTAAAG	41.37931034482759	66.55654067935325	45.16129032258065	70.53754847989705	ATGCGTGGGATCGCAATCTTAGAATTGACGAtaACTTCAGCTGCCCCGGGTGAAGAtaAGTATTCCGGTGAACtGTTAGCCGACCGATAtTAGACGATCCAGACGtTCGCTAGGTTGGTTCtACCACGTACCGCCTTtAAGTCATCGAAGCGTtTACTTCGTAACGTTTGCGATTGCCTAAAG	CGCAAACTGGTGCGGAAGGCgtatccatgtacATGCGTGGGATCGCAATCTTAGAATTGACGAtaACTTCAGCTGCCCCGGGTGAAGAtaAGTATTCCGGTGAACtGTTAGCCGACCGATAtTAGACGATCCAGACGtTCGCTAGGTTGGTTCtACCACGTACCGCCTTtAAGTCATCGAAGCGTtTACTTCGTAACGTTTGCGATTGCCTAAAGcgtatgatggcGTCGATGCAGCGCGAAAGGG
Rheb_gBC_00053	60	ATCATGGAACTTCCGGACGGCAAATCTGACCCTTGTTCCGAGAATCTCTTCCACCCGGCC	000000001110100101	AGGGTCAGATTTGCCGTCCGGAAGTTCCATGAT	GGCCGGGTGGAAGAGATTCTCGGAACA	59.25925925925926	71.95547480990973	51.515151515151516	74.42512650338261	AGGGTCAGATTTGCCGTCCGGAAGTTCCATGATtaACTTCAGCTGCCCCGGGTGAAGAtaAGTATTCCGGTGAACtGTTAGCCGACCGATAtTAGACGATCCAGACGtTCGCTAGGTTGGTTCtACCACGTACCGCCTTtAAGTCATCGAAGCGTtGGCCGGGTGGAAGAGATTCTCGGAACA	CGCAAACTGGTGCGGAAGGCgtatccatgtacAGGGTCAGATTTGCCGTCCGGAAGTTCCATGATtaACTTCAGCTGCCCCGGGTGAAGAtaAGTATTCCGGTGAACtGTTAGCCGACCGATAtTAGACGATCCAGACGtTCGCTAGGTTGGTTCtACCACGTACCGCCTTtAAGTCATCGAAGCGTtGGCCGGGTGGAAGAGATTCTCGGAACAcgtatgatggcGTCGATGCAGCGCGAAAGGG
Rheb_gBC_00053	120	AACAATCAGGTACGGGACTAGTGTGGTAGTTCTACACTTATGCCGAGATCCAATCCGCTT	000000001110100101	AGAACTACCACACTAGTCCCGTACCTGATTGTT	AAGCGGATTGGATCTCGGCATAAGTGT	48.148148148148145	68.57750710325865	45.45454545454545	70.32698336769795	AGAACTACCACACTAGTCCCGTACCTGATTGTTtaACTTCAGCTGCCCCGGGTGAAGAtaAGTATTCCGGTGAACtGTTAGCCGACCGATAtTAGACGATCCAGACGtTCGCTAGGTTGGTTCtACCACGTACCGCCTTtAAGTCATCGAAGCGTtAAGCGGATTGGATCTCGGCATAAGTGT	CGCAAACTGGTGCGGAAGGCgtatccatgtacAGAACTACCACACTAGTCCCGTACCTGATTGTTtaACTTCAGCTGCCCCGGGTGAAGAtaAGTATTCCGGTGAACtGTTAGCCGACCGATAtTAGACGATCCAGACGtTCGCTAGGTTGGTTCtACCACGTACCGCCTTtAAGTCATCGAAGCGTtAAGCGGATTGGATCTCGGCATAAGTGTcgtatgatggcGTCGATGCAGCGCGAAAGGG
Gjb1_gBC_00054	0	AGACAGAGTGGTCGTTGACGGCCGTGCTTGCGGATTCAACTAACCCGTGTTCAGGTATAA	001010100010001001	CAAGCACGGCCGTCAACGACCACTCTGTCT	TTATACCTGAACACGGGTTAGTTGAATCCG	43.333333333333336	66.99511270713242	60	75.48288001851876	CAAGCACGGCCGTCAACGACCACTCTGTCTtaACTTCAGCTGCCCCGGGTGAAGAtaTTAGTCTCGCGCGCCtTATTTAACCGACACCtTCGAGGCTAACCTTCtTAGACGATCCAGACGtAATTACTGCGGACGAtAAGTCATCGAAGCGTtTTATACCTGAACACGGGTTAGTTGAATCCG	CGCAAACTGGTGCGGAAGGCgtatccatgtacCAAGCACGGCCGTCAACGACCACTCTGTCTtaACTTCAGCTGCCCCGGGTGAAGAtaTTAGTCTCGCGCGCCtTATTTAACCGACACCtTCGAGGCTAACCTTCtTAGACGATCCAGACGtAATTACTGCGGACGAtAAGTCATCGAAGCGTtTTATACCTGAACACGGGTTAGTTGAATCCGcgtatgatggcGTCGATGCAGCGCGAAAGGG
Gjb1_gBC_00054	60	CGTCTCTTCTTCGTTTCTCGCGCTTTCTCTAGTCCGTATCGGCCGTTTCACATACGCCGT	001010100010001001	ACTAGAGAAAGCGCGAGAAACGAAGAAGAGACG	ACGGCGTATGTGAAACGGCCGATACGG	59.25925925925926	72.82829316792953	48.484848484848484	71.57868321678558	ACTAGAGAAAGCGCGAGAAACGAAGAAGAGACGtaACTTCAGCTGCCCCGGGTGAAGAtaTTAGTCTCGCGCGCCtTATTTAACCGACACCtTCGAGGCTAACCTTCtTAGACGATCCAGACGtAATTACTGCGGACGAtAAGTCATCGAAGCGTtACGGCGTATGTGAAACGGCCGATACGG	CGCAAACTGGTGCGGAAGGCgtatccatgtacACTAGAGAAAGCGCGAGAAACGAAGAAGAGACGtaACTTCAGCTGCCCCGGGTGAAGAtaTTAGTCTCGCGCGCCtTATTTAACCGACACCtTCGAGGCTAACCTTCtTAGACGATCCAGACGtAATTACTGCGGACGAtAAGTCATCGAAGCGTtACGGCGTATGTGAAACGGCCGATACGGcgtatgatggcGTCGATGCAGCGCGAAAGGG
Gjb1_gBC_00054	120	GAATCAGCAATGGAACAGGGTCTGCGCGGGATATCAGTCAAGGCCTATGGGCCGAACCAC	001010100010001001	TATCCCGCGCAGACCCTGTTCCATTGCTGATTC	GTGGTTCGGCCCATAGGCCTTGACTGA	59.25925925925926	72.20266148044198	54.54545454545455	75.04448420334694	TATCCCGCGCAGACCCTGTTCCATTGCTGATTCtaACTTCAGCTGCCCCGGGTGAAGAtaTTAGTCTCGCGCGCCtTATTTAACCGACACCtTCGAGGCTAACCTTCtTAGACGATCCAGACGtAATTACTGCGGACGAtAAGTCATCGAAGCGTtGTGGTTCGGCCCATAGGCCTTGACTGA	CGCAAACTGGTGCGGAAGGCgtatccatgtacTATCCCGCGCAGACCCTGTTCCATTGCTGATTCtaACTTCAGCTGCCCCGGGTGAAGAtaTTAGTCTCGCGCGCCtTATTTAACCGACACCtTCGAGGCTAACCTTCtTAGACGATCCAGACGtAATTACTGCGGACGAtAAGTCATCGAAGCGTtGTGGTTCGGCCCATAGGCCTTGACTGAcgtatgatggcGTCGATGCAGCGCGAAAGGG
Serpina1c_gBC_00055	0	CCGTGGTAACCGGGAGAATCGAACCTGAACGATATTTAGGCGAAGCCCTAACGGCAGAGA	100010000010010101	TCGTTCAGGTTCGATTCTCCCGGTTACCACGG	TCTCTGCCGTTAGGGCTTCGCCTAAATA	50	69.55205903	56.25	74.44383758969497	TCGTTCAGGTTCGATTCTCCCGGTTACCACGGtaACTTCAGCTGCCCCGGGTGAAGAtaGGGCGTAAACCTGATtTATTTAACCGACACCtTAGACGATCCAGACGtGCCTCGTAACTTGGTtACCACGTACCGCCTTtAAGTCATCGAAGCGTtTCTCTGCCGTTAGGGCTTCGCCTAAATA	CGCAAACTGGTGCGGAAGGCgtatccatgtacTCGTTCAGGTTCGATTCTCCCGGTTACCACGGtaACTTCAGCTGCCCCGGGTGAAGAtaGGGCGTAAACCTGATtTATTTAACCGACACCtTAGACGATCCAGACGtGCCTCGTAACTTGGTtACCACGTACCGCCTTtAAGTCATCGAAGCGTtTCTCTGCCGTTAGGGCTTCGCCTAAATAcgtatgatggcGTCGATGCAGCGCGAAAGGG
Serpina1c_gBC_00055	60	ACTAACAGCACCGGTGATAACCACTAAGTGTCCTACCGACCAGACCCGTTGTCAAAGGTG	100010000010010101	CACTTAGTGGTTATCACCGGTGCTGTTAGT	CACCTTTGACAACGGGTCTGGTCGGTAGGA	56.666666666666664	73.09998602828449	46.666666666666664	68.57860878865665	CACTTAGTGGTTATCACCGGTGCTGTTAGTtaACTTCAGCTGCCCCGGGTGAAGAtaGGGCGTAAACCTGATtTATTTAACCGACACCtTAGACGATCCAGACGtGCCTCGTAACTTGGTtACCACGTACCGCCTTtAAGTCATCGAAGCGTtCACCTTTGACAACGGGTCTGGTCGGTAGGA	CGCAAACTGGTGCGGAAGGCgtatccatgtacCACTTAGTGGTTATCACCGGTGCTGTTAGTtaACTTCAGCTGCCCCGGGTGAAGAtaGGGCGTAAACCTGATtTATTTAACCGACACCtTAGACGATCCAGACGtGCCTCGTAACTTGGTtACCACGTACCGCCTTtAAGTCATCGAAGCGTtCACCTTTGACAACGGGTCTGGTCGGTAGGAcgtatgatggcGTCGATGCAGCGCGAAAGGG
Serpina1c_gBC_00055	120	TCGATATACGGCCCAGGACTAGTAAGCCCGCTTCGCATGCTCAACACTCCACTTAAGGAT	100010000010010101	AGCGGGCTTACTAGTCCTGGGCCGTATATCGA	ATCCTTAAGTGGAGTGTTGAGCATGCGA	46.42857142857143	68.53010448779384	56.25	74.62562297138595	AGCGGGCTTACTAGTCCTGGGCCGTATATCGAtaACTTCAGCTGCCCCGGGTGAAGAtaGGGCGTAAACCTGATtTATTTAACCGACACCtTAGACGATCCAGACGtGCCTCGTAACTTGGTtACCACGTACCGCCTTtAAGTCATCGAAGCGTtATCCTTAAGTGGAGTGTTGAGCATGCGA	CGCAAACTGGTGCGGAAGGCgtatccatgtacAGCGGGCTTACTAGTCCTGGGCCGTATATCGAtaACTTCAGCTGCCCCGGGTGAAGAtaGGGCGTAAACCTGATtTATTTAACCGACACCtTAGACGATCCAGACGtGCCTCGTAACTTGGTtACCACGTACCGCCTTtAAGTCATCGAAGCGTtATCCTTAAGTGGAGTGTTGAGCATGCGAcgtatgatggcGTCGATGCAGCGCGAAAGGG
Hspa5_gBC_00056	0	TTGGACCCTTACTTCCTTTAACCGCTGCTTCGCGACGTTGGTTATATGCCTATAGAGGAG	001010001100001001	AAGCAGCGGTTAAAGGAAGTAAGGGTCCAA	CTCCTCTATAGGCATATAACCAACGTCGCG	50	68.56312918961328	46.666666666666664	70.33724254635314	AAGCAGCGGTTAAAGGAAGTAAGGGTCCAAtaACTTCAGCTGCCCCGGGTGAAGAtaTTAGTCTCGCGCGCCtTATTTAACCGACACCtAGTATTCCGGTGAACtGTTAGCCGACCGATAtAATTACTGCGGACGAtAAGTCATCGAAGCGTtCTCCTCTATAGGCATATAACCAACGTCGCG	CGCAAACTGGTGCGGAAGGCgtatccatgtacAAGCAGCGGTTAAAGGAAGTAAGGGTCCAAtaACTTCAGCTGCCCCGGGTGAAGAtaTTAGTCTCGCGCGCCtTATTTAACCGACACCtAGTATTCCGGTGAACtGTTAGCCGACCGATAtAATTACTGCGGACGAtAAGTCATCGAAGCGTtCTCCTCTATAGGCATATAACCAACGTCGCGcgtatgatggcGTCGATGCAGCGCGAAAGGG
Hspa5_gBC_00056	60	CCGCGGCTATGAATAGCTGGATTAATGACCGGTATGCTCTAACGTGTGACAATCCCGGCG	001010001100001001	ACCGGTCATTAATCCAGCTATTCATAGCCGCGG	CGCCGGGATTGTCACACGTTAGAGCAT	55.55555555555556	71.09790586	51.515151515151516	73.27566908414911	ACCGGTCATTAATCCAGCTATTCATAGCCGCGGtaACTTCAGCTGCCCCGGGTGAAGAtaTTAGTCTCGCGCGCCtTATTTAACCGACACCtAGTATTCCGGTGAACtGTTAGCCGACCGATAtAATTACTGCGGACGAtAAGTCATCGAAGCGTtCGCCGGGATTGTCACACGTTAGAGCAT	CGCAAACTGGTGCGGAAGGCgtatccatgtacACCGGTCATTAATCCAGCTATTCATAGCCGCGGtaACTTCAGCTGCCCCGGGTGAAGAtaTTAGTCTCGCGCGCCtTATTTAACCGACACCtAGTATTCCGGTGAACtGTTAGCCGACCGATAtAATTACTGCGGACGAtAAGTCATCGAAGCGTtCGCCGGGATTGTCACACGTTAGAGCATcgtatgatggcGTCGATGCAGCGCGAAAGGG
Hspa5_gBC_00056	120	TCAGAAAGGACCTACGCACCTAAATCGAGTCGCCTTCGCGCAATTTCAATTGGAGACTAG	001010001100001001	ACTCGATTTAGGTGCGTAGGTCCTTTCTGA	CTAGTCTCCAATTGAAATTGCGCGAAGGCG	50	70.58004479	46.666666666666664	69.27961771867837	ACTCGATTTAGGTGCGTAGGTCCTTTCTGAtaACTTCAGCTGCCCCGGGTGAAGAtaTTAGTCTCGCGCGCCtTATTTAACCGACACCtAGTATTCCGGTGAACtGTTAGCCGACCGATAtAATTACTGCGGACGAtAAGTCATCGAAGCGTtCTAGTCTCCAATTGAAATTGCGCGAAGGCG	CGCAAACTGGTGCGGAAGGCgtatccatgtacACTCGATTTAGGTGCGTAGGTCCTTTCTGAtaACTTCAGCTGCCCCGGGTGAAGAtaTTAGTCTCGCGCGCCtTATTTAACCGACACCtAGTATTCCGGTGAACtGTTAGCCGACCGATAtAATTACTGCGGACGAtAAGTCATCGAAGCGTtCTAGTCTCCAATTGAAATTGCGCGAAGGCGcgtatgatggcGTCGATGCAGCGCGAAAGGG
Jtb_gBC_00057	0	ACGGGTGAATGCTCACTACTGCGCTGAGGTTTCCCACGTTGTGCTGTTCTGACCCACCAT	001001001010100001	CCTCAGCGCAGTAGTGAGCATTCACCCGT	ATGGTGGGTCAGAACAGCACAACGTGGGAAA	51.61290322580645	73.82737744813267	58.62068965517241	73.78549148263392	CCTCAGCGCAGTAGTGAGCATTCACCCGTtaACTTCAGCTGCCCCGGGTGAAGAtaTTAGTCTCGCGCGCCtTATGAAGGCGTTCCCtAGTATTCCGGTGAACtTAGACGATCCAGACGtTCGCTAGGTTGGTTCtAAGTCATCGAAGCGTtATGGTGGGTCAGAACAGCACAACGTGGGAAA	CGCAAACTGGTGCGGAAGGCgtatccatgtacCCTCAGCGCAGTAGTGAGCATTCACCCGTtaACTTCAGCTGCCCCGGGTGAAGAtaTTAGTCTCGCGCGCCtTATGAAGGCGTTCCCtAGTATTCCGGTGAACtTAGACGATCCAGACGtTCGCTAGGTTGGTTCtAAGTCATCGAAGCGTtATGGTGGGTCAGAACAGCACAACGTGGGAAAcgtatgatggcGTCGATGCAGCGCGAAAGGG
Jtb_gBC_00057	60	AGGAACGCGTTAATAGCAGCACAAATCCGGTGCTAAGAGAGTCCCAAGTACCATTCGCAG	001001001010100001	CACCGGATTTGTGCTGCTATTAACGCGTTCCT	CTGCGAATGGTACTTGGGACTCTCTTAG	50	66.78550900675066	50	72.87638884925252	CACCGGATTTGTGCTGCTATTAACGCGTTCCTtaACTTCAGCTGCCCCGGGTGAAGAtaTTAGTCTCGCGCGCCtTATGAAGGCGTTCCCtAGTATTCCGGTGAACtTAGACGATCCAGACGtTCGCTAGGTTGGTTCtAAGTCATCGAAGCGTtCTGCGAATGGTACTTGGGACTCTCTTAG	CGCAAACTGGTGCGGAAGGCgtatccatgtacCACCGGATTTGTGCTGCTATTAACGCGTTCCTtaACTTCAGCTGCCCCGGGTGAAGAtaTTAGTCTCGCGCGCCtTATGAAGGCGTTCCCtAGTATTCCGGTGAACtTAGACGATCCAGACGtTCGCTAGGTTGGTTCtAAGTCATCGAAGCGTtCTGCGAATGGTACTTGGGACTCTCTTAGcgtatgatggcGTCGATGCAGCGCGAAAGGG
Jtb_gBC_00057	120	AGATAGTGTGTACGCTTGACGCGCACTCTTATATCCATGCCGATACGCCAACGCAATGTG	001001001010100001	TATAAGAGTGCGCGTCAAGCGTACACACTATCT	CACATTGCGTTGGCGTATCGGCATGGA	55.55555555555556	71.97993391351622	45.45454545454545	70.97328509416445	TATAAGAGTGCGCGTCAAGCGTACACACTATCTtaACTTCAGCTGCCCCGGGTGAAGAtaTTAGTCTCGCGCGCCtTATGAAGGCGTTCCCtAGTATTCCGGTGAACtTAGACGATCCAGACGtTCGCTAGGTTGGTTCtAAGTCATCGAAGCGTtCACATTGCGTTGGCGTATCGGCATGGA	CGCAAACTGGTGCGGAAGGCgtatccatgtacTATAAGAGTGCGCGTCAAGCGTACACACTATCTtaACTTCAGCTGCCCCGGGTGAAGAtaTTAGTCTCGCGCGCCtTATGAAGGCGTTCCCtAGTATTCCGGTGAACtTAGACGATCCAGACGtTCGCTAGGTTGGTTCtAAGTCATCGAAGCGTtCACATTGCGTTGGCGTATCGGCATGGAcgtatgatggcGTCGATGCAGCGCGAAAGGG
Yipf5_gBC_00058	0	ATTTCGTGCATATGGCTAGGCGCCGCCGATATACAGTTTCGTAGGGCGAGCGTAGCACGC	100000101010000110	TATCGGCGGCGCCTAGCCATATGCACGAAAT	GCGTGCTACGCTCGCCCTACGAAACTGTA	58.62068965517241	73.80929711468826	54.83870967741935	75.17835716477254	TATCGGCGGCGCCTAGCCATATGCACGAAATtaACTTCAGCTGCCCCGGGTGAAGAtaGGGCGTAAACCTGATtTCGAGGCTAACCTTCtAGTATTCCGGTGAACtTAGACGATCCAGACGtACCACGTACCGCCTTtACGACATGCGAGAAAtGCGTGCTACGCTCGCCCTACGAAACTGTA	CGCAAACTGGTGCGGAAGGCgtatccatgtacTATCGGCGGCGCCTAGCCATATGCACGAAATtaACTTCAGCTGCCCCGGGTGAAGAtaGGGCGTAAACCTGATtTCGAGGCTAACCTTCtAGTATTCCGGTGAACtTAGACGATCCAGACGtACCACGTACCGCCTTtACGACATGCGAGAAAtGCGTGCTACGCTCGCCCTACGAAACTGTAcgtatgatggcGTCGATGCAGCGCGAAAGGG
Yipf5_gBC_00058	60	GATCAATTGATATTGCGGTGGCGTAAGCCGGAACGAAATTGACCCTCCTGTCGCGTGCGA	100000101010000110	TCCGGCTTACGCCACCGCAATATCAATTGATC	TCGCACGCGACAGGAGGGTCAATTTCGT	57.142857142857146	74.02037733365484	50	72.65749347178178	TCCGGCTTACGCCACCGCAATATCAATTGATCtaACTTCAGCTGCCCCGGGTGAAGAtaGGGCGTAAACCTGATtTCGAGGCTAACCTTCtAGTATTCCGGTGAACtTAGACGATCCAGACGtACCACGTACCGCCTTtACGACATGCGAGAAAtTCGCACGCGACAGGAGGGTCAATTTCGT	CGCAAACTGGTGCGGAAGGCgtatccatgtacTCCGGCTTACGCCACCGCAATATCAATTGATCtaACTTCAGCTGCCCCGGGTGAAGAtaGGGCGTAAACCTGATtTCGAGGCTAACCTTCtAGTATTCCGGTGAACtTAGACGATCCAGACGtACCACGTACCGCCTTtACGACATGCGAGAAAtTCGCACGCGACAGGAGGGTCAATTTCGTcgtatgatggcGTCGATGCAGCGCGAAAGGG
Yipf5_gBC_00058	120	GCATAAAGCAGTGTGCATAACTGGACAGTAGCCAGTTTCAACGAAGCAACGCCCTTGTGA	100000101010000110	CTACTGTCCAGTTATGCACACTGCTTTATGC	TCACAAGGGCGTTGCTTCGTTGAAACTGG	51.724137931034484	71.93457851080501	45.16129032258065	68.2403223	CTACTGTCCAGTTATGCACACTGCTTTATGCtaACTTCAGCTGCCCCGGGTGAAGAtaGGGCGTAAACCTGATtTCGAGGCTAACCTTCtAGTATTCCGGTGAACtTAGACGATCCAGACGtACCACGTACCGCCTTtACGACATGCGAGAAAtTCACAAGGGCGTTGCTTCGTTGAAACTGG	CGCAAACTGGTGCGGAAGGCgtatccatgtacCTACTGTCCAGTTATGCACACTGCTTTATGCtaACTTCAGCTGCCCCGGGTGAAGAtaGGGCGTAAACCTGATtTCGAGGCTAACCTTCtAGTATTCCGGTGAACtTAGACGATCCAGACGtACCACGTACCGCCTTtACGACATGCGAGAAAtTCACAAGGGCGTTGCTTCGTTGAAACTGGcgtatgatggcGTCGATGCAGCGCGAAAGGG
Gja1_gBC_00059	0	GTTTCGAGAACATGTATCTAGTTGCTGACGCAAATACCCGCAACCCTGTAGCATGAGTTA	001100000101011000	TTGCGTCAGCAACTAGATACATGTTCTCGAAAC	TAACTCATGCTACAGGGTTGCGGGTAT	48.148148148148145	67.88805487991357	42.42424242424242	69.39952314067853	TTGCGTCAGCAACTAGATACATGTTCTCGAAACtaACTTCAGCTGCCCCGGGTGAAGAtaTTAGTCTCGCGCGCCtGCTTTGAGACGGTTCtGTTAGCCGACCGATAtGCCAACGAGGATTGAtGCCTCGTAACTTGGTtAATTACTGCGGACGAtTAACTCATGCTACAGGGTTGCGGGTAT	CGCAAACTGGTGCGGAAGGCgtatccatgtacTTGCGTCAGCAACTAGATACATGTTCTCGAAACtaACTTCAGCTGCCCCGGGTGAAGAtaTTAGTCTCGCGCGCCtGCTTTGAGACGGTTCtGTTAGCCGACCGATAtGCCAACGAGGATTGAtGCCTCGTAACTTGGTtAATTACTGCGGACGAtTAACTCATGCTACAGGGTTGCGGGTATcgtatgatggcGTCGATGCAGCGCGAAAGGG
Gja1_gBC_00059	60	CGTGATCTAGCGTAGCTTAGAGTTCGGACCGTTCGGCTTGTCAGCGTGAGGACGAGTTTG	001100000101011000	CGGTCCGAACTCTAAGCTACGCTAGATCACG	CAAACTCGTCCTCACGCTGACAAGCCGAA	55.172413793103445	72.73808317374545	54.83870967741935	71.37321624976585	CGGTCCGAACTCTAAGCTACGCTAGATCACGtaACTTCAGCTGCCCCGGGTGAAGAtaTTAGTCTCGCGCGCCtGCTTTGAGACGGTTCtGTTAGCCGACCGATAtGCCAACGAGGATTGAtGCCTCGTAACTTGGTtAATTACTGCGGACGAtCAAACTCGTCCTCACGCTGACAAGCCGAA	CGCAAACTGGTGCGGAAGGCgtatccatgtacCGGTCCGAACTCTAAGCTACGCTAGATCACGtaACTTCAGCTGCCCCGGGTGAAGAtaTTAGTCTCGCGCGCCtGCTTTGAGACGGTTCtGTTAGCCGACCGATAtGCCAACGAGGATTGAtGCCTCGTAACTTGGTtAATTACTGCGGACGAtCAAACTCGTCCTCACGCTGACAAGCCGAAcgtatgatggcGTCGATGCAGCGCGAAAGGG
Gja1_gBC_00059	120	CGTTCGTTCCGCAATGGCTAGTTCGGAGCTGTTCCAGTCGTCCTCCCAATCATCACAGTT	001100000101011000	AACAGCTCCGAACTAGCCATTGCGGAACGAACG	AACTGTGATGATTGGGAGGACGACTGG	51.851851851851855	68.46648499217758	54.54545454545455	75.45461712135727	AACAGCTCCGAACTAGCCATTGCGGAACGAACGtaACTTCAGCTGCCCCGGGTGAAGAtaTTAGTCTCGCGCGCCtGCTTTGAGACGGTTCtGTTAGCCGACCGATAtGCCAACGAGGATTGAtGCCTCGTAACTTGGTtAATTACTGCGGACGAtAACTGTGATGATTGGGAGGACGACTGG	CGCAAACTGGTGCGGAAGGCgtatccatgtacAACAGCTCCGAACTAGCCATTGCGGAACGAACGtaACTTCAGCTGCCCCGGGTGAAGAtaTTAGTCTCGCGCGCCtGCTTTGAGACGGTTCtGTTAGCCGACCGATAtGCCAACGAGGATTGAtGCCTCGTAACTTGGTtAATTACTGCGGACGAtAACTGTGATGATTGGGAGGACGACTGGcgtatgatggcGTCGATGCAGCGCGAAAGGG
control_gBC_00060	0	GTCAATAGACATTCTCAGGTTACGGAGGTTTACGGAGTGTTACTTATCAGCGGTCACACC	010001001011001000	AAACCTCCGTAACCTGAGAATGTCTATTGAC	GGTGTGACCGCTGATAAGTAACACTCCGT	51.724137931034484	70.18164468145363	41.935483870967744	66.89066822592156	AAACCTCCGTAACCTGAGAATGTCTATTGACtaACTTCAGCTGCCCCGGGTGAAGAtaGCTAATTCAGGCGCTtTATGAAGGCGTTCCCtAGTATTCCGGTGAACtTAGACGATCCAGACGtGCCAACGAGGATTGAtAATTACTGCGGACGAtGGTGTGACCGCTGATAAGTAACACTCCGT	CGCAAACTGGTGCGGAAGGCgtatccatgtacAAACCTCCGTAACCTGAGAATGTCTATTGACtaACTTCAGCTGCCCCGGGTGAAGAtaGCTAATTCAGGCGCTtTATGAAGGCGTTCCCtAGTATTCCGGTGAACtTAGACGATCCAGACGtGCCAACGAGGATTGAtAATTACTGCGGACGAtGGTGTGACCGCTGATAAGTAACACTCCGTcgtatgatggcGTCGATGCAGCGCGAAAGGG
control_gBC_00060	60	ACGTTCGTTAGTGAACCTTATCGGTTGTCAAATAGGTCAGACAAGCGAGTCATACCGGAG	010001001011001000	TTTGACAACCGATAAGGTTCACTAACGAACGT	CTCCGGTATGACTCGCTTGTCTGACCTA	53.57142857142857	69.20022312940029	40.625	68.95407926923315	TTTGACAACCGATAAGGTTCACTAACGAACGTtaACTTCAGCTGCCCCGGGTGAAGAtaGCTAATTCAGGCGCTtTATGAAGGCGTTCCCtAGTATTCCGGTGAACtTAGACGATCCAGACGtGCCAACGAGGATTGAtAATTACTGCGGACGAtCTCCGGTATGACTCGCTTGTCTGACCTA	CGCAAACTGGTGCGGAAGGCgtatccatgtacTTTGACAACCGATAAGGTTCACTAACGAACGTtaACTTCAGCTGCCCCGGGTGAAGAtaGCTAATTCAGGCGCTtTATGAAGGCGTTCCCtAGTATTCCGGTGAACtTAGACGATCCAGACGtGCCAACGAGGATTGAtAATTACTGCGGACGAtCTCCGGTATGACTCGCTTGTCTGACCTAcgtatgatggcGTCGATGCAGCGCGAAAGGG
control_gBC_00060	120	CTGGCAACCCGCTATCGACCTGGTAGATTAACACGCCAGAAGGGACGTCGTCATATGTCT	010001001011001000	AATCTACCAGGTCGATAGCGGGTTGCCAG	AGACATATGACGACGTCCCTTCTGGCGTGTT	51.61290322580645	72.82179883762188	55.172413793103445	71.68863322642693	AATCTACCAGGTCGATAGCGGGTTGCCAGtaACTTCAGCTGCCCCGGGTGAAGAtaGCTAATTCAGGCGCTtTATGAAGGCGTTCCCtAGTATTCCGGTGAACtTAGACGATCCAGACGtGCCAACGAGGATTGAtAATTACTGCGGACGAtAGACATATGACGACGTCCCTTCTGGCGTGTT	CGCAAACTGGTGCGGAAGGCgtatccatgtacAATCTACCAGGTCGATAGCGGGTTGCCAGtaACTTCAGCTGCCCCGGGTGAAGAtaGCTAATTCAGGCGCTtTATGAAGGCGTTCCCtAGTATTCCGGTGAACtTAGACGATCCAGACGtGCCAACGAGGATTGAtAATTACTGCGGACGAtAGACATATGACGACGTCCCTTCTGGCGTGTTcgtatgatggcGTCGATGCAGCGCGAAAGGG
Serpinc1_gBC_00061	0	ATTGAGAGTACCGTGACCAGTCCAATATACCGTCCTGTGGTTGTCCTGTAGGCCTCACAG	000100001011001001	CGGTATATTGGACTGGTCACGGTACTCTCAAT	CTGTGAGGCCTACAGGACAACCACAGGA	57.142857142857146	71.39214779860293	46.875	69.40877830500955	CGGTATATTGGACTGGTCACGGTACTCTCAATtaACTTCAGCTGCCCCGGGTGAAGAtaGCTTTGAGACGGTTCtAGTATTCCGGTGAACtTAGACGATCCAGACGtGCCAACGAGGATTGAtAATTACTGCGGACGAtAAGTCATCGAAGCGTtCTGTGAGGCCTACAGGACAACCACAGGA	CGCAAACTGGTGCGGAAGGCgtatccatgtacCGGTATATTGGACTGGTCACGGTACTCTCAATtaACTTCAGCTGCCCCGGGTGAAGAtaGCTTTGAGACGGTTCtAGTATTCCGGTGAACtTAGACGATCCAGACGtGCCAACGAGGATTGAtAATTACTGCGGACGAtAAGTCATCGAAGCGTtCTGTGAGGCCTACAGGACAACCACAGGAcgtatgatggcGTCGATGCAGCGCGAAAGGG
Serpinc1_gBC_00061	60	CTTTCTTCTCCGTAAATTGGTGATGTGGGCCGAGTCCACTGTAACACTCGTTACAGGCGC	000100001011001001	TCGGCCCACATCACCAATTTACGGAGAAGAAAG	GCGCCTGTAACGAGTGTTACAGTGGAC	55.55555555555556	69.58042802800202	48.484848484848484	72.18210058880885	TCGGCCCACATCACCAATTTACGGAGAAGAAAGtaACTTCAGCTGCCCCGGGTGAAGAtaGCTTTGAGACGGTTCtAGTATTCCGGTGAACtTAGACGATCCAGACGtGCCAACGAGGATTGAtAATTACTGCGGACGAtAAGTCATCGAAGCGTtGCGCCTGTAACGAGTGTTACAGTGGAC	CGCAAACTGGTGCGGAAGGCgtatccatgtacTCGGCCCACATCACCAATTTACGGAGAAGAAAGtaACTTCAGCTGCCCCGGGTGAAGAtaGCTTTGAGACGGTTCtAGTATTCCGGTGAACtTAGACGATCCAGACGtGCCAACGAGGATTGAtAATTACTGCGGACGAtAAGTCATCGAAGCGTtGCGCCTGTAACGAGTGTTACAGTGGACcgtatgatggcGTCGATGCAGCGCGAAAGGG
Serpinc1_gBC_00061	120	TCTGGCCTCACTTCTTCGTGTCTACATTGCGACGGATCTATGTGAGTCGCGGATTGCCAC	000100001011001001	GTCGCAATGTAGACACGAAGAAGTGAGGCCAGA	GTGGCAATCCGCGACTCACATAGATCC	55.55555555555556	69.39875292678988	51.515151515151516	73.12736256	GTCGCAATGTAGACACGAAGAAGTGAGGCCAGAtaACTTCAGCTGCCCCGGGTGAAGAtaGCTTTGAGACGGTTCtAGTATTCCGGTGAACtTAGACGATCCAGACGtGCCAACGAGGATTGAtAATTACTGCGGACGAtAAGTCATCGAAGCGTtGTGGCAATCCGCGACTCACATAGATCC	CGCAAACTGGTGCGGAAGGCgtatccatgtacGTCGCAATGTAGACACGAAGAAGTGAGGCCAGAtaACTTCAGCTGCCCCGGGTGAAGAtaGCTTTGAGACGGTTCtAGTATTCCGGTGAACtTAGACGATCCAGACGtGCCAACGAGGATTGAtAATTACTGCGGACGAtAAGTCATCGAAGCGTtGTGGCAATCCGCGACTCACATAGATCCcgtatgatggcGTCGATGCAGCGCGAAAGGG
Tsc1_gBC_00062	0	TACTAGTCCATAGAGGCGCTGATTGACTGACGATTCCCTGACTCGGACGAATGTAAGTTT	000001110010100100	TCGTCAGTCAATCAGCGCCTCTATGGACTAGTA	AAACTTACATTCGTCCGAGTCAGGGAA	44.44444444444444	66.32953931775359	48.484848484848484	71.49387818474975	TCGTCAGTCAATCAGCGCCTCTATGGACTAGTAtaACTTCAGCTGCCCCGGGTGAAGAtaTATGAAGGCGTTCCCtTCGAGGCTAACCTTCtCCGCAAGGCATCATTtTAGACGATCCAGACGtTCGCTAGGTTGGTTCtACCACGTACCGCCTTtAAACTTACATTCGTCCGAGTCAGGGAA	CGCAAACTGGTGCGGAAGGCgtatccatgtacTCGTCAGTCAATCAGCGCCTCTATGGACTAGTAtaACTTCAGCTGCCCCGGGTGAAGAtaTATGAAGGCGTTCCCtTCGAGGCTAACCTTCtCCGCAAGGCATCATTtTAGACGATCCAGACGtTCGCTAGGTTGGTTCtACCACGTACCGCCTTtAAACTTACATTCGTCCGAGTCAGGGAAcgtatgatggcGTCGATGCAGCGCGAAAGGG
Tsc1_gBC_00062	60	AGCATGAGGCTAAGACGGTGAGTGATACCACGACAGTACGCATCGTCACCCGATAGTTTC	000001110010100100	TCGTGGTATCACTCACCGTCTTAGCCTCATGCT	GAAACTATCGGGTGACGATGCGTACTG	51.851851851851855	67.49761042572584	51.515151515151516	73.52223347161464	TCGTGGTATCACTCACCGTCTTAGCCTCATGCTtaACTTCAGCTGCCCCGGGTGAAGAtaTATGAAGGCGTTCCCtTCGAGGCTAACCTTCtCCGCAAGGCATCATTtTAGACGATCCAGACGtTCGCTAGGTTGGTTCtACCACGTACCGCCTTtGAAACTATCGGGTGACGATGCGTACTG	CGCAAACTGGTGCGGAAGGCgtatccatgtacTCGTGGTATCACTCACCGTCTTAGCCTCATGCTtaACTTCAGCTGCCCCGGGTGAAGAtaTATGAAGGCGTTCCCtTCGAGGCTAACCTTCtCCGCAAGGCATCATTtTAGACGATCCAGACGtTCGCTAGGTTGGTTCtACCACGTACCGCCTTtGAAACTATCGGGTGACGATGCGTACTGcgtatgatggcGTCGATGCAGCGCGAAAGGG
Tsc1_gBC_00062	120	GTTTATCAGTGTACCGAACGCTTATGACTGGCATCCTAGCTATCGGGCCGTATTCAGAGG	000001110010100100	TGCCAGTCATAAGCGTTCGGTACACTGATAAAC	CCTCTGAATACGGCCCGATAGCTAGGA	55.55555555555556	68.94954034762014	45.45454545454545	70.57657120925097	TGCCAGTCATAAGCGTTCGGTACACTGATAAACtaACTTCAGCTGCCCCGGGTGAAGAtaTATGAAGGCGTTCCCtTCGAGGCTAACCTTCtCCGCAAGGCATCATTtTAGACGATCCAGACGtTCGCTAGGTTGGTTCtACCACGTACCGCCTTtCCTCTGAATACGGCCCGATAGCTAGGA	CGCAAACTGGTGCGGAAGGCgtatccatgtacTGCCAGTCATAAGCGTTCGGTACACTGATAAACtaACTTCAGCTGCCCCGGGTGAAGAtaTATGAAGGCGTTCCCtTCGAGGCTAACCTTCtCCGCAAGGCATCATTtTAGACGATCCAGACGtTCGCTAGGTTGGTTCtACCACGTACCGCCTTtCCTCTGAATACGGCCCGATAGCTAGGAcgtatgatggcGTCGATGCAGCGCGAAAGGG
Ran_gBC_00063	0	CAAATGGTGTTACGGTGAGGAGATCACTCGTTACAAAGTTGCTAGACGCAGGGTTATCCC	110010110000010000	AACGAGTGATCTCCTCACCGTAACACCATTTG	GGGATAACCCTGCGTCTAGCAACTTTGT	50	68.98024430019092	46.875	70.39571198360045	AACGAGTGATCTCCTCACCGTAACACCATTTGtaACTTCAGCTGCCCCGGGTGAAGAtaGGGCGTAAACCTGATtGCTAATTCAGGCGCTtTATTTAACCGACACCtTCGAGGCTAACCTTCtCCGCAAGGCATCATTtGCCTCGTAACTTGGTtGGGATAACCCTGCGTCTAGCAACTTTGT	CGCAAACTGGTGCGGAAGGCgtatccatgtacAACGAGTGATCTCCTCACCGTAACACCATTTGtaACTTCAGCTGCCCCGGGTGAAGAtaGGGCGTAAACCTGATtGCTAATTCAGGCGCTtTATTTAACCGACACCtTCGAGGCTAACCTTCtCCGCAAGGCATCATTtGCCTCGTAACTTGGTtGGGATAACCCTGCGTCTAGCAACTTTGTcgtatgatggcGTCGATGCAGCGCGAAAGGG
Ran_gBC_00063	60	TCGTGAAGGGTCCGTGATCTTCGGAGTCGCACTACAGGGATTGATAGCAATCCGGACTGG	110010110000010000	GTGCGACTCCGAAGATCACGGACCCTTCACGA	CCAGTCCGGATTGCTATCAATCCCTGTA	50	68.05015229	59.375	75.83761168867466	GTGCGACTCCGAAGATCACGGACCCTTCACGAtaACTTCAGCTGCCCCGGGTGAAGAtaGGGCGTAAACCTGATtGCTAATTCAGGCGCTtTATTTAACCGACACCtTCGAGGCTAACCTTCtCCGCAAGGCATCATTtGCCTCGTAACTTGGTtCCAGTCCGGATTGCTATCAATCCCTGTA	CGCAAACTGGTGCGGAAGGCgtatccatgtacGTGCGACTCCGAAGATCACGGACCCTTCACGAtaACTTCAGCTGCCCCGGGTGAAGAtaGGGCGTAAACCTGATtGCTAATTCAGGCGCTtTATTTAACCGACACCtTCGAGGCTAACCTTCtCCGCAAGGCATCATTtGCCTCGTAACTTGGTtCCAGTCCGGATTGCTATCAATCCCTGTAcgtatgatggcGTCGATGCAGCGCGAAAGGG
Ran_gBC_00063	120	AGGTCGGACTCTATCGAAATTAGGCGATCGCCTGTGACGGCCAGATAACTAGAATCAACC	110010110000010000	GGCGATCGCCTAATTTCGATAGAGTCCGACCT	GGTTGATTCTAGTTATCTGGCCGTCACA	46.42857142857143	66.77881087625951	53.125	72.70424835478809	GGCGATCGCCTAATTTCGATAGAGTCCGACCTtaACTTCAGCTGCCCCGGGTGAAGAtaGGGCGTAAACCTGATtGCTAATTCAGGCGCTtTATTTAACCGACACCtTCGAGGCTAACCTTCtCCGCAAGGCATCATTtGCCTCGTAACTTGGTtGGTTGATTCTAGTTATCTGGCCGTCACA	CGCAAACTGGTGCGGAAGGCgtatccatgtacGGCGATCGCCTAATTTCGATAGAGTCCGACCTtaACTTCAGCTGCCCCGGGTGAAGAtaGGGCGTAAACCTGATtGCTAATTCAGGCGCTtTATTTAACCGACACCtTCGAGGCTAACCTTCtCCGCAAGGCATCATTtGCCTCGTAACTTGGTtGGTTGATTCTAGTTATCTGGCCGTCACAcgtatgatggcGTCGATGCAGCGCGAAAGGG
control_gBC_00064	0	TGTATGTACATAGTACCGTTCCACACGGAAACCTTTGAATTGTAGTGCAAGGGCTGAACT	001100011000100100	TTCCGTGTGGAACGGTACTATGTACATACA	AGTTCAGCCCTTGCACTACAATTCAAAGGT	43.333333333333336	69.22836233739838	43.333333333333336	67.58030859996194	TTCCGTGTGGAACGGTACTATGTACATACAtaACTTCAGCTGCCCCGGGTGAAGAtaTTAGTCTCGCGCGCCtGCTTTGAGACGGTTCtCCGCAAGGCATCATTtAGTATTCCGGTGAACtTCGCTAGGTTGGTTCtACCACGTACCGCCTTtAGTTCAGCCCTTGCACTACAATTCAAAGGT	CGCAAACTGGTGCGGAAGGCgtatccatgtacTTCCGTGTGGAACGGTACTATGTACATACAtaACTTCAGCTGCCCCGGGTGAAGAtaTTAGTCTCGCGCGCCtGCTTTGAGACGGTTCtCCGCAAGGCATCATTtAGTATTCCGGTGAACtTCGCTAGGTTGGTTCtACCACGTACCGCCTTtAGTTCAGCCCTTGCACTACAATTCAAAGGTcgtatgatggcGTCGATGCAGCGCGAAAGGG
control_gBC_00064	60	CCTCAGTATTAGCGGTCCTTCAGCAGTAGTCCCTGTCAAACACCACTGTGATTAGCGTTC	001100011000100100	ACTACTGCTGAAGGACCGCTAATACTGAGG	GAACGCTAATCACAGTGGTGTTTGACAGGG	50	69.90524824126231	50	69.33589627845032	ACTACTGCTGAAGGACCGCTAATACTGAGGtaACTTCAGCTGCCCCGGGTGAAGAtaTTAGTCTCGCGCGCCtGCTTTGAGACGGTTCtCCGCAAGGCATCATTtAGTATTCCGGTGAACtTCGCTAGGTTGGTTCtACCACGTACCGCCTTtGAACGCTAATCACAGTGGTGTTTGACAGGG	CGCAAACTGGTGCGGAAGGCgtatccatgtacACTACTGCTGAAGGACCGCTAATACTGAGGtaACTTCAGCTGCCCCGGGTGAAGAtaTTAGTCTCGCGCGCCtGCTTTGAGACGGTTCtCCGCAAGGCATCATTtAGTATTCCGGTGAACtTCGCTAGGTTGGTTCtACCACGTACCGCCTTtGAACGCTAATCACAGTGGTGTTTGACAGGGcgtatgatggcGTCGATGCAGCGCGAAAGGG
control_gBC_00064	120	GCTATTTCAGCCAGATCGAACTACTCGTGGATTGTGCAGCGTAAAGTGATTTAGACGCAA	001100011000100100	TCCACGAGTAGTTCGATCTGGCTGAAATAGC	TTGCGTCTAAATCACTTTACGCTGCACAA	41.37931034482759	68.18469198822771	48.38709677419355	69.90732587	TCCACGAGTAGTTCGATCTGGCTGAAATAGCtaACTTCAGCTGCCCCGGGTGAAGAtaTTAGTCTCGCGCGCCtGCTTTGAGACGGTTCtCCGCAAGGCATCATTtAGTATTCCGGTGAACtTCGCTAGGTTGGTTCtACCACGTACCGCCTTtTTGCGTCTAAATCACTTTACGCTGCACAA	CGCAAACTGGTGCGGAAGGCgtatccatgtacTCCACGAGTAGTTCGATCTGGCTGAAATAGCtaACTTCAGCTGCCCCGGGTGAAGAtaTTAGTCTCGCGCGCCtGCTTTGAGACGGTTCtCCGCAAGGCATCATTtAGTATTCCGGTGAACtTCGCTAGGTTGGTTCtACCACGTACCGCCTTtTTGCGTCTAAATCACTTTACGCTGCACAAcgtatgatggcGTCGATGCAGCGCGAAAGGG
Xbp1_gBC_00065	0	GGGATTAAAGCGGGAAGTTCTGCATCGCTTAATAACGAGAATGACGAAGCACCGAGGTGT	001110101100000000	TTAAGCGATGCAGAACTTCCCGCTTTAATCCC	ACACCTCGGTGCTTCGTCATTCTCGTTA	50	69.94335705577657	46.875	71.12179863	TTAAGCGATGCAGAACTTCCCGCTTTAATCCCtaACTTCAGCTGCCCCGGGTGAAGAtaTTAGTCTCGCGCGCCtGCTTTGAGACGGTTCtTATTTAACCGACACCtTCGAGGCTAACCTTCtAGTATTCCGGTGAACtGTTAGCCGACCGATAtACACCTCGGTGCTTCGTCATTCTCGTTA	CGCAAACTGGTGCGGAAGGCgtatccatgtacTTAAGCGATGCAGAACTTCCCGCTTTAATCCCtaACTTCAGCTGCCCCGGGTGAAGAtaTTAGTCTCGCGCGCCtGCTTTGAGACGGTTCtTATTTAACCGACACCtTCGAGGCTAACCTTCtAGTATTCCGGTGAACtGTTAGCCGACCGATAtACACCTCGGTGCTTCGTCATTCTCGTTAcgtatgatggcGTCGATGCAGCGCGAAAGGG
Xbp1_gBC_00065	60	ACGAGGAAAGGCAACTTTCGGCTGGCTCCTTGCGTAAGTGGCTAGCGTGTATCGCACTCG	001110101100000000	CAAGGAGCCAGCCGAAAGTTGCCTTTCCTCGT	CGAGTGCGATACACGCTAGCCACTTACG	57.142857142857146	70.93023369408485	56.25	75.63427168928575	CAAGGAGCCAGCCGAAAGTTGCCTTTCCTCGTtaACTTCAGCTGCCCCGGGTGAAGAtaTTAGTCTCGCGCGCCtGCTTTGAGACGGTTCtTATTTAACCGACACCtTCGAGGCTAACCTTCtAGTATTCCGGTGAACtGTTAGCCGACCGATAtCGAGTGCGATACACGCTAGCCACTTACG	CGCAAACTGGTGCGGAAGGCgtatccatgtacCAAGGAGCCAGCCGAAAGTTGCCTTTCCTCGTtaACTTCAGCTGCCCCGGGTGAAGAtaTTAGTCTCGCGCGCCtGCTTTGAGACGGTTCtTATTTAACCGACACCtTCGAGGCTAACCTTCtAGTATTCCGGTGAACtGTTAGCCGACCGATAtCGAGTGCGATACACGCTAGCCACTTACGcgtatgatggcGTCGATGCAGCGCGAAAGGG
Xbp1_gBC_00065	120	CAGCTCTTTCAATCGCGCAAATGAAACGAGCTACATTCTCCAACGCTAATTAACGCCCGG	001110101100000000	AGCTCGTTTCATTTGCGCGATTGAAAGAGCTG	CCGGGCGTTAATTAGCGTTGGAGAATGT	50	69.63002522	46.875	72.19429917441028	AGCTCGTTTCATTTGCGCGATTGAAAGAGCTGtaACTTCAGCTGCCCCGGGTGAAGAtaTTAGTCTCGCGCGCCtGCTTTGAGACGGTTCtTATTTAACCGACACCtTCGAGGCTAACCTTCtAGTATTCCGGTGAACtGTTAGCCGACCGATAtCCGGGCGTTAATTAGCGTTGGAGAATGT	CGCAAACTGGTGCGGAAGGCgtatccatgtacAGCTCGTTTCATTTGCGCGATTGAAAGAGCTGtaACTTCAGCTGCCCCGGGTGAAGAtaTTAGTCTCGCGCGCCtGCTTTGAGACGGTTCtTATTTAACCGACACCtTCGAGGCTAACCTTCtAGTATTCCGGTGAACtGTTAGCCGACCGATAtCCGGGCGTTAATTAGCGTTGGAGAATGTcgtatgatggcGTCGATGCAGCGCGAAAGGG
Sepp1_gBC_00066	0	ACCAACGGAGGTCTACCGAACTTAGCGACGAGTTCCGAGGGCGAGAAAGGAATCCAGATC	101000010100010001	ACTCGTCGCTAAGTTCGGTAGACCTCCGTTGGT	GATCTGGATTCCTTTCTCGCCCTCGGA	55.55555555555556	69.76602464026945	54.54545454545455	74.87158242049554	ACTCGTCGCTAAGTTCGGTAGACCTCCGTTGGTtaACTTCAGCTGCCCCGGGTGAAGAtaGGGCGTAAACCTGATtTTAGTCTCGCGCGCCtCCGCAAGGCATCATTtGTTAGCCGACCGATAtGCCTCGTAACTTGGTtAAGTCATCGAAGCGTtGATCTGGATTCCTTTCTCGCCCTCGGA	CGCAAACTGGTGCGGAAGGCgtatccatgtacACTCGTCGCTAAGTTCGGTAGACCTCCGTTGGTtaACTTCAGCTGCCCCGGGTGAAGAtaGGGCGTAAACCTGATtTTAGTCTCGCGCGCCtCCGCAAGGCATCATTtGTTAGCCGACCGATAtGCCTCGTAACTTGGTtAAGTCATCGAAGCGTtGATCTGGATTCCTTTCTCGCCCTCGGAcgtatgatggcGTCGATGCAGCGCGAAAGGG
Sepp1_gBC_00066	60	CCTCGGTGCCACGCAGATTATTATCCGTCGCCTCACTCCGGTTTGTACACCCGTCTCTCG	101000010100010001	GCGACGGATAATAATCTGCGTGGCACCGAGG	CGAGAGACGGGTGTACAAACCGGAGTGAG	58.62068965517241	71.77984494362181	58.064516129032256	74.14685614175556	GCGACGGATAATAATCTGCGTGGCACCGAGGtaACTTCAGCTGCCCCGGGTGAAGAtaGGGCGTAAACCTGATtTTAGTCTCGCGCGCCtCCGCAAGGCATCATTtGTTAGCCGACCGATAtGCCTCGTAACTTGGTtAAGTCATCGAAGCGTtCGAGAGACGGGTGTACAAACCGGAGTGAG	CGCAAACTGGTGCGGAAGGCgtatccatgtacGCGACGGATAATAATCTGCGTGGCACCGAGGtaACTTCAGCTGCCCCGGGTGAAGAtaGGGCGTAAACCTGATtTTAGTCTCGCGCGCCtCCGCAAGGCATCATTtGTTAGCCGACCGATAtGCCTCGTAACTTGGTtAAGTCATCGAAGCGTtCGAGAGACGGGTGTACAAACCGGAGTGAGcgtatgatggcGTCGATGCAGCGCGAAAGGG
Sepp1_gBC_00066	120	TTTCACCCGTATGAATGACATAGTCTCGTTGTGAGTCGCCACGATACAACACTGATCATG	101000010100010001	CAACGAGACTATGTCATTCATACGGGTGAAA	CATGATCAGTGTTGTATCGTGGCGACTCA	48.275862068965516	68.92201534742571	41.935483870967744	67.26663184440065	CAACGAGACTATGTCATTCATACGGGTGAAAtaACTTCAGCTGCCCCGGGTGAAGAtaGGGCGTAAACCTGATtTTAGTCTCGCGCGCCtCCGCAAGGCATCATTtGTTAGCCGACCGATAtGCCTCGTAACTTGGTtAAGTCATCGAAGCGTtCATGATCAGTGTTGTATCGTGGCGACTCA	CGCAAACTGGTGCGGAAGGCgtatccatgtacCAACGAGACTATGTCATTCATACGGGTGAAAtaACTTCAGCTGCCCCGGGTGAAGAtaGGGCGTAAACCTGATtTTAGTCTCGCGCGCCtCCGCAAGGCATCATTtGTTAGCCGACCGATAtGCCTCGTAACTTGGTtAAGTCATCGAAGCGTtCATGATCAGTGTTGTATCGTGGCGACTCAcgtatgatggcGTCGATGCAGCGCGAAAGGG
control_gBC_00067	0	ACAGTTAGACCGGGTTCGCCTCTGCTTATATCGATGCTACACGAGGACGCATCTGAATTC	001101100000000011	TATAAGCAGAGGCGAACCCGGTCTAACTGT	GAATTCAGATGCGTCCTCGTGTAGCATCGA	50	70.43294158	50	70.79982148823785	TATAAGCAGAGGCGAACCCGGTCTAACTGTtaACTTCAGCTGCCCCGGGTGAAGAtaTTAGTCTCGCGCGCCtGCTTTGAGACGGTTCtTATGAAGGCGTTCCCtTCGAGGCTAACCTTCtACGACATGCGAGAAAtAAGTCATCGAAGCGTtGAATTCAGATGCGTCCTCGTGTAGCATCGA	CGCAAACTGGTGCGGAAGGCgtatccatgtacTATAAGCAGAGGCGAACCCGGTCTAACTGTtaACTTCAGCTGCCCCGGGTGAAGAtaTTAGTCTCGCGCGCCtGCTTTGAGACGGTTCtTATGAAGGCGTTCCCtTCGAGGCTAACCTTCtACGACATGCGAGAAAtAAGTCATCGAAGCGTtGAATTCAGATGCGTCCTCGTGTAGCATCGAcgtatgatggcGTCGATGCAGCGCGAAAGGG
control_gBC_00067	60	ATCGGGAAGTATGCAAGGCTTAGTGGTGCTTCGTGTGTTAGTCGCGTCATTGTATAAACC	001101100000000011	GCACCACTAAGCCTTGCATACTTCCCGAT	GGTTTATACAATGACGCGACTAACACACGAA	41.935483870967744	67.94714238070912	51.724137931034484	70.79912463	GCACCACTAAGCCTTGCATACTTCCCGATtaACTTCAGCTGCCCCGGGTGAAGAtaTTAGTCTCGCGCGCCtGCTTTGAGACGGTTCtTATGAAGGCGTTCCCtTCGAGGCTAACCTTCtACGACATGCGAGAAAtAAGTCATCGAAGCGTtGGTTTATACAATGACGCGACTAACACACGAA	CGCAAACTGGTGCGGAAGGCgtatccatgtacGCACCACTAAGCCTTGCATACTTCCCGATtaACTTCAGCTGCCCCGGGTGAAGAtaTTAGTCTCGCGCGCCtGCTTTGAGACGGTTCtTATGAAGGCGTTCCCtTCGAGGCTAACCTTCtACGACATGCGAGAAAtAAGTCATCGAAGCGTtGGTTTATACAATGACGCGACTAACACACGAAcgtatgatggcGTCGATGCAGCGCGAAAGGG
control_gBC_00067	120	CTAAGCGGGAAACAACCGTCACGAATGGCATCGGTTCCCGTTGCACGATAATCAAATGAG	001101100000000011	ATGCCATTCGTGACGGTTGTTTCCCGCTTAG	CTCATTTGATTATCGTGCAACGGGAACCG	48.275862068965516	68.73601749688441	51.61290322580645	72.96773983644448	ATGCCATTCGTGACGGTTGTTTCCCGCTTAGtaACTTCAGCTGCCCCGGGTGAAGAtaTTAGTCTCGCGCGCCtGCTTTGAGACGGTTCtTATGAAGGCGTTCCCtTCGAGGCTAACCTTCtACGACATGCGAGAAAtAAGTCATCGAAGCGTtCTCATTTGATTATCGTGCAACGGGAACCG	CGCAAACTGGTGCGGAAGGCgtatccatgtacATGCCATTCGTGACGGTTGTTTCCCGCTTAGtaACTTCAGCTGCCCCGGGTGAAGAtaTTAGTCTCGCGCGCCtGCTTTGAGACGGTTCtTATGAAGGCGTTCCCtTCGAGGCTAACCTTCtACGACATGCGAGAAAtAAGTCATCGAAGCGTtCTCATTTGATTATCGTGCAACGGGAACCGcgtatgatggcGTCGATGCAGCGCGAAAGGG
Gpr146_gBC_00068	0	CTCAACATCTGTGGTAATGTTTAGCCAGACGCGGCTTCCTACGATAATCGCACTAAGCTT	101001010001000100	GCGTCTGGCTAAACATTACCACAGATGTTGAG	AAGCTTAGTGCGATTATCGTAGGAAGCC	46.42857142857143	67.08323616720298	46.875	69.80686471248231	GCGTCTGGCTAAACATTACCACAGATGTTGAGtaACTTCAGCTGCCCCGGGTGAAGAtaGGGCGTAAACCTGATtTTAGTCTCGCGCGCCtTATGAAGGCGTTCCCtCCGCAAGGCATCATTtGCCAACGAGGATTGAtACCACGTACCGCCTTtAAGCTTAGTGCGATTATCGTAGGAAGCC	CGCAAACTGGTGCGGAAGGCgtatccatgtacGCGTCTGGCTAAACATTACCACAGATGTTGAGtaACTTCAGCTGCCCCGGGTGAAGAtaGGGCGTAAACCTGATtTTAGTCTCGCGCGCCtTATGAAGGCGTTCCCtCCGCAAGGCATCATTtGCCAACGAGGATTGAtACCACGTACCGCCTTtAAGCTTAGTGCGATTATCGTAGGAAGCCcgtatgatggcGTCGATGCAGCGCGAAAGGG
Gpr146_gBC_00068	60	GTGGGTCTTCGCTCGGGTACATCAAGCTTGTGGGTCATGTAATACATGGATCTCTCGTAC	101001010001000100	CAAGCTTGATGTACCCGAGCGAAGACCCAC	GTACGAGAGATCCATGTATTACATGACCCA	43.333333333333336	66.08322606371001	56.666666666666664	72.62998190163898	CAAGCTTGATGTACCCGAGCGAAGACCCACtaACTTCAGCTGCCCCGGGTGAAGAtaGGGCGTAAACCTGATtTTAGTCTCGCGCGCCtTATGAAGGCGTTCCCtCCGCAAGGCATCATTtGCCAACGAGGATTGAtACCACGTACCGCCTTtGTACGAGAGATCCATGTATTACATGACCCA	CGCAAACTGGTGCGGAAGGCgtatccatgtacCAAGCTTGATGTACCCGAGCGAAGACCCACtaACTTCAGCTGCCCCGGGTGAAGAtaGGGCGTAAACCTGATtTTAGTCTCGCGCGCCtTATGAAGGCGTTCCCtCCGCAAGGCATCATTtGCCAACGAGGATTGAtACCACGTACCGCCTTtGTACGAGAGATCCATGTATTACATGACCCAcgtatgatggcGTCGATGCAGCGCGAAAGGG
Gpr146_gBC_00068	120	GCAATTGTCGGCACGTCGTGGGATCTTTGGACGGATATCCTAACTTAGCGACGTTTAAGA	101001010001000100	CCAAAGATCCCACGACGTGCCGACAATTGC	TCTTAAACGTCGCTAAGTTAGGATATCCGT	40	66.02064021108578	56.666666666666664	73.72974255296765	CCAAAGATCCCACGACGTGCCGACAATTGCtaACTTCAGCTGCCCCGGGTGAAGAtaGGGCGTAAACCTGATtTTAGTCTCGCGCGCCtTATGAAGGCGTTCCCtCCGCAAGGCATCATTtGCCAACGAGGATTGAtACCACGTACCGCCTTtTCTTAAACGTCGCTAAGTTAGGATATCCGT	CGCAAACTGGTGCGGAAGGCgtatccatgtacCCAAAGATCCCACGACGTGCCGACAATTGCtaACTTCAGCTGCCCCGGGTGAAGAtaGGGCGTAAACCTGATtTTAGTCTCGCGCGCCtTATGAAGGCGTTCCCtCCGCAAGGCATCATTtGCCAACGAGGATTGAtACCACGTACCGCCTTtTCTTAAACGTCGCTAAGTTAGGATATCCGTcgtatgatggcGTCGATGCAGCGCGAAAGGG
Kin_gBC_00069	0	CGGAGCACTCGCAAACTAGTGCTCACAATACGCCCGAATGCCACTTCCGGTATCTGAACG	000100101001101000	CGTATTGTGAGCACTAGTTTGCGAGTGCTCCG	CGTTCAGATACCGGAAGTGGCATTCGGG	57.142857142857146	71.13088760648247	53.125	72.69552604088153	CGTATTGTGAGCACTAGTTTGCGAGTGCTCCGtaACTTCAGCTGCCCCGGGTGAAGAtaGCTTTGAGACGGTTCtTCGAGGCTAACCTTCtAGTATTCCGGTGAACtGCCAACGAGGATTGAtTCGCTAGGTTGGTTCtAATTACTGCGGACGAtCGTTCAGATACCGGAAGTGGCATTCGGG	CGCAAACTGGTGCGGAAGGCgtatccatgtacCGTATTGTGAGCACTAGTTTGCGAGTGCTCCGtaACTTCAGCTGCCCCGGGTGAAGAtaGCTTTGAGACGGTTCtTCGAGGCTAACCTTCtAGTATTCCGGTGAACtGCCAACGAGGATTGAtTCGCTAGGTTGGTTCtAATTACTGCGGACGAtCGTTCAGATACCGGAAGTGGCATTCGGGcgtatgatggcGTCGATGCAGCGCGAAAGGG
Kin_gBC_00069	60	TGGCGGAATCATATCTGCGGGCGAACAGATTCTGAGCGGCGTAAGGTATGGAGTGGACCG	000100101001101000	TCTGTTCGCCCGCAGATATGATTCCGCCA	CGGTCCACTCCATACCTTACGCCGCTCAGAA	58.064516129032256	74.43935746282204	55.172413793103445	73.56243389934866	TCTGTTCGCCCGCAGATATGATTCCGCCAtaACTTCAGCTGCCCCGGGTGAAGAtaGCTTTGAGACGGTTCtTCGAGGCTAACCTTCtAGTATTCCGGTGAACtGCCAACGAGGATTGAtTCGCTAGGTTGGTTCtAATTACTGCGGACGAtCGGTCCACTCCATACCTTACGCCGCTCAGAA	CGCAAACTGGTGCGGAAGGCgtatccatgtacTCTGTTCGCCCGCAGATATGATTCCGCCAtaACTTCAGCTGCCCCGGGTGAAGAtaGCTTTGAGACGGTTCtTCGAGGCTAACCTTCtAGTATTCCGGTGAACtGCCAACGAGGATTGAtTCGCTAGGTTGGTTCtAATTACTGCGGACGAtCGGTCCACTCCATACCTTACGCCGCTCAGAAcgtatgatggcGTCGATGCAGCGCGAAAGGG
Kin_gBC_00069	120	GACTAGCCAGTTAGGGCCTATCAATCGTAAGGCCACAATAATGACGCGCTTGGTTCGTGT	000100101001101000	GCCTTACGATTGATAGGCCCTAACTGGCTAGTC	ACACGAACCAAGCGCGTCATTATTGTG	48.148148148148145	68.71417637335202	51.515151515151516	71.40232240323053	GCCTTACGATTGATAGGCCCTAACTGGCTAGTCtaACTTCAGCTGCCCCGGGTGAAGAtaGCTTTGAGACGGTTCtTCGAGGCTAACCTTCtAGTATTCCGGTGAACtGCCAACGAGGATTGAtTCGCTAGGTTGGTTCtAATTACTGCGGACGAtACACGAACCAAGCGCGTCATTATTGTG	CGCAAACTGGTGCGGAAGGCgtatccatgtacGCCTTACGATTGATAGGCCCTAACTGGCTAGTCtaACTTCAGCTGCCCCGGGTGAAGAtaGCTTTGAGACGGTTCtTCGAGGCTAACCTTCtAGTATTCCGGTGAACtGCCAACGAGGATTGAtTCGCTAGGTTGGTTCtAATTACTGCGGACGAtACACGAACCAAGCGCGTCATTATTGTGcgtatgatggcGTCGATGCAGCGCGAAAGGG
Srp72_gBC_00070	0	AGCGGTTAATAGCATGACGCCGCAATACCATGGTCGCGTAGCTAGTTGGCCTAATCGACG	000011100010001010	TGGTATTGCGGCGTCATGCTATTAACCGCT	CGTCGATTAGGCCAACTAGCTACGCGACCA	56.666666666666664	73.23957940095829	50	72.38841375	TGGTATTGCGGCGTCATGCTATTAACCGCTtaACTTCAGCTGCCCCGGGTGAAGAtaTATTTAACCGACACCtTATGAAGGCGTTCCCtTCGAGGCTAACCTTCtTAGACGATCCAGACGtAATTACTGCGGACGAtACGACATGCGAGAAAtCGTCGATTAGGCCAACTAGCTACGCGACCA	CGCAAACTGGTGCGGAAGGCgtatccatgtacTGGTATTGCGGCGTCATGCTATTAACCGCTtaACTTCAGCTGCCCCGGGTGAAGAtaTATTTAACCGACACCtTATGAAGGCGTTCCCtTCGAGGCTAACCTTCtTAGACGATCCAGACGtAATTACTGCGGACGAtACGACATGCGAGAAAtCGTCGATTAGGCCAACTAGCTACGCGACCAcgtatgatggcGTCGATGCAGCGCGAAAGGG
Srp72_gBC_00070	60	GGCTCAGTAGGAGACGATAGATATCGAGGGAGAGTTGGAGTTGCGCCTCGTGAATCGGAA	000011100010001010	TCTCCCTCGATATCTATCGTCTCCTACTGAGCC	TTCCGATTCACGAGGCGCAACTCCAAC	55.55555555555556	71.46347515	51.515151515151516	70.75146653670612	TCTCCCTCGATATCTATCGTCTCCTACTGAGCCtaACTTCAGCTGCCCCGGGTGAAGAtaTATTTAACCGACACCtTATGAAGGCGTTCCCtTCGAGGCTAACCTTCtTAGACGATCCAGACGtAATTACTGCGGACGAtACGACATGCGAGAAAtTTCCGATTCACGAGGCGCAACTCCAAC	CGCAAACTGGTGCGGAAGGCgtatccatgtacTCTCCCTCGATATCTATCGTCTCCTACTGAGCCtaACTTCAGCTGCCCCGGGTGAAGAtaTATTTAACCGACACCtTATGAAGGCGTTCCCtTCGAGGCTAACCTTCtTAGACGATCCAGACGtAATTACTGCGGACGAtACGACATGCGAGAAAtTTCCGATTCACGAGGCGCAACTCCAACcgtatgatggcGTCGATGCAGCGCGAAAGGG
Srp72_gBC_00070	120	TTTAATAGTTCGAACCGGGTGGTTACGCGAATACAGCACGGTCTGGGCACACAATAGTCT	000011100010001010	TTCGCGTAACCACCCGGTTCGAACTATTAAA	AGACTATTGTGTGCCCAGACCGTGCTGTA	51.724137931034484	71.32887597596061	45.16129032258065	70.40576432344267	TTCGCGTAACCACCCGGTTCGAACTATTAAAtaACTTCAGCTGCCCCGGGTGAAGAtaTATTTAACCGACACCtTATGAAGGCGTTCCCtTCGAGGCTAACCTTCtTAGACGATCCAGACGtAATTACTGCGGACGAtACGACATGCGAGAAAtAGACTATTGTGTGCCCAGACCGTGCTGTA	CGCAAACTGGTGCGGAAGGCgtatccatgtacTTCGCGTAACCACCCGGTTCGAACTATTAAAtaACTTCAGCTGCCCCGGGTGAAGAtaTATTTAACCGACACCtTATGAAGGCGTTCCCtTCGAGGCTAACCTTCtTAGACGATCCAGACGtAATTACTGCGGACGAtACGACATGCGAGAAAtAGACTATTGTGTGCCCAGACCGTGCTGTAcgtatgatggcGTCGATGCAGCGCGAAAGGG
Rpl38_gBC_00071	0	TATCGAAACGCGTCGGCTTCACGGAGTGAACCCTGATGCACACTAACCATGAGGGCAAAC	010011000001010010	GTTCACTCCGTGAAGCCGACGCGTTTCGATA	GTTTGCCCTCATGGTTAGTGTGCATCAGG	51.724137931034484	70.04307652745018	54.83870967741935	73.90628640286047	GTTCACTCCGTGAAGCCGACGCGTTTCGATAtaACTTCAGCTGCCCCGGGTGAAGAtaGCTAATTCAGGCGCTtTATTTAACCGACACCtTATGAAGGCGTTCCCtGCCAACGAGGATTGAtGCCTCGTAACTTGGTtACGACATGCGAGAAAtGTTTGCCCTCATGGTTAGTGTGCATCAGG	CGCAAACTGGTGCGGAAGGCgtatccatgtacGTTCACTCCGTGAAGCCGACGCGTTTCGATAtaACTTCAGCTGCCCCGGGTGAAGAtaGCTAATTCAGGCGCTtTATTTAACCGACACCtTATGAAGGCGTTCCCtGCCAACGAGGATTGAtGCCTCGTAACTTGGTtACGACATGCGAGAAAtGTTTGCCCTCATGGTTAGTGTGCATCAGGcgtatgatggcGTCGATGCAGCGCGAAAGGG
Rpl38_gBC_00071	60	TAACACTCGACGACGACTGTCACGCTTCGAGCCTCAGTTTCGTTGCGAAGACGTAATGTG	010011000001010010	GCTCGAAGCGTGACAGTCGTCGTCGAGTGTTA	CACATTACGTCTTCGCAACGAAACTGAG	46.42857142857143	66.98315054581087	56.25	74.58250612140012	GCTCGAAGCGTGACAGTCGTCGTCGAGTGTTAtaACTTCAGCTGCCCCGGGTGAAGAtaGCTAATTCAGGCGCTtTATTTAACCGACACCtTATGAAGGCGTTCCCtGCCAACGAGGATTGAtGCCTCGTAACTTGGTtACGACATGCGAGAAAtCACATTACGTCTTCGCAACGAAACTGAG	CGCAAACTGGTGCGGAAGGCgtatccatgtacGCTCGAAGCGTGACAGTCGTCGTCGAGTGTTAtaACTTCAGCTGCCCCGGGTGAAGAtaGCTAATTCAGGCGCTtTATTTAACCGACACCtTATGAAGGCGTTCCCtGCCAACGAGGATTGAtGCCTCGTAACTTGGTtACGACATGCGAGAAAtCACATTACGTCTTCGCAACGAAACTGAGcgtatgatggcGTCGATGCAGCGCGAAAGGG
Rpl38_gBC_00071	120	CCTTCTCCGTAGCACGTCGCTCCCTACATTGTAATTCGGGCGAGACAACGGAATATGCTA	010011000001010010	CAATGTAGGGAGCGACGTGCTACGGAGAAGG	TAGCATATTCCGTTGTCTCGCCCGAATTA	44.827586206896555	68.27511117	58.064516129032256	73.36113350515029	CAATGTAGGGAGCGACGTGCTACGGAGAAGGtaACTTCAGCTGCCCCGGGTGAAGAtaGCTAATTCAGGCGCTtTATTTAACCGACACCtTATGAAGGCGTTCCCtGCCAACGAGGATTGAtGCCTCGTAACTTGGTtACGACATGCGAGAAAtTAGCATATTCCGTTGTCTCGCCCGAATTA	CGCAAACTGGTGCGGAAGGCgtatccatgtacCAATGTAGGGAGCGACGTGCTACGGAGAAGGtaACTTCAGCTGCCCCGGGTGAAGAtaGCTAATTCAGGCGCTtTATTTAACCGACACCtTATGAAGGCGTTCCCtGCCAACGAGGATTGAtGCCTCGTAACTTGGTtACGACATGCGAGAAAtTAGCATATTCCGTTGTCTCGCCCGAATTAcgtatgatggcGTCGATGCAGCGCGAAAGGG
Hsp90ab1_gBC_00072	0	CTCGTCAAGCTGCCGAGTGTGTCCGACTCATACGGAGGGTACTAGGTCAAACCCACTAAC	010000011010101000	ATGAGTCGGACACACTCGGCAGCTTGACGAG	GTTAGTGGGTTTGACCTAGTACCCTCCGT	51.724137931034484	69.25883118782747	58.064516129032256	74.80197463941886	ATGAGTCGGACACACTCGGCAGCTTGACGAGtaACTTCAGCTGCCCCGGGTGAAGAtaGCTAATTCAGGCGCTtCCGCAAGGCATCATTtAGTATTCCGGTGAACtTAGACGATCCAGACGtTCGCTAGGTTGGTTCtAATTACTGCGGACGAtGTTAGTGGGTTTGACCTAGTACCCTCCGT	CGCAAACTGGTGCGGAAGGCgtatccatgtacATGAGTCGGACACACTCGGCAGCTTGACGAGtaACTTCAGCTGCCCCGGGTGAAGAtaGCTAATTCAGGCGCTtCCGCAAGGCATCATTtAGTATTCCGGTGAACtTAGACGATCCAGACGtTCGCTAGGTTGGTTCtAATTACTGCGGACGAtGTTAGTGGGTTTGACCTAGTACCCTCCGTcgtatgatggcGTCGATGCAGCGCGAAAGGG
Hsp90ab1_gBC_00072	60	TCTTCGAGTAGAGGTCCCGCTTATTCTGGCGAGCCATTCGGCAGATATCAGTTGGACCCT	010000011010101000	CTCGCCAGAATAAGCGGGACCTCTACTCGAAGA	AGGGTCCAACTGATATCTGCCGAATGG	51.851851851851855	68.40762104078658	54.54545454545455	73.52923795739906	CTCGCCAGAATAAGCGGGACCTCTACTCGAAGAtaACTTCAGCTGCCCCGGGTGAAGAtaGCTAATTCAGGCGCTtCCGCAAGGCATCATTtAGTATTCCGGTGAACtTAGACGATCCAGACGtTCGCTAGGTTGGTTCtAATTACTGCGGACGAtAGGGTCCAACTGATATCTGCCGAATGG	CGCAAACTGGTGCGGAAGGCgtatccatgtacCTCGCCAGAATAAGCGGGACCTCTACTCGAAGAtaACTTCAGCTGCCCCGGGTGAAGAtaGCTAATTCAGGCGCTtCCGCAAGGCATCATTtAGTATTCCGGTGAACtTAGACGATCCAGACGtTCGCTAGGTTGGTTCtAATTACTGCGGACGAtAGGGTCCAACTGATATCTGCCGAATGGcgtatgatggcGTCGATGCAGCGCGAAAGGG
Hsp90ab1_gBC_00072	120	ATACGCTGATGAGAGACTCCTACGAAAGTAGCGCTCTGGCCGTTAGGTCTGAGGCAAATT	010000011010101000	CGCTACTTTCGTAGGAGTCTCTCATCAGCGTAT	AATTTGCCTCAGACCTAACGGCCAGAG	51.851851851851855	68.95808853857142	48.484848484848484	70.67484309117236	CGCTACTTTCGTAGGAGTCTCTCATCAGCGTATtaACTTCAGCTGCCCCGGGTGAAGAtaGCTAATTCAGGCGCTtCCGCAAGGCATCATTtAGTATTCCGGTGAACtTAGACGATCCAGACGtTCGCTAGGTTGGTTCtAATTACTGCGGACGAtAATTTGCCTCAGACCTAACGGCCAGAG	CGCAAACTGGTGCGGAAGGCgtatccatgtacCGCTACTTTCGTAGGAGTCTCTCATCAGCGTATtaACTTCAGCTGCCCCGGGTGAAGAtaGCTAATTCAGGCGCTtCCGCAAGGCATCATTtAGTATTCCGGTGAACtTAGACGATCCAGACGtTCGCTAGGTTGGTTCtAATTACTGCGGACGAtAATTTGCCTCAGACCTAACGGCCAGAGcgtatgatggcGTCGATGCAGCGCGAAAGGG
Fabp1_gBC_00073	0	TGTGGCGTAGCTCACTGGTAGACATCAGCTTACAGGCTAGAAGCGGGCTTTCGCACGTCA	000111010010000001	AAGCTGATGTCTACCAGTGAGCTACGCCACA	TGACGTGCGAAAGCCCGCTTCTAGCCTGT	58.62068965517241	75.43744536977272	51.61290322580645	72.66325932	AAGCTGATGTCTACCAGTGAGCTACGCCACAtaACTTCAGCTGCCCCGGGTGAAGAtaGCTTTGAGACGGTTCtTATTTAACCGACACCtTATGAAGGCGTTCCCtCCGCAAGGCATCATTtTAGACGATCCAGACGtAAGTCATCGAAGCGTtTGACGTGCGAAAGCCCGCTTCTAGCCTGT	CGCAAACTGGTGCGGAAGGCgtatccatgtacAAGCTGATGTCTACCAGTGAGCTACGCCACAtaACTTCAGCTGCCCCGGGTGAAGAtaGCTTTGAGACGGTTCtTATTTAACCGACACCtTATGAAGGCGTTCCCtCCGCAAGGCATCATTtTAGACGATCCAGACGtAAGTCATCGAAGCGTtTGACGTGCGAAAGCCCGCTTCTAGCCTGTcgtatgatggcGTCGATGCAGCGCGAAAGGG
Fabp1_gBC_00073	60	CTGAATACCGCGCAACAATCCGAATGAAGTTTCGGCGACGAACTTCTGTGCGTCCGTTAG	000111010010000001	AACTTCATTCGGATTGTTGCGCGGTATTCAG	CTAACGGACGCACAGAAGTTCGTCGCCGA	58.62068965517241	73.90085408052488	45.16129032258065	70.20367304439634	AACTTCATTCGGATTGTTGCGCGGTATTCAGtaACTTCAGCTGCCCCGGGTGAAGAtaGCTTTGAGACGGTTCtTATTTAACCGACACCtTATGAAGGCGTTCCCtCCGCAAGGCATCATTtTAGACGATCCAGACGtAAGTCATCGAAGCGTtCTAACGGACGCACAGAAGTTCGTCGCCGA	CGCAAACTGGTGCGGAAGGCgtatccatgtacAACTTCATTCGGATTGTTGCGCGGTATTCAGtaACTTCAGCTGCCCCGGGTGAAGAtaGCTTTGAGACGGTTCtTATTTAACCGACACCtTATGAAGGCGTTCCCtCCGCAAGGCATCATTtTAGACGATCCAGACGtAAGTCATCGAAGCGTtCTAACGGACGCACAGAAGTTCGTCGCCGAcgtatgatggcGTCGATGCAGCGCGAAAGGG
Fabp1_gBC_00073	120	TTGAGTTCCAAACCGATTCAAACCAGGGTAGGTCACTTCGCATCCGACATTCACACATCG	000111010010000001	TACCCTGGTTTGAATCGGTTTGGAACTCAA	CGATGTGTGAATGTCGGATGCGAAGTGACC	53.333333333333336	71.50637416014371	43.333333333333336	68.80580423213559	TACCCTGGTTTGAATCGGTTTGGAACTCAAtaACTTCAGCTGCCCCGGGTGAAGAtaGCTTTGAGACGGTTCtTATTTAACCGACACCtTATGAAGGCGTTCCCtCCGCAAGGCATCATTtTAGACGATCCAGACGtAAGTCATCGAAGCGTtCGATGTGTGAATGTCGGATGCGAAGTGACC	CGCAAACTGGTGCGGAAGGCgtatccatgtacTACCCTGGTTTGAATCGGTTTGGAACTCAAtaACTTCAGCTGCCCCGGGTGAAGAtaGCTTTGAGACGGTTCtTATTTAACCGACACCtTATGAAGGCGTTCCCtCCGCAAGGCATCATTtTAGACGATCCAGACGtAAGTCATCGAAGCGTtCGATGTGTGAATGTCGGATGCGAAGTGACCcgtatgatggcGTCGATGCAGCGCGAAAGGG
Polr3a_gBC_00074	0	TACTCAAACCTATCACCTGACATAGGCGTGATAGACCACCACACGGGAAAGCTTAAAGCA	010011000110000100	TCACGCCTATGTCAGGTGATAGGTTTGAGTA	TGCTTTAAGCTTTCCCGTGTGGTGGTCTA	48.275862068965516	70.25327625170945	45.16129032258065	68.95627199934898	TCACGCCTATGTCAGGTGATAGGTTTGAGTAtaACTTCAGCTGCCCCGGGTGAAGAtaGCTAATTCAGGCGCTtTATTTAACCGACACCtTATGAAGGCGTTCCCtGTTAGCCGACCGATAtTAGACGATCCAGACGtACCACGTACCGCCTTtTGCTTTAAGCTTTCCCGTGTGGTGGTCTA	CGCAAACTGGTGCGGAAGGCgtatccatgtacTCACGCCTATGTCAGGTGATAGGTTTGAGTAtaACTTCAGCTGCCCCGGGTGAAGAtaGCTAATTCAGGCGCTtTATTTAACCGACACCtTATGAAGGCGTTCCCtGTTAGCCGACCGATAtTAGACGATCCAGACGtACCACGTACCGCCTTtTGCTTTAAGCTTTCCCGTGTGGTGGTCTAcgtatgatggcGTCGATGCAGCGCGAAAGGG
Polr3a_gBC_00074	60	CTTACTACGCGGACGCGTTATTGTGTCTAACTCAGACTGGTACCTGCCTGATTGTGTCCG	010011000110000100	AGACACAATAACGCGTCCGCGTAGTAAG	CGGACACAATCAGGCAGGTACCAGTCTGAGTT	53.125	72.95322785	50	69.02710379369012	AGACACAATAACGCGTCCGCGTAGTAAGtaACTTCAGCTGCCCCGGGTGAAGAtaGCTAATTCAGGCGCTtTATTTAACCGACACCtTATGAAGGCGTTCCCtGTTAGCCGACCGATAtTAGACGATCCAGACGtACCACGTACCGCCTTtCGGACACAATCAGGCAGGTACCAGTCTGAGTT	CGCAAACTGGTGCGGAAGGCgtatccatgtacAGACACAATAACGCGTCCGCGTAGTAAGtaACTTCAGCTGCCCCGGGTGAAGAtaGCTAATTCAGGCGCTtTATTTAACCGACACCtTATGAAGGCGTTCCCtGTTAGCCGACCGATAtTAGACGATCCAGACGtACCACGTACCGCCTTtCGGACACAATCAGGCAGGTACCAGTCTGAGTTcgtatgatggcGTCGATGCAGCGCGAAAGGG
Polr3a_gBC_00074	120	TTACGACGGACAAACACTAGATACCCGTATGCGCGCTAGTAGGCACTAATGTCGTGCAAT	010011000110000100	GCATACGGGTATCTAGTGTTTGTCCGTCGTAA	ATTGCACGACATTAGTGCCTACTAGCGC	50	69.37766364998151	46.875	69.86494451763014	GCATACGGGTATCTAGTGTTTGTCCGTCGTAAtaACTTCAGCTGCCCCGGGTGAAGAtaGCTAATTCAGGCGCTtTATTTAACCGACACCtTATGAAGGCGTTCCCtGTTAGCCGACCGATAtTAGACGATCCAGACGtACCACGTACCGCCTTtATTGCACGACATTAGTGCCTACTAGCGC	CGCAAACTGGTGCGGAAGGCgtatccatgtacGCATACGGGTATCTAGTGTTTGTCCGTCGTAAtaACTTCAGCTGCCCCGGGTGAAGAtaGCTAATTCAGGCGCTtTATTTAACCGACACCtTATGAAGGCGTTCCCtGTTAGCCGACCGATAtTAGACGATCCAGACGtACCACGTACCGCCTTtATTGCACGACATTAGTGCCTACTAGCGCcgtatgatggcGTCGATGCAGCGCGAAAGGG
Psma1_gBC_00075	0	AACATGAGAGAGCTATACGCCCTGAGACAGCACCTACGTGGTAGTGATAATGTCTAGGCG	010100001100100010	GCTGTCTCAGGGCGTATAGCTCTCTCATGTT	CGCCTAGACATTATCACTACCACGTAGGT	48.275862068965516	67.59761773372611	51.61290322580645	71.16597268873147	GCTGTCTCAGGGCGTATAGCTCTCTCATGTTtaACTTCAGCTGCCCCGGGTGAAGAtaGCTAATTCAGGCGCTtGCTTTGAGACGGTTCtAGTATTCCGGTGAACtGTTAGCCGACCGATAtTCGCTAGGTTGGTTCtACGACATGCGAGAAAtCGCCTAGACATTATCACTACCACGTAGGT	CGCAAACTGGTGCGGAAGGCgtatccatgtacGCTGTCTCAGGGCGTATAGCTCTCTCATGTTtaACTTCAGCTGCCCCGGGTGAAGAtaGCTAATTCAGGCGCTtGCTTTGAGACGGTTCtAGTATTCCGGTGAACtGTTAGCCGACCGATAtTCGCTAGGTTGGTTCtACGACATGCGAGAAAtCGCCTAGACATTATCACTACCACGTAGGTcgtatgatggcGTCGATGCAGCGCGAAAGGG
Psma1_gBC_00075	60	GTATGTCGATTAAGCAGCTAACACGTTGTTGGGAGAGATTCATTCGACGGAGTTGACGTA	010100001100100010	ACAACGTGTTAGCTGCTTAATCGACATAC	TACGTCAACTCCGTCGAATGAATCTCTCCCA	48.38709677419355	70.68273763048472	41.37931034482759	66.16519115731063	ACAACGTGTTAGCTGCTTAATCGACATACtaACTTCAGCTGCCCCGGGTGAAGAtaGCTAATTCAGGCGCTtGCTTTGAGACGGTTCtAGTATTCCGGTGAACtGTTAGCCGACCGATAtTCGCTAGGTTGGTTCtACGACATGCGAGAAAtTACGTCAACTCCGTCGAATGAATCTCTCCCA	CGCAAACTGGTGCGGAAGGCgtatccatgtacACAACGTGTTAGCTGCTTAATCGACATACtaACTTCAGCTGCCCCGGGTGAAGAtaGCTAATTCAGGCGCTtGCTTTGAGACGGTTCtAGTATTCCGGTGAACtGTTAGCCGACCGATAtTCGCTAGGTTGGTTCtACGACATGCGAGAAAtTACGTCAACTCCGTCGAATGAATCTCTCCCAcgtatgatggcGTCGATGCAGCGCGAAAGGG
Psma1_gBC_00075	120	ACCTACCCTCTTCAAACCAAGTAGCCTATTTAAACGCCTGAGTAGGGATTGAAGTTCTCG	010100001100100010	TAGGCTACTTGGTTTGAAGAGGGTAGGT	CGAGAACTTCAATCCCTACTCAGGCGTTTAAA	43.75	68.89997979716225	46.42857142857143	67.03778253377925	TAGGCTACTTGGTTTGAAGAGGGTAGGTtaACTTCAGCTGCCCCGGGTGAAGAtaGCTAATTCAGGCGCTtGCTTTGAGACGGTTCtAGTATTCCGGTGAACtGTTAGCCGACCGATAtTCGCTAGGTTGGTTCtACGACATGCGAGAAAtCGAGAACTTCAATCCCTACTCAGGCGTTTAAA	CGCAAACTGGTGCGGAAGGCgtatccatgtacTAGGCTACTTGGTTTGAAGAGGGTAGGTtaACTTCAGCTGCCCCGGGTGAAGAtaGCTAATTCAGGCGCTtGCTTTGAGACGGTTCtAGTATTCCGGTGAACtGTTAGCCGACCGATAtTCGCTAGGTTGGTTCtACGACATGCGAGAAAtCGAGAACTTCAATCCCTACTCAGGCGTTTAAAcgtatgatggcGTCGATGCAGCGCGAAAGGG
Polr2l_gBC_00076	0	GGACGTCGCAAGGTTAAGTACATTCGAGGTACCGGACATACACTTACTAAGTTTGCGAAC	100100010100100010	ACCTCGAATGTACTTAACCTTGCGACGTCC	GTTCGCAAACTTAGTAAGTGTATGTCCGGT	43.333333333333336	67.4968517	50	70.38197647030228	ACCTCGAATGTACTTAACCTTGCGACGTCCtaACTTCAGCTGCCCCGGGTGAAGAtaGGGCGTAAACCTGATtGCTTTGAGACGGTTCtCCGCAAGGCATCATTtGTTAGCCGACCGATAtTCGCTAGGTTGGTTCtACGACATGCGAGAAAtGTTCGCAAACTTAGTAAGTGTATGTCCGGT	CGCAAACTGGTGCGGAAGGCgtatccatgtacACCTCGAATGTACTTAACCTTGCGACGTCCtaACTTCAGCTGCCCCGGGTGAAGAtaGGGCGTAAACCTGATtGCTTTGAGACGGTTCtCCGCAAGGCATCATTtGTTAGCCGACCGATAtTCGCTAGGTTGGTTCtACGACATGCGAGAAAtGTTCGCAAACTTAGTAAGTGTATGTCCGGTcgtatgatggcGTCGATGCAGCGCGAAAGGG
Polr2l_gBC_00076	60	CAGTCCTTGAGACTAGATGACGTTAGACGCTCTTGTGGTAGTTGAGTTGAGAACACGAGG	100100010100100010	CGTCTAACGTCATCTAGTCTCAAGGACTG	CCTCGTGTTCTCAACTCAACTACCACAAGAG	48.38709677419355	68.90842860482928	48.275862068965516	66.40845587522091	CGTCTAACGTCATCTAGTCTCAAGGACTGtaACTTCAGCTGCCCCGGGTGAAGAtaGGGCGTAAACCTGATtGCTTTGAGACGGTTCtCCGCAAGGCATCATTtGTTAGCCGACCGATAtTCGCTAGGTTGGTTCtACGACATGCGAGAAAtCCTCGTGTTCTCAACTCAACTACCACAAGAG	CGCAAACTGGTGCGGAAGGCgtatccatgtacCGTCTAACGTCATCTAGTCTCAAGGACTGtaACTTCAGCTGCCCCGGGTGAAGAtaGGGCGTAAACCTGATtGCTTTGAGACGGTTCtCCGCAAGGCATCATTtGTTAGCCGACCGATAtTCGCTAGGTTGGTTCtACGACATGCGAGAAAtCCTCGTGTTCTCAACTCAACTACCACAAGAGcgtatgatggcGTCGATGCAGCGCGAAAGGG
Polr2l_gBC_00076	120	ATCACACACGTAAACGCTGTTACGCGCTCGCTCTCCGAGCTCCTAGATCGTCCAAGCAAC	100100010100100010	CGAGCGCGTAACAGCGTTTACGTGTGTGAT	GTTGCTTGGACGATCTAGGAGCTCGGAGAG	56.666666666666664	71.51327857665473	53.333333333333336	73.09008716929554	CGAGCGCGTAACAGCGTTTACGTGTGTGATtaACTTCAGCTGCCCCGGGTGAAGAtaGGGCGTAAACCTGATtGCTTTGAGACGGTTCtCCGCAAGGCATCATTtGTTAGCCGACCGATAtTCGCTAGGTTGGTTCtACGACATGCGAGAAAtGTTGCTTGGACGATCTAGGAGCTCGGAGAG	CGCAAACTGGTGCGGAAGGCgtatccatgtacCGAGCGCGTAACAGCGTTTACGTGTGTGATtaACTTCAGCTGCCCCGGGTGAAGAtaGGGCGTAAACCTGATtGCTTTGAGACGGTTCtCCGCAAGGCATCATTtGTTAGCCGACCGATAtTCGCTAGGTTGGTTCtACGACATGCGAGAAAtGTTGCTTGGACGATCTAGGAGCTCGGAGAGcgtatgatggcGTCGATGCAGCGCGAAAGGG
Hspd1_gBC_00077	0	CCCAGTACTTCATATGCGCGGCAGATCTACCACGATGTCGTAGATTTGTGTAGCCGGGTA	010100110001000001	TAGATCTGCCGCGCATATGAAGTACTGGG	TACCCGGCTACACAAATCTACGACATCGTGG	51.61290322580645	71.44914020774638	51.724137931034484	70.00328911922395	TAGATCTGCCGCGCATATGAAGTACTGGGtaACTTCAGCTGCCCCGGGTGAAGAtaGCTAATTCAGGCGCTtGCTTTGAGACGGTTCtTCGAGGCTAACCTTCtCCGCAAGGCATCATTtGCCAACGAGGATTGAtAAGTCATCGAAGCGTtTACCCGGCTACACAAATCTACGACATCGTGG	CGCAAACTGGTGCGGAAGGCgtatccatgtacTAGATCTGCCGCGCATATGAAGTACTGGGtaACTTCAGCTGCCCCGGGTGAAGAtaGCTAATTCAGGCGCTtGCTTTGAGACGGTTCtTCGAGGCTAACCTTCtCCGCAAGGCATCATTtGCCAACGAGGATTGAtAAGTCATCGAAGCGTtTACCCGGCTACACAAATCTACGACATCGTGGcgtatgatggcGTCGATGCAGCGCGAAAGGG
Hspd1_gBC_00077	60	TTGACCGAAGACAAGAACGCCCGATCGATTGTCTTTCGTTATGAGGAGCGGGTCCGTTAG	010100110001000001	TCGATCGGGCGTTCTTGTCTTCGGTCAA	CTAACGGACCCGCTCCTCATAACGAAAGACAA	50	71.59418431	53.57142857142857	71.89727169271623	TCGATCGGGCGTTCTTGTCTTCGGTCAAtaACTTCAGCTGCCCCGGGTGAAGAtaGCTAATTCAGGCGCTtGCTTTGAGACGGTTCtTCGAGGCTAACCTTCtCCGCAAGGCATCATTtGCCAACGAGGATTGAtAAGTCATCGAAGCGTtCTAACGGACCCGCTCCTCATAACGAAAGACAA	CGCAAACTGGTGCGGAAGGCgtatccatgtacTCGATCGGGCGTTCTTGTCTTCGGTCAAtaACTTCAGCTGCCCCGGGTGAAGAtaGCTAATTCAGGCGCTtGCTTTGAGACGGTTCtTCGAGGCTAACCTTCtCCGCAAGGCATCATTtGCCAACGAGGATTGAtAAGTCATCGAAGCGTtCTAACGGACCCGCTCCTCATAACGAAAGACAAcgtatgatggcGTCGATGCAGCGCGAAAGGG
Hspd1_gBC_00077	120	TGTAGCTCCCGTCGTATTGGCCCTCCGTCTTCTTAATGGTTCACTGTGCGGAGTAACTTT	010100110001000001	ACGGAGGGCCAATACGACGGGAGCTACA	AAAGTTACTCCGCACAGTGAACCATTAAGAAG	40.625	67.86302696431858	60.714285714285715	74.36620299636894	ACGGAGGGCCAATACGACGGGAGCTACAtaACTTCAGCTGCCCCGGGTGAAGAtaGCTAATTCAGGCGCTtGCTTTGAGACGGTTCtTCGAGGCTAACCTTCtCCGCAAGGCATCATTtGCCAACGAGGATTGAtAAGTCATCGAAGCGTtAAAGTTACTCCGCACAGTGAACCATTAAGAAG	CGCAAACTGGTGCGGAAGGCgtatccatgtacACGGAGGGCCAATACGACGGGAGCTACAtaACTTCAGCTGCCCCGGGTGAAGAtaGCTAATTCAGGCGCTtGCTTTGAGACGGTTCtTCGAGGCTAACCTTCtCCGCAAGGCATCATTtGCCAACGAGGATTGAtAAGTCATCGAAGCGTtAAAGTTACTCCGCACAGTGAACCATTAAGAAGcgtatgatggcGTCGATGCAGCGCGAAAGGG
control_gBC_00078	0	AATAAGCGGCCCGCGGTAATACCGACCTAGTTTCTAGCGCAAGACTGGACTAGTGTCGTC	000001101000110010	AGGTCGGTATTACCGCGGGCCGCTTATT	GACGACACTAGTCCAGTCTTGCGCTAGAAACT	50	71.29211097698521	57.142857142857146	73.52936293511391	AGGTCGGTATTACCGCGGGCCGCTTATTtaACTTCAGCTGCCCCGGGTGAAGAtaTATGAAGGCGTTCCCtTCGAGGCTAACCTTCtAGTATTCCGGTGAACtTCGCTAGGTTGGTTCtGCCTCGTAACTTGGTtACGACATGCGAGAAAtGACGACACTAGTCCAGTCTTGCGCTAGAAACT	CGCAAACTGGTGCGGAAGGCgtatccatgtacAGGTCGGTATTACCGCGGGCCGCTTATTtaACTTCAGCTGCCCCGGGTGAAGAtaTATGAAGGCGTTCCCtTCGAGGCTAACCTTCtAGTATTCCGGTGAACtTCGCTAGGTTGGTTCtGCCTCGTAACTTGGTtACGACATGCGAGAAAtGACGACACTAGTCCAGTCTTGCGCTAGAAACTcgtatgatggcGTCGATGCAGCGCGAAAGGG
control_gBC_00078	60	GATTCGGAGTGTGGGTATCTGTACTGTCAGTAATGATCGTTCAGCGACATTAAGCGTCTC	000001101000110010	TTACTGACAGTACAGATACCCACACTCCGAATC	GAGACGCTTAATGTCGCTGAACGATCA	48.148148148148145	67.46476072984797	45.45454545454545	69.17292679	TTACTGACAGTACAGATACCCACACTCCGAATCtaACTTCAGCTGCCCCGGGTGAAGAtaTATGAAGGCGTTCCCtTCGAGGCTAACCTTCtAGTATTCCGGTGAACtTCGCTAGGTTGGTTCtGCCTCGTAACTTGGTtACGACATGCGAGAAAtGAGACGCTTAATGTCGCTGAACGATCA	CGCAAACTGGTGCGGAAGGCgtatccatgtacTTACTGACAGTACAGATACCCACACTCCGAATCtaACTTCAGCTGCCCCGGGTGAAGAtaTATGAAGGCGTTCCCtTCGAGGCTAACCTTCtAGTATTCCGGTGAACtTCGCTAGGTTGGTTCtGCCTCGTAACTTGGTtACGACATGCGAGAAAtGAGACGCTTAATGTCGCTGAACGATCAcgtatgatggcGTCGATGCAGCGCGAAAGGG
control_gBC_00078	120	TTAGGAGCGACTTGTCTTGCTCCTTAATCGTTCAGCTATCGATTAGGCCCGTGATAAGTG	000001101000110010	CGATTAAGGAGCAAGACAAGTCGCTCCTAA	CACTTATCACGGGCCTAATCGATAGCTGAA	46.666666666666664	68.36504799	46.666666666666664	68.63025902103601	CGATTAAGGAGCAAGACAAGTCGCTCCTAAtaACTTCAGCTGCCCCGGGTGAAGAtaTATGAAGGCGTTCCCtTCGAGGCTAACCTTCtAGTATTCCGGTGAACtTCGCTAGGTTGGTTCtGCCTCGTAACTTGGTtACGACATGCGAGAAAtCACTTATCACGGGCCTAATCGATAGCTGAA	CGCAAACTGGTGCGGAAGGCgtatccatgtacCGATTAAGGAGCAAGACAAGTCGCTCCTAAtaACTTCAGCTGCCCCGGGTGAAGAtaTATGAAGGCGTTCCCtTCGAGGCTAACCTTCtAGTATTCCGGTGAACtTCGCTAGGTTGGTTCtGCCTCGTAACTTGGTtACGACATGCGAGAAAtCACTTATCACGGGCCTAATCGATAGCTGAAcgtatgatggcGTCGATGCAGCGCGAAAGGG
Ccdc84_gBC_00079	0	TCTCTGTAACGGGCAATCGATGAGGCGTCCTACTTTACTGGTTATGCTCCTAGTGGTGCA	000100010100110100	AGGACGCCTCATCGATTGCCCGTTACAGAGA	TGCACCACTAGGAGCATAACCAGTAAAGT	44.827586206896555	67.96376825795664	54.83870967741935	74.13143459673205	AGGACGCCTCATCGATTGCCCGTTACAGAGAtaACTTCAGCTGCCCCGGGTGAAGAtaGCTTTGAGACGGTTCtCCGCAAGGCATCATTtGTTAGCCGACCGATAtTCGCTAGGTTGGTTCtGCCTCGTAACTTGGTtACCACGTACCGCCTTtTGCACCACTAGGAGCATAACCAGTAAAGT	CGCAAACTGGTGCGGAAGGCgtatccatgtacAGGACGCCTCATCGATTGCCCGTTACAGAGAtaACTTCAGCTGCCCCGGGTGAAGAtaGCTTTGAGACGGTTCtCCGCAAGGCATCATTtGTTAGCCGACCGATAtTCGCTAGGTTGGTTCtGCCTCGTAACTTGGTtACCACGTACCGCCTTtTGCACCACTAGGAGCATAACCAGTAAAGTcgtatgatggcGTCGATGCAGCGCGAAAGGG
Ccdc84_gBC_00079	60	CTCCGAGCGCTAGTATTCACTCACATAGGCACAACATCCCTCGCATACCACCCGGCAAAG	000100010100110100	TGTGCCTATGTGAGTGAATACTAGCGCTCGGAG	CTTTGCCGGGTGGTATGCGAGGGATGT	59.25925925925926	72.65499552657622	51.515151515151516	72.53212989577372	TGTGCCTATGTGAGTGAATACTAGCGCTCGGAGtaACTTCAGCTGCCCCGGGTGAAGAtaGCTTTGAGACGGTTCtCCGCAAGGCATCATTtGTTAGCCGACCGATAtTCGCTAGGTTGGTTCtGCCTCGTAACTTGGTtACCACGTACCGCCTTtCTTTGCCGGGTGGTATGCGAGGGATGT	CGCAAACTGGTGCGGAAGGCgtatccatgtacTGTGCCTATGTGAGTGAATACTAGCGCTCGGAGtaACTTCAGCTGCCCCGGGTGAAGAtaGCTTTGAGACGGTTCtCCGCAAGGCATCATTtGTTAGCCGACCGATAtTCGCTAGGTTGGTTCtGCCTCGTAACTTGGTtACCACGTACCGCCTTtCTTTGCCGGGTGGTATGCGAGGGATGTcgtatgatggcGTCGATGCAGCGCGAAAGGG
Ccdc84_gBC_00079	120	TTCGCTGAAATGTCTGAGCTAGAGTCCACGCTGCTATAAACGGGCGAGAGCTAATCCTAC	000100010100110100	GCGTGGACTCTAGCTCAGACATTTCAGCGAA	GTAGGATTAGCTCTCGCCCGTTTATAGCA	48.275862068965516	68.10295919	51.61290322580645	71.94810694840288	GCGTGGACTCTAGCTCAGACATTTCAGCGAAtaACTTCAGCTGCCCCGGGTGAAGAtaGCTTTGAGACGGTTCtCCGCAAGGCATCATTtGTTAGCCGACCGATAtTCGCTAGGTTGGTTCtGCCTCGTAACTTGGTtACCACGTACCGCCTTtGTAGGATTAGCTCTCGCCCGTTTATAGCA	CGCAAACTGGTGCGGAAGGCgtatccatgtacGCGTGGACTCTAGCTCAGACATTTCAGCGAAtaACTTCAGCTGCCCCGGGTGAAGAtaGCTTTGAGACGGTTCtCCGCAAGGCATCATTtGTTAGCCGACCGATAtTCGCTAGGTTGGTTCtGCCTCGTAACTTGGTtACCACGTACCGCCTTtGTAGGATTAGCTCTCGCCCGTTTATAGCAcgtatgatggcGTCGATGCAGCGCGAAAGGG
Psma1_gBC_00080	0	CAAGCTCCCTTATGGCGAACCTAATTACACCGCGGCCCTACCACGATGCGTTTCAATAGA	000001101110000100	CGGTGTAATTAGGTTCGCCATAAGGGAGCTTG	TCTATTGAAACGCATCGTGGTAGGGCCG	53.57142857142857	70.72489510278814	50	70.92324353725485	CGGTGTAATTAGGTTCGCCATAAGGGAGCTTGtaACTTCAGCTGCCCCGGGTGAAGAtaTATGAAGGCGTTCCCtTCGAGGCTAACCTTCtAGTATTCCGGTGAACtGTTAGCCGACCGATAtTAGACGATCCAGACGtACCACGTACCGCCTTtTCTATTGAAACGCATCGTGGTAGGGCCG	CGCAAACTGGTGCGGAAGGCgtatccatgtacCGGTGTAATTAGGTTCGCCATAAGGGAGCTTGtaACTTCAGCTGCCCCGGGTGAAGAtaTATGAAGGCGTTCCCtTCGAGGCTAACCTTCtAGTATTCCGGTGAACtGTTAGCCGACCGATAtTAGACGATCCAGACGtACCACGTACCGCCTTtTCTATTGAAACGCATCGTGGTAGGGCCGcgtatgatggcGTCGATGCAGCGCGAAAGGG
Psma1_gBC_00080	60	TACTCATACCGCACGCTAGATGACCTGCCAACGCATACCGCTCTCAATAATGTTCCAGCG	000001101110000100	GTTGGCAGGTCATCTAGCGTGCGGTATGAGTA	CGCTGGAACATTATTGAGAGCGGTATGC	50	68.34169565	53.125	72.969472	GTTGGCAGGTCATCTAGCGTGCGGTATGAGTAtaACTTCAGCTGCCCCGGGTGAAGAtaTATGAAGGCGTTCCCtTCGAGGCTAACCTTCtAGTATTCCGGTGAACtGTTAGCCGACCGATAtTAGACGATCCAGACGtACCACGTACCGCCTTtCGCTGGAACATTATTGAGAGCGGTATGC	CGCAAACTGGTGCGGAAGGCgtatccatgtacGTTGGCAGGTCATCTAGCGTGCGGTATGAGTAtaACTTCAGCTGCCCCGGGTGAAGAtaTATGAAGGCGTTCCCtTCGAGGCTAACCTTCtAGTATTCCGGTGAACtGTTAGCCGACCGATAtTAGACGATCCAGACGtACCACGTACCGCCTTtCGCTGGAACATTATTGAGAGCGGTATGCcgtatgatggcGTCGATGCAGCGCGAAAGGG
Psma1_gBC_00080	120	CGGCGAGTAATATCCTACATACAGTGCGGAAGACGCCAACCCAATATCGACTTGGGACGT	000001101110000100	TCCGCACTGTATGTAGGATATTACTCGCCG	ACGTCCCAAGTCGATATTGGGTTGGCGTCT	53.333333333333336	73.20671730739741	50	69.57218596963781	TCCGCACTGTATGTAGGATATTACTCGCCGtaACTTCAGCTGCCCCGGGTGAAGAtaTATGAAGGCGTTCCCtTCGAGGCTAACCTTCtAGTATTCCGGTGAACtGTTAGCCGACCGATAtTAGACGATCCAGACGtACCACGTACCGCCTTtACGTCCCAAGTCGATATTGGGTTGGCGTCT	CGCAAACTGGTGCGGAAGGCgtatccatgtacTCCGCACTGTATGTAGGATATTACTCGCCGtaACTTCAGCTGCCCCGGGTGAAGAtaTATGAAGGCGTTCCCtTCGAGGCTAACCTTCtAGTATTCCGGTGAACtGTTAGCCGACCGATAtTAGACGATCCAGACGtACCACGTACCGCCTTtACGTCCCAAGTCGATATTGGGTTGGCGTCTcgtatgatggcGTCGATGCAGCGCGAAAGGG
Srebf1_gBC_00081	0	TAAGAAGCCCGACTGGATCATAATCGACTAGCCACGCTCATCATAGATCCGATGTGTGCA	000010110000011010	AGTCGATTATGATCCAGTCGGGCTTCTTA	TGCACACATCGGATCTATGATGAGCGTGGCT	51.61290322580645	73.13462174363661	44.827586206896555	67.45655139460791	AGTCGATTATGATCCAGTCGGGCTTCTTAtaACTTCAGCTGCCCCGGGTGAAGAtaTATTTAACCGACACCtTCGAGGCTAACCTTCtCCGCAAGGCATCATTtGCCTCGTAACTTGGTtAATTACTGCGGACGAtACGACATGCGAGAAAtTGCACACATCGGATCTATGATGAGCGTGGCT	CGCAAACTGGTGCGGAAGGCgtatccatgtacAGTCGATTATGATCCAGTCGGGCTTCTTAtaACTTCAGCTGCCCCGGGTGAAGAtaTATTTAACCGACACCtTCGAGGCTAACCTTCtCCGCAAGGCATCATTtGCCTCGTAACTTGGTtAATTACTGCGGACGAtACGACATGCGAGAAAtTGCACACATCGGATCTATGATGAGCGTGGCTcgtatgatggcGTCGATGCAGCGCGAAAGGG
Srebf1_gBC_00081	60	CTTGGTTGCGTAAAGGGCAAGTACCCGAAGTCTAAGCCACGTTGGGCTGAATCGATCCGT	000010110000011010	AGACTTCGGGTACTTGCCCTTTACGCAACCAAG	ACGGATCGATTCAGCCCAACGTGGCTT	55.55555555555556	72.55732478537573	51.515151515151516	73.60362185029658	AGACTTCGGGTACTTGCCCTTTACGCAACCAAGtaACTTCAGCTGCCCCGGGTGAAGAtaTATTTAACCGACACCtTCGAGGCTAACCTTCtCCGCAAGGCATCATTtGCCTCGTAACTTGGTtAATTACTGCGGACGAtACGACATGCGAGAAAtACGGATCGATTCAGCCCAACGTGGCTT	CGCAAACTGGTGCGGAAGGCgtatccatgtacAGACTTCGGGTACTTGCCCTTTACGCAACCAAGtaACTTCAGCTGCCCCGGGTGAAGAtaTATTTAACCGACACCtTCGAGGCTAACCTTCtCCGCAAGGCATCATTtGCCTCGTAACTTGGTtAATTACTGCGGACGAtACGACATGCGAGAAAtACGGATCGATTCAGCCCAACGTGGCTTcgtatgatggcGTCGATGCAGCGCGAAAGGG
Srebf1_gBC_00081	120	TGACGGTGTCCGTGGTCTTACACTGGTACTAGGCTTCGCCTCACACCCTAGCATATAATA	000010110000011010	CTAGTACCAGTGTAAGACCACGGACACCGTCA	TATTATATGCTAGGGTGTGAGGCGAAGC	46.42857142857143	66.52217380168923	53.125	72.09587026	CTAGTACCAGTGTAAGACCACGGACACCGTCAtaACTTCAGCTGCCCCGGGTGAAGAtaTATTTAACCGACACCtTCGAGGCTAACCTTCtCCGCAAGGCATCATTtGCCTCGTAACTTGGTtAATTACTGCGGACGAtACGACATGCGAGAAAtTATTATATGCTAGGGTGTGAGGCGAAGC	CGCAAACTGGTGCGGAAGGCgtatccatgtacCTAGTACCAGTGTAAGACCACGGACACCGTCAtaACTTCAGCTGCCCCGGGTGAAGAtaTATTTAACCGACACCtTCGAGGCTAACCTTCtCCGCAAGGCATCATTtGCCTCGTAACTTGGTtAATTACTGCGGACGAtACGACATGCGAGAAAtTATTATATGCTAGGGTGTGAGGCGAAGCcgtatgatggcGTCGATGCAGCGCGAAAGGG
Fasn_gBC_00082	0	GTGCGATACTCTAGAGGAAACGTTGTGAGTGATCGGACGCAGTTCCCAATGTGTGGACGC	001000100110100001	ATCACTCACAACGTTTCCTCTAGAGTATCGCAC	GCGTCCACACATTGGGAACTGCGTCCG	62.96296296296296	73.80009237024439	45.45454545454545	69.84497997623947	ATCACTCACAACGTTTCCTCTAGAGTATCGCACtaACTTCAGCTGCCCCGGGTGAAGAtaTTAGTCTCGCGCGCCtTCGAGGCTAACCTTCtGTTAGCCGACCGATAtTAGACGATCCAGACGtTCGCTAGGTTGGTTCtAAGTCATCGAAGCGTtGCGTCCACACATTGGGAACTGCGTCCG	CGCAAACTGGTGCGGAAGGCgtatccatgtacATCACTCACAACGTTTCCTCTAGAGTATCGCACtaACTTCAGCTGCCCCGGGTGAAGAtaTTAGTCTCGCGCGCCtTCGAGGCTAACCTTCtGTTAGCCGACCGATAtTAGACGATCCAGACGtTCGCTAGGTTGGTTCtAAGTCATCGAAGCGTtGCGTCCACACATTGGGAACTGCGTCCGcgtatgatggcGTCGATGCAGCGCGAAAGGG
Fasn_gBC_00082	60	ACGACTGAAGCCAATTAATTCGTTAACGACTGCAATCGTGAGTGTACCTCGTGTTAAGGA	001000100110100001	CAGTCGTTAACGAATTAATTGGCTTCAGTCGT	TCCTTAACACGAGGTACACTCACGATTG	46.42857142857143	66.65284525131426	40.625	68.22943072	CAGTCGTTAACGAATTAATTGGCTTCAGTCGTtaACTTCAGCTGCCCCGGGTGAAGAtaTTAGTCTCGCGCGCCtTCGAGGCTAACCTTCtGTTAGCCGACCGATAtTAGACGATCCAGACGtTCGCTAGGTTGGTTCtAAGTCATCGAAGCGTtTCCTTAACACGAGGTACACTCACGATTG	CGCAAACTGGTGCGGAAGGCgtatccatgtacCAGTCGTTAACGAATTAATTGGCTTCAGTCGTtaACTTCAGCTGCCCCGGGTGAAGAtaTTAGTCTCGCGCGCCtTCGAGGCTAACCTTCtGTTAGCCGACCGATAtTAGACGATCCAGACGtTCGCTAGGTTGGTTCtAAGTCATCGAAGCGTtTCCTTAACACGAGGTACACTCACGATTGcgtatgatggcGTCGATGCAGCGCGAAAGGG
Fasn_gBC_00082	120	GTCGTAGAGGCTAGCGTTATGTTACGCAGACGCTGATACAATGTTCACGAGACTTGATCG	001000100110100001	TGCGTAACATAACGCTAGCCTCTACGAC	CGATCAAGTCTCGTGAACATTGTATCAGCGTC	46.875	69.55115243277521	50	68.47518569738259	TGCGTAACATAACGCTAGCCTCTACGACtaACTTCAGCTGCCCCGGGTGAAGAtaTTAGTCTCGCGCGCCtTCGAGGCTAACCTTCtGTTAGCCGACCGATAtTAGACGATCCAGACGtTCGCTAGGTTGGTTCtAAGTCATCGAAGCGTtCGATCAAGTCTCGTGAACATTGTATCAGCGTC	CGCAAACTGGTGCGGAAGGCgtatccatgtacTGCGTAACATAACGCTAGCCTCTACGACtaACTTCAGCTGCCCCGGGTGAAGAtaTTAGTCTCGCGCGCCtTCGAGGCTAACCTTCtGTTAGCCGACCGATAtTAGACGATCCAGACGtTCGCTAGGTTGGTTCtAAGTCATCGAAGCGTtCGATCAAGTCTCGTGAACATTGTATCAGCGTCcgtatgatggcGTCGATGCAGCGCGAAAGGG
Ldlr_gBC_00083	0	GGAGATGTGTTAGGTGAGTACGGGAATTCGGAGACTTTCTGACTAAGGGATGAGCGTTCG	100001100011001000	CGAATTCCCGTACTCACCTAACACATCTCC	CGAACGCTCATCCCTTAGTCAGAAAGTCTC	50	68.78840160172501	50	68.64669319359581	CGAATTCCCGTACTCACCTAACACATCTCCtaACTTCAGCTGCCCCGGGTGAAGAtaGGGCGTAAACCTGATtTATGAAGGCGTTCCCtTCGAGGCTAACCTTCtTAGACGATCCAGACGtGCCAACGAGGATTGAtAATTACTGCGGACGAtCGAACGCTCATCCCTTAGTCAGAAAGTCTC	CGCAAACTGGTGCGGAAGGCgtatccatgtacCGAATTCCCGTACTCACCTAACACATCTCCtaACTTCAGCTGCCCCGGGTGAAGAtaGGGCGTAAACCTGATtTATGAAGGCGTTCCCtTCGAGGCTAACCTTCtTAGACGATCCAGACGtGCCAACGAGGATTGAtAATTACTGCGGACGAtCGAACGCTCATCCCTTAGTCAGAAAGTCTCcgtatgatggcGTCGATGCAGCGCGAAAGGG
Ldlr_gBC_00083	60	CCAACTCAGGGCCATTTATGCCCGTCTAATTGCTAGGTTCTGCCTATGCGACGTTCTACA	100001100011001000	ATTAGACGGGCATAAATGGCCCTGAGTTGG	TGTAGAACGTCGCATAGGCAGAACCTAGCA	50	71.10116687472237	50	70.70386500670594	ATTAGACGGGCATAAATGGCCCTGAGTTGGtaACTTCAGCTGCCCCGGGTGAAGAtaGGGCGTAAACCTGATtTATGAAGGCGTTCCCtTCGAGGCTAACCTTCtTAGACGATCCAGACGtGCCAACGAGGATTGAtAATTACTGCGGACGAtTGTAGAACGTCGCATAGGCAGAACCTAGCA	CGCAAACTGGTGCGGAAGGCgtatccatgtacATTAGACGGGCATAAATGGCCCTGAGTTGGtaACTTCAGCTGCCCCGGGTGAAGAtaGGGCGTAAACCTGATtTATGAAGGCGTTCCCtTCGAGGCTAACCTTCtTAGACGATCCAGACGtGCCAACGAGGATTGAtAATTACTGCGGACGAtTGTAGAACGTCGCATAGGCAGAACCTAGCAcgtatgatggcGTCGATGCAGCGCGAAAGGG
Ldlr_gBC_00083	120	GCCTCGTCTGGACAGTAAACCAAATCGAACGAGGGAAACACGCGTCCACGTTCCCTGGTG	100001100011001000	CTCGTTCGATTTGGTTTACTGTCCAGACGAGGC	CACCAGGGAACGTGGACGCGTGTTTCC	62.96296296296296	73.56963419937529	51.515151515151516	72.33625663383435	CTCGTTCGATTTGGTTTACTGTCCAGACGAGGCtaACTTCAGCTGCCCCGGGTGAAGAtaGGGCGTAAACCTGATtTATGAAGGCGTTCCCtTCGAGGCTAACCTTCtTAGACGATCCAGACGtGCCAACGAGGATTGAtAATTACTGCGGACGAtCACCAGGGAACGTGGACGCGTGTTTCC	CGCAAACTGGTGCGGAAGGCgtatccatgtacCTCGTTCGATTTGGTTTACTGTCCAGACGAGGCtaACTTCAGCTGCCCCGGGTGAAGAtaGGGCGTAAACCTGATtTATGAAGGCGTTCCCtTCGAGGCTAACCTTCtTAGACGATCCAGACGtGCCAACGAGGATTGAtAATTACTGCGGACGAtCACCAGGGAACGTGGACGCGTGTTTCCcgtatgatggcGTCGATGCAGCGCGAAAGGG
Ube2f_gBC_00084	0	CAGACTGAGCGTTTGCAAACAATAGCAGAACGCATCCATAAATCGCCCTTGCTATAAATT	101001100000000101	TCTGCTATTGTTTGCAAACGCTCAGTCTG	AATTTATAGCAAGGGCGATTTATGGATGCGT	38.70967741935484	67.89774556257254	44.827586206896555	68.41338858330971	TCTGCTATTGTTTGCAAACGCTCAGTCTGtaACTTCAGCTGCCCCGGGTGAAGAtaGGGCGTAAACCTGATtTTAGTCTCGCGCGCCtTATGAAGGCGTTCCCtTCGAGGCTAACCTTCtACCACGTACCGCCTTtAAGTCATCGAAGCGTtAATTTATAGCAAGGGCGATTTATGGATGCGT	CGCAAACTGGTGCGGAAGGCgtatccatgtacTCTGCTATTGTTTGCAAACGCTCAGTCTGtaACTTCAGCTGCCCCGGGTGAAGAtaGGGCGTAAACCTGATtTTAGTCTCGCGCGCCtTATGAAGGCGTTCCCtTCGAGGCTAACCTTCtACCACGTACCGCCTTtAAGTCATCGAAGCGTtAATTTATAGCAAGGGCGATTTATGGATGCGTcgtatgatggcGTCGATGCAGCGCGAAAGGG
Ube2f_gBC_00084	60	AGTGTTGGGTAGCGAGCGCCTAAGTCCCTTCGTAATTGCTTGAGCGGTACTGTTACAAGG	101001100000000101	GGGACTTAGGCGCTCGCTACCCAACACT	CCTTGTAACAGTACCGCTCAAGCAATTACGAA	43.75	69.40410046667029	60.714285714285715	73.58716083062137	GGGACTTAGGCGCTCGCTACCCAACACTtaACTTCAGCTGCCCCGGGTGAAGAtaGGGCGTAAACCTGATtTTAGTCTCGCGCGCCtTATGAAGGCGTTCCCtTCGAGGCTAACCTTCtACCACGTACCGCCTTtAAGTCATCGAAGCGTtCCTTGTAACAGTACCGCTCAAGCAATTACGAA	CGCAAACTGGTGCGGAAGGCgtatccatgtacGGGACTTAGGCGCTCGCTACCCAACACTtaACTTCAGCTGCCCCGGGTGAAGAtaGGGCGTAAACCTGATtTTAGTCTCGCGCGCCtTATGAAGGCGTTCCCtTCGAGGCTAACCTTCtACCACGTACCGCCTTtAAGTCATCGAAGCGTtCCTTGTAACAGTACCGCTCAAGCAATTACGAAcgtatgatggcGTCGATGCAGCGCGAAAGGG
Ube2f_gBC_00084	120	CCGACGCGTGACCCATTTCGCGGTAAACTTCAGGGCTTTGATTGATAGAGTGTCGACCTG	101001100000000101	TGAAGTTTACCGCGAAATGGGTCACGCGTCGG	CAGGTCGACACTCTATCAATCAAAGCCC	50	67.43591816619653	56.25	75.71287937	TGAAGTTTACCGCGAAATGGGTCACGCGTCGGtaACTTCAGCTGCCCCGGGTGAAGAtaGGGCGTAAACCTGATtTTAGTCTCGCGCGCCtTATGAAGGCGTTCCCtTCGAGGCTAACCTTCtACCACGTACCGCCTTtAAGTCATCGAAGCGTtCAGGTCGACACTCTATCAATCAAAGCCC	CGCAAACTGGTGCGGAAGGCgtatccatgtacTGAAGTTTACCGCGAAATGGGTCACGCGTCGGtaACTTCAGCTGCCCCGGGTGAAGAtaGGGCGTAAACCTGATtTTAGTCTCGCGCGCCtTATGAAGGCGTTCCCtTCGAGGCTAACCTTCtACCACGTACCGCCTTtAAGTCATCGAAGCGTtCAGGTCGACACTCTATCAATCAAAGCCCcgtatgatggcGTCGATGCAGCGCGAAAGGG
Rars_gBC_00085	0	CCTACCGTTGGAGAAGTAGCCACGCATACGTTGCCCGGTGGCTCAAAGAACGTACAATTC	011100000000110010	ACGTATGCGTGGCTACTTCTCCAACGGTAGG	GAATTGTACGTTCTTTGAGCCACCGGGCA	51.724137931034484	71.44635685350949	54.83870967741935	73.01061145	ACGTATGCGTGGCTACTTCTCCAACGGTAGGtaACTTCAGCTGCCCCGGGTGAAGAtaGCTAATTCAGGCGCTtTTAGTCTCGCGCGCCtGCTTTGAGACGGTTCtTCGCTAGGTTGGTTCtGCCTCGTAACTTGGTtACGACATGCGAGAAAtGAATTGTACGTTCTTTGAGCCACCGGGCA	CGCAAACTGGTGCGGAAGGCgtatccatgtacACGTATGCGTGGCTACTTCTCCAACGGTAGGtaACTTCAGCTGCCCCGGGTGAAGAtaGCTAATTCAGGCGCTtTTAGTCTCGCGCGCCtGCTTTGAGACGGTTCtTCGCTAGGTTGGTTCtGCCTCGTAACTTGGTtACGACATGCGAGAAAtGAATTGTACGTTCTTTGAGCCACCGGGCAcgtatgatggcGTCGATGCAGCGCGAAAGGG
Rars_gBC_00085	60	CTGAGACGTACGCGGCCGACTAGTGGTAGGTCCCTGCTAGAGTTCGGTCGGGCATGTCCT	011100000000110010	ACCTACCACTAGTCGGCCGCGTACGTCTCAG	AGGACATGCCCGACCGAACTCTAGCAGGG	62.06896551724138	74.64924399470664	61.29032258064516	75.27587573842476	ACCTACCACTAGTCGGCCGCGTACGTCTCAGtaACTTCAGCTGCCCCGGGTGAAGAtaGCTAATTCAGGCGCTtTTAGTCTCGCGCGCCtGCTTTGAGACGGTTCtTCGCTAGGTTGGTTCtGCCTCGTAACTTGGTtACGACATGCGAGAAAtAGGACATGCCCGACCGAACTCTAGCAGGG	CGCAAACTGGTGCGGAAGGCgtatccatgtacACCTACCACTAGTCGGCCGCGTACGTCTCAGtaACTTCAGCTGCCCCGGGTGAAGAtaGCTAATTCAGGCGCTtTTAGTCTCGCGCGCCtGCTTTGAGACGGTTCtTCGCTAGGTTGGTTCtGCCTCGTAACTTGGTtACGACATGCGAGAAAtAGGACATGCCCGACCGAACTCTAGCAGGGcgtatgatggcGTCGATGCAGCGCGAAAGGG
Rars_gBC_00085	120	ATCCCGCTTCTTTCGAATCGATCAGCATAAACCACAGAAGATCGGTAGTAGTCTCCCTCG	011100000000110010	ATGCTGATCGATTCGAAAGAAGCGGGAT	CGAGGGAGACTACTACCGATCTTCTGTGGTTT	50	70.52285875689438	46.42857142857143	68.87362103932026	ATGCTGATCGATTCGAAAGAAGCGGGATtaACTTCAGCTGCCCCGGGTGAAGAtaGCTAATTCAGGCGCTtTTAGTCTCGCGCGCCtGCTTTGAGACGGTTCtTCGCTAGGTTGGTTCtGCCTCGTAACTTGGTtACGACATGCGAGAAAtCGAGGGAGACTACTACCGATCTTCTGTGGTTT	CGCAAACTGGTGCGGAAGGCgtatccatgtacATGCTGATCGATTCGAAAGAAGCGGGATtaACTTCAGCTGCCCCGGGTGAAGAtaGCTAATTCAGGCGCTtTTAGTCTCGCGCGCCtGCTTTGAGACGGTTCtTCGCTAGGTTGGTTCtGCCTCGTAACTTGGTtACGACATGCGAGAAAtCGAGGGAGACTACTACCGATCTTCTGTGGTTTcgtatgatggcGTCGATGCAGCGCGAAAGGG
B4galt7_gBC_00086	0	CATCAGTCGGAGTTCGAAGTGTTAAGATGTAGCTGGGACACTAGCTACGCTACATTTCAC	001000001100101010	ACATCTTAACACTTCGAACTCCGACTGATG	GTGAAATGTAGCGTAGCTAGTGTCCCAGCT	50	70.07233177295512	43.333333333333336	67.11212502130928	ACATCTTAACACTTCGAACTCCGACTGATGtaACTTCAGCTGCCCCGGGTGAAGAtaTTAGTCTCGCGCGCCtAGTATTCCGGTGAACtGTTAGCCGACCGATAtTCGCTAGGTTGGTTCtAATTACTGCGGACGAtACGACATGCGAGAAAtGTGAAATGTAGCGTAGCTAGTGTCCCAGCT	CGCAAACTGGTGCGGAAGGCgtatccatgtacACATCTTAACACTTCGAACTCCGACTGATGtaACTTCAGCTGCCCCGGGTGAAGAtaTTAGTCTCGCGCGCCtAGTATTCCGGTGAACtGTTAGCCGACCGATAtTCGCTAGGTTGGTTCtAATTACTGCGGACGAtACGACATGCGAGAAAtGTGAAATGTAGCGTAGCTAGTGTCCCAGCTcgtatgatggcGTCGATGCAGCGCGAAAGGG
B4galt7_gBC_00086	60	TTGTCAACGCGTTAATCGCACGGTCTGGAGAGGCGTAGCTTGGCAACTTCGAGTTAGTGG	001000001100101010	CCTCTCCAGACCGTGCGATTAACGCGTTGACAA	CCACTAACTCGAAGTTGCCAAGCTACG	51.851851851851855	67.86896970633995	54.54545454545455	75.05412697063309	CCTCTCCAGACCGTGCGATTAACGCGTTGACAAtaACTTCAGCTGCCCCGGGTGAAGAtaTTAGTCTCGCGCGCCtAGTATTCCGGTGAACtGTTAGCCGACCGATAtTCGCTAGGTTGGTTCtAATTACTGCGGACGAtACGACATGCGAGAAAtCCACTAACTCGAAGTTGCCAAGCTACG	CGCAAACTGGTGCGGAAGGCgtatccatgtacCCTCTCCAGACCGTGCGATTAACGCGTTGACAAtaACTTCAGCTGCCCCGGGTGAAGAtaTTAGTCTCGCGCGCCtAGTATTCCGGTGAACtGTTAGCCGACCGATAtTCGCTAGGTTGGTTCtAATTACTGCGGACGAtACGACATGCGAGAAAtCCACTAACTCGAAGTTGCCAAGCTACGcgtatgatggcGTCGATGCAGCGCGAAAGGG
B4galt7_gBC_00086	120	ACGGCAGGGCATAACCAATGGTGTTTAGATTCGCCCTGCCGGCGAAGTTGTATATTACGC	001000001100101010	TCTAAACACCATTGGTTATGCCCTGCCGT	GCGTAATATACAACTTCGCCGGCAGGGCGAA	54.83870967741935	74.17238919610202	48.275862068965516	70.59158234207615	TCTAAACACCATTGGTTATGCCCTGCCGTtaACTTCAGCTGCCCCGGGTGAAGAtaTTAGTCTCGCGCGCCtAGTATTCCGGTGAACtGTTAGCCGACCGATAtTCGCTAGGTTGGTTCtAATTACTGCGGACGAtACGACATGCGAGAAAtGCGTAATATACAACTTCGCCGGCAGGGCGAA	CGCAAACTGGTGCGGAAGGCgtatccatgtacTCTAAACACCATTGGTTATGCCCTGCCGTtaACTTCAGCTGCCCCGGGTGAAGAtaTTAGTCTCGCGCGCCtAGTATTCCGGTGAACtGTTAGCCGACCGATAtTCGCTAGGTTGGTTCtAATTACTGCGGACGAtACGACATGCGAGAAAtGCGTAATATACAACTTCGCCGGCAGGGCGAAcgtatgatggcGTCGATGCAGCGCGAAAGGG
Plin2_gBC_00087	0	GGCCAATCGGTATGCCAAGGAACAAGATCACGGAGTTATGCGCGTGTCTCACGAAGATAG	110100110100000000	TGATCTTGTTCCTTGGCATACCGATTGGCC	CTATCTTCGTGAGACACGCGCATAACTCCG	53.333333333333336	70.73812336	50	71.01931599833517	TGATCTTGTTCCTTGGCATACCGATTGGCCtaACTTCAGCTGCCCCGGGTGAAGAtaGGGCGTAAACCTGATtGCTAATTCAGGCGCTtGCTTTGAGACGGTTCtTCGAGGCTAACCTTCtCCGCAAGGCATCATTtGTTAGCCGACCGATAtCTATCTTCGTGAGACACGCGCATAACTCCG	CGCAAACTGGTGCGGAAGGCgtatccatgtacTGATCTTGTTCCTTGGCATACCGATTGGCCtaACTTCAGCTGCCCCGGGTGAAGAtaGGGCGTAAACCTGATtGCTAATTCAGGCGCTtGCTTTGAGACGGTTCtTCGAGGCTAACCTTCtCCGCAAGGCATCATTtGTTAGCCGACCGATAtCTATCTTCGTGAGACACGCGCATAACTCCGcgtatgatggcGTCGATGCAGCGCGAAAGGG
Plin2_gBC_00087	60	CGAACACTTTACGCTCACAATAGACTCGTAGTGGGTACCGTGTTAACGCCACGACATCGA	110100110100000000	CACTACGAGTCTATTGTGAGCGTAAAGTGTTCG	TCGATGTCGTGGCGTTAACACGGTACC	55.55555555555556	70.73078058893344	45.45454545454545	69.14911670515448	CACTACGAGTCTATTGTGAGCGTAAAGTGTTCGtaACTTCAGCTGCCCCGGGTGAAGAtaGGGCGTAAACCTGATtGCTAATTCAGGCGCTtGCTTTGAGACGGTTCtTCGAGGCTAACCTTCtCCGCAAGGCATCATTtGTTAGCCGACCGATAtTCGATGTCGTGGCGTTAACACGGTACC	CGCAAACTGGTGCGGAAGGCgtatccatgtacCACTACGAGTCTATTGTGAGCGTAAAGTGTTCGtaACTTCAGCTGCCCCGGGTGAAGAtaGGGCGTAAACCTGATtGCTAATTCAGGCGCTtGCTTTGAGACGGTTCtTCGAGGCTAACCTTCtCCGCAAGGCATCATTtGTTAGCCGACCGATAtTCGATGTCGTGGCGTTAACACGGTACCcgtatgatggcGTCGATGCAGCGCGAAAGGG
Plin2_gBC_00087	120	GGCATCTAATCACTGCATCGTACCAAGACACTTTGAGCTAGCGGCAGGCGTATATGTCGC	110100110100000000	AAGTGTCTTGGTACGATGCAGTGATTAGATGCC	GCGACATATACGCCTGCCGCTAGCTCA	59.25925925925926	72.30883351134202	45.45454545454545	70.48124764982907	AAGTGTCTTGGTACGATGCAGTGATTAGATGCCtaACTTCAGCTGCCCCGGGTGAAGAtaGGGCGTAAACCTGATtGCTAATTCAGGCGCTtGCTTTGAGACGGTTCtTCGAGGCTAACCTTCtCCGCAAGGCATCATTtGTTAGCCGACCGATAtGCGACATATACGCCTGCCGCTAGCTCA	CGCAAACTGGTGCGGAAGGCgtatccatgtacAAGTGTCTTGGTACGATGCAGTGATTAGATGCCtaACTTCAGCTGCCCCGGGTGAAGAtaGGGCGTAAACCTGATtGCTAATTCAGGCGCTtGCTTTGAGACGGTTCtTCGAGGCTAACCTTCtCCGCAAGGCATCATTtGTTAGCCGACCGATAtGCGACATATACGCCTGCCGCTAGCTCAcgtatgatggcGTCGATGCAGCGCGAAAGGG
Sf3b6_gBC_00088	0	AAACGTAATAGCTTGGGACCGGCACCAAATAACGACATGGGTACCGCCCGTCAGATCGTA	010000000111001100	TTTGGTGCCGGTCCCAAGCTATTACGTTT	TACGATCTGACGGGCGGTACCCATGTCGTTA	54.83870967741935	73.68382789703793	48.275862068965516	70.93374066	TTTGGTGCCGGTCCCAAGCTATTACGTTTtaACTTCAGCTGCCCCGGGTGAAGAtaGCTAATTCAGGCGCTtGTTAGCCGACCGATAtTAGACGATCCAGACGtGCCAACGAGGATTGAtAATTACTGCGGACGAtACCACGTACCGCCTTtTACGATCTGACGGGCGGTACCCATGTCGTTA	CGCAAACTGGTGCGGAAGGCgtatccatgtacTTTGGTGCCGGTCCCAAGCTATTACGTTTtaACTTCAGCTGCCCCGGGTGAAGAtaGCTAATTCAGGCGCTtGTTAGCCGACCGATAtTAGACGATCCAGACGtGCCAACGAGGATTGAtAATTACTGCGGACGAtACCACGTACCGCCTTtTACGATCTGACGGGCGGTACCCATGTCGTTAcgtatgatggcGTCGATGCAGCGCGAAAGGG
Sf3b6_gBC_00088	60	ATCGCACCTCGCATACTGGGATTAGCCCACCAGCGATCTTGCTCCAAGGGATCGCTCTGG	010000000111001100	CTGGTGGGCTAATCCCAGTATGCGAGGTGCGAT	CCAGAGCGATCCCTTGGAGCAAGATCG	59.25925925925926	70.80268768869257	57.57575757575758	75.88714014228623	CTGGTGGGCTAATCCCAGTATGCGAGGTGCGATtaACTTCAGCTGCCCCGGGTGAAGAtaGCTAATTCAGGCGCTtGTTAGCCGACCGATAtTAGACGATCCAGACGtGCCAACGAGGATTGAtAATTACTGCGGACGAtACCACGTACCGCCTTtCCAGAGCGATCCCTTGGAGCAAGATCG	CGCAAACTGGTGCGGAAGGCgtatccatgtacCTGGTGGGCTAATCCCAGTATGCGAGGTGCGATtaACTTCAGCTGCCCCGGGTGAAGAtaGCTAATTCAGGCGCTtGTTAGCCGACCGATAtTAGACGATCCAGACGtGCCAACGAGGATTGAtAATTACTGCGGACGAtACCACGTACCGCCTTtCCAGAGCGATCCCTTGGAGCAAGATCGcgtatgatggcGTCGATGCAGCGCGAAAGGG
Sf3b6_gBC_00088	120	GTATCGTCATGTAGTGTTGCGCTATGTGTCCCGCTAGCTAGAGCTCGTGATATCTTATGG	010000000111001100	GGACACATAGCGCAACACTACATGACGATAC	CCATAAGATATCACGAGCTCTAGCTAGCG	48.275862068965516	66.46153630242645	48.38709677419355	69.39719422076791	GGACACATAGCGCAACACTACATGACGATACtaACTTCAGCTGCCCCGGGTGAAGAtaGCTAATTCAGGCGCTtGTTAGCCGACCGATAtTAGACGATCCAGACGtGCCAACGAGGATTGAtAATTACTGCGGACGAtACCACGTACCGCCTTtCCATAAGATATCACGAGCTCTAGCTAGCG	CGCAAACTGGTGCGGAAGGCgtatccatgtacGGACACATAGCGCAACACTACATGACGATACtaACTTCAGCTGCCCCGGGTGAAGAtaGCTAATTCAGGCGCTtGTTAGCCGACCGATAtTAGACGATCCAGACGtGCCAACGAGGATTGAtAATTACTGCGGACGAtACCACGTACCGCCTTtCCATAAGATATCACGAGCTCTAGCTAGCGcgtatgatggcGTCGATGCAGCGCGAAAGGG
Dgat1_gBC_00089	0	GAGTACTGAAGTGCACCTTTCTCGAAACACGTCTTTATCACGCTAGCGGAAGAGGAACCC	100000110010100010	CGTGTTTCGAGAAAGGTGCACTTCAGTACTC	GGGTTCCTCTTCCGCTAGCGTGATAAAGA	51.724137931034484	69.93251461861036	48.38709677419355	69.624414	CGTGTTTCGAGAAAGGTGCACTTCAGTACTCtaACTTCAGCTGCCCCGGGTGAAGAtaGGGCGTAAACCTGATtTCGAGGCTAACCTTCtCCGCAAGGCATCATTtTAGACGATCCAGACGtTCGCTAGGTTGGTTCtACGACATGCGAGAAAtGGGTTCCTCTTCCGCTAGCGTGATAAAGA	CGCAAACTGGTGCGGAAGGCgtatccatgtacCGTGTTTCGAGAAAGGTGCACTTCAGTACTCtaACTTCAGCTGCCCCGGGTGAAGAtaGGGCGTAAACCTGATtTCGAGGCTAACCTTCtCCGCAAGGCATCATTtTAGACGATCCAGACGtTCGCTAGGTTGGTTCtACGACATGCGAGAAAtGGGTTCCTCTTCCGCTAGCGTGATAAAGAcgtatgatggcGTCGATGCAGCGCGAAAGGG
Dgat1_gBC_00089	60	GTTTGGCACTCGTTTCTGACGGGCTAAGTCTCTGACCGCGTTTGTTCATATAGACTTACC	100000110010100010	GACTTAGCCCGTCAGAAACGAGTGCCAAAC	GGTAAGTCTATATGAACAAACGCGGTCAGA	43.333333333333336	66.97925368056292	53.333333333333336	71.49939482	GACTTAGCCCGTCAGAAACGAGTGCCAAACtaACTTCAGCTGCCCCGGGTGAAGAtaGGGCGTAAACCTGATtTCGAGGCTAACCTTCtCCGCAAGGCATCATTtTAGACGATCCAGACGtTCGCTAGGTTGGTTCtACGACATGCGAGAAAtGGTAAGTCTATATGAACAAACGCGGTCAGA	CGCAAACTGGTGCGGAAGGCgtatccatgtacGACTTAGCCCGTCAGAAACGAGTGCCAAACtaACTTCAGCTGCCCCGGGTGAAGAtaGGGCGTAAACCTGATtTCGAGGCTAACCTTCtCCGCAAGGCATCATTtTAGACGATCCAGACGtTCGCTAGGTTGGTTCtACGACATGCGAGAAAtGGTAAGTCTATATGAACAAACGCGGTCAGAcgtatgatggcGTCGATGCAGCGCGAAAGGG
Dgat1_gBC_00089	120	GCCTAACCGACTAAACTGTCCCTTGGTATGTCGACTCATACCACGCACGATCTCGATAAA	100000110010100010	CATACCAAGGGACAGTTTAGTCGGTTAGGC	TTTATCGAGATCGTGCGTGGTATGAGTCGA	46.666666666666664	69.44157714904111	50	68.87031054605188	CATACCAAGGGACAGTTTAGTCGGTTAGGCtaACTTCAGCTGCCCCGGGTGAAGAtaGGGCGTAAACCTGATtTCGAGGCTAACCTTCtCCGCAAGGCATCATTtTAGACGATCCAGACGtTCGCTAGGTTGGTTCtACGACATGCGAGAAAtTTTATCGAGATCGTGCGTGGTATGAGTCGA	CGCAAACTGGTGCGGAAGGCgtatccatgtacCATACCAAGGGACAGTTTAGTCGGTTAGGCtaACTTCAGCTGCCCCGGGTGAAGAtaGGGCGTAAACCTGATtTCGAGGCTAACCTTCtCCGCAAGGCATCATTtTAGACGATCCAGACGtTCGCTAGGTTGGTTCtACGACATGCGAGAAAtTTTATCGAGATCGTGCGTGGTATGAGTCGAcgtatgatggcGTCGATGCAGCGCGAAAGGG
Taf1a_gBC_00090	0	AGTTCAACGCGCACGGATGTTCTGACAGATTGAATGGAGAGGCGAGCTTTCACTAGCTTC	001000000011011010	TCTGTCAGAACATCCGTGCGCGTTGAACT	GAAGCTAGTGAAAGCTCGCCTCTCCATTCAA	48.38709677419355	70.48880366147534	51.724137931034484	72.36137243400367	TCTGTCAGAACATCCGTGCGCGTTGAACTtaACTTCAGCTGCCCCGGGTGAAGAtaTTAGTCTCGCGCGCCtTAGACGATCCAGACGtGCCAACGAGGATTGAtGCCTCGTAACTTGGTtAATTACTGCGGACGAtACGACATGCGAGAAAtGAAGCTAGTGAAAGCTCGCCTCTCCATTCAA	CGCAAACTGGTGCGGAAGGCgtatccatgtacTCTGTCAGAACATCCGTGCGCGTTGAACTtaACTTCAGCTGCCCCGGGTGAAGAtaTTAGTCTCGCGCGCCtTAGACGATCCAGACGtGCCAACGAGGATTGAtGCCTCGTAACTTGGTtAATTACTGCGGACGAtACGACATGCGAGAAAtGAAGCTAGTGAAAGCTCGCCTCTCCATTCAAcgtatgatggcGTCGATGCAGCGCGAAAGGG
Taf1a_gBC_00090	60	GGATGATACTTTGGGAGCGATGTTCGCCGGCTAATCAAGAGCAGTGAAGCGGAGCCGAAT	001000000011011010	TAGCCGGCGAACATCGCTCCCAAAGTATCATCC	ATTCGGCTCCGCTTCACTGCTCTTGAT	51.851851851851855	70.55823016190931	54.54545454545455	74.67678154795328	TAGCCGGCGAACATCGCTCCCAAAGTATCATCCtaACTTCAGCTGCCCCGGGTGAAGAtaTTAGTCTCGCGCGCCtTAGACGATCCAGACGtGCCAACGAGGATTGAtGCCTCGTAACTTGGTtAATTACTGCGGACGAtACGACATGCGAGAAAtATTCGGCTCCGCTTCACTGCTCTTGAT	CGCAAACTGGTGCGGAAGGCgtatccatgtacTAGCCGGCGAACATCGCTCCCAAAGTATCATCCtaACTTCAGCTGCCCCGGGTGAAGAtaTTAGTCTCGCGCGCCtTAGACGATCCAGACGtGCCAACGAGGATTGAtGCCTCGTAACTTGGTtAATTACTGCGGACGAtACGACATGCGAGAAAtATTCGGCTCCGCTTCACTGCTCTTGATcgtatgatggcGTCGATGCAGCGCGAAAGGG
Taf1a_gBC_00090	120	GTTCTCACACGCATGAGTATTGAACGTGTCCGGCGTATGACCTCACAACGTCTAGGGAGC	001000000011011010	CCGGACACGTTCAATACTCATGCGTGTGAGAAC	GCTCCCTAGACGTTGTGAGGTCATACG	55.55555555555556	68.42411360247439	51.515151515151516	72.61961587343569	CCGGACACGTTCAATACTCATGCGTGTGAGAACtaACTTCAGCTGCCCCGGGTGAAGAtaTTAGTCTCGCGCGCCtTAGACGATCCAGACGtGCCAACGAGGATTGAtGCCTCGTAACTTGGTtAATTACTGCGGACGAtACGACATGCGAGAAAtGCTCCCTAGACGTTGTGAGGTCATACG	CGCAAACTGGTGCGGAAGGCgtatccatgtacCCGGACACGTTCAATACTCATGCGTGTGAGAACtaACTTCAGCTGCCCCGGGTGAAGAtaTTAGTCTCGCGCGCCtTAGACGATCCAGACGtGCCAACGAGGATTGAtGCCTCGTAACTTGGTtAATTACTGCGGACGAtACGACATGCGAGAAAtGCTCCCTAGACGTTGTGAGGTCATACGcgtatgatggcGTCGATGCAGCGCGAAAGGG
control_gBC_00091	0	CATTAAACTAGCTTCAACCGCGTAAGCAGGAATGGACGCACTGAATGAAGCGTGAGCTCG	110000010000000111	TTCCTGCTTACGCGGTTGAAGCTAGTTTAATG	CGAGCTCACGCTTCATTCAGTGCGTCCA	57.142857142857146	72.84637129420537	43.75	69.64056656	TTCCTGCTTACGCGGTTGAAGCTAGTTTAATGtaACTTCAGCTGCCCCGGGTGAAGAtaGGGCGTAAACCTGATtGCTAATTCAGGCGCTtCCGCAAGGCATCATTtACCACGTACCGCCTTtACGACATGCGAGAAAtAAGTCATCGAAGCGTtCGAGCTCACGCTTCATTCAGTGCGTCCA	CGCAAACTGGTGCGGAAGGCgtatccatgtacTTCCTGCTTACGCGGTTGAAGCTAGTTTAATGtaACTTCAGCTGCCCCGGGTGAAGAtaGGGCGTAAACCTGATtGCTAATTCAGGCGCTtCCGCAAGGCATCATTtACCACGTACCGCCTTtACGACATGCGAGAAAtAAGTCATCGAAGCGTtCGAGCTCACGCTTCATTCAGTGCGTCCAcgtatgatggcGTCGATGCAGCGCGAAAGGG
control_gBC_00091	60	CACACTTACTAGTGTTCGCGGGTTAGGGAAAGACTCATAGATCCCGTCGCCTTTATGACC	110000010000000111	TCCCTAACCCGCGAACACTAGTAAGTGTG	GGTCATAAAGGCGACGGGATCTATGAGTCTT	48.38709677419355	69.63841101510803	51.724137931034484	69.79441452	TCCCTAACCCGCGAACACTAGTAAGTGTGtaACTTCAGCTGCCCCGGGTGAAGAtaGGGCGTAAACCTGATtGCTAATTCAGGCGCTtCCGCAAGGCATCATTtACCACGTACCGCCTTtACGACATGCGAGAAAtAAGTCATCGAAGCGTtGGTCATAAAGGCGACGGGATCTATGAGTCTT	CGCAAACTGGTGCGGAAGGCgtatccatgtacTCCCTAACCCGCGAACACTAGTAAGTGTGtaACTTCAGCTGCCCCGGGTGAAGAtaGGGCGTAAACCTGATtGCTAATTCAGGCGCTtCCGCAAGGCATCATTtACCACGTACCGCCTTtACGACATGCGAGAAAtAAGTCATCGAAGCGTtGGTCATAAAGGCGACGGGATCTATGAGTCTTcgtatgatggcGTCGATGCAGCGCGAAAGGG
control_gBC_00091	120	TAGCCATTGAGACGCAGGTAGTGCCGTGAGTAGAGGTGAGCGGATCTGTAGGTGAATAAT	110000010000000111	TACTCACGGCACTACCTGCGTCTCAATGGCTA	ATTATTCACCTACAGATCCGCTCACCTC	46.42857142857143	66.23196879391719	53.125	73.76082762903957	TACTCACGGCACTACCTGCGTCTCAATGGCTAtaACTTCAGCTGCCCCGGGTGAAGAtaGGGCGTAAACCTGATtGCTAATTCAGGCGCTtCCGCAAGGCATCATTtACCACGTACCGCCTTtACGACATGCGAGAAAtAAGTCATCGAAGCGTtATTATTCACCTACAGATCCGCTCACCTC	CGCAAACTGGTGCGGAAGGCgtatccatgtacTACTCACGGCACTACCTGCGTCTCAATGGCTAtaACTTCAGCTGCCCCGGGTGAAGAtaGGGCGTAAACCTGATtGCTAATTCAGGCGCTtCCGCAAGGCATCATTtACCACGTACCGCCTTtACGACATGCGAGAAAtAAGTCATCGAAGCGTtATTATTCACCTACAGATCCGCTCACCTCcgtatgatggcGTCGATGCAGCGCGAAAGGG
Gpr146_gBC_00092	0	TGGTAAGAATCTCCGGATAGCGGAGAACATGTGATTACGGAAGGTTACTCAGCGTTAACT	000000001011110001	ATGTTCTCCGCTATCCGGAGATTCTTACCA	AGTTAACGCTGAGTAACCTTCCGTAATCAC	43.333333333333336	67.13021502687553	46.666666666666664	69.04035715	ATGTTCTCCGCTATCCGGAGATTCTTACCAtaACTTCAGCTGCCCCGGGTGAAGAtaAGTATTCCGGTGAACtTAGACGATCCAGACGtGCCAACGAGGATTGAtTCGCTAGGTTGGTTCtGCCTCGTAACTTGGTtAAGTCATCGAAGCGTtAGTTAACGCTGAGTAACCTTCCGTAATCAC	CGCAAACTGGTGCGGAAGGCgtatccatgtacATGTTCTCCGCTATCCGGAGATTCTTACCAtaACTTCAGCTGCCCCGGGTGAAGAtaAGTATTCCGGTGAACtTAGACGATCCAGACGtGCCAACGAGGATTGAtTCGCTAGGTTGGTTCtGCCTCGTAACTTGGTtAAGTCATCGAAGCGTtAGTTAACGCTGAGTAACCTTCCGTAATCACcgtatgatggcGTCGATGCAGCGCGAAAGGG
Gpr146_gBC_00092	60	TCCTCGTATTCAACACCTGGGTTCGCGCAACTTGCATTGCCACATTAAGACATTCCCAAA	000000001011110001	AGTTGCGCGAACCCAGGTGTTGAATACGAGGA	TTTGGGAATGTCTTAATGTGGCAATGCA	39.285714285714285	66.51092868072703	53.125	74.82138368	AGTTGCGCGAACCCAGGTGTTGAATACGAGGAtaACTTCAGCTGCCCCGGGTGAAGAtaAGTATTCCGGTGAACtTAGACGATCCAGACGtGCCAACGAGGATTGAtTCGCTAGGTTGGTTCtGCCTCGTAACTTGGTtAAGTCATCGAAGCGTtTTTGGGAATGTCTTAATGTGGCAATGCA	CGCAAACTGGTGCGGAAGGCgtatccatgtacAGTTGCGCGAACCCAGGTGTTGAATACGAGGAtaACTTCAGCTGCCCCGGGTGAAGAtaAGTATTCCGGTGAACtTAGACGATCCAGACGtGCCAACGAGGATTGAtTCGCTAGGTTGGTTCtGCCTCGTAACTTGGTtAAGTCATCGAAGCGTtTTTGGGAATGTCTTAATGTGGCAATGCAcgtatgatggcGTCGATGCAGCGCGAAAGGG
Gpr146_gBC_00092	120	TACGCGTTGGACCCGAATCTTACCCGTTTCGAAGCTCTAGGCGGGTGGTATGCAGCGAAG	000000001011110001	TCGAAACGGGTAAGATTCGGGTCCAACGCGTA	CTTCGCTGCATACCACCCGCCTAGAGCT	60.714285714285715	73.63833348185409	53.125	74.41492013915234	TCGAAACGGGTAAGATTCGGGTCCAACGCGTAtaACTTCAGCTGCCCCGGGTGAAGAtaAGTATTCCGGTGAACtTAGACGATCCAGACGtGCCAACGAGGATTGAtTCGCTAGGTTGGTTCtGCCTCGTAACTTGGTtAAGTCATCGAAGCGTtCTTCGCTGCATACCACCCGCCTAGAGCT	CGCAAACTGGTGCGGAAGGCgtatccatgtacTCGAAACGGGTAAGATTCGGGTCCAACGCGTAtaACTTCAGCTGCCCCGGGTGAAGAtaAGTATTCCGGTGAACtTAGACGATCCAGACGtGCCAACGAGGATTGAtTCGCTAGGTTGGTTCtGCCTCGTAACTTGGTtAAGTCATCGAAGCGTtCTTCGCTGCATACCACCCGCCTAGAGCTcgtatgatggcGTCGATGCAGCGCGAAAGGG
Rbm39_gBC_00093	0	TTGAATCACCGTGACTTGAATGAGTCGCAGTCATACAGCGAAGAACGAAGCACGAGCTAC	000000011001110100	TGACTGCGACTCATTCAAGTCACGGTGATTCAA	GTAGCTCGTGCTTCGTTCTTCGCTGTA	51.851851851851855	68.95386417420315	45.45454545454545	71.80905475139537	TGACTGCGACTCATTCAAGTCACGGTGATTCAAtaACTTCAGCTGCCCCGGGTGAAGAtaCCGCAAGGCATCATTtAGTATTCCGGTGAACtGCCAACGAGGATTGAtTCGCTAGGTTGGTTCtGCCTCGTAACTTGGTtACCACGTACCGCCTTtGTAGCTCGTGCTTCGTTCTTCGCTGTA	CGCAAACTGGTGCGGAAGGCgtatccatgtacTGACTGCGACTCATTCAAGTCACGGTGATTCAAtaACTTCAGCTGCCCCGGGTGAAGAtaCCGCAAGGCATCATTtAGTATTCCGGTGAACtGCCAACGAGGATTGAtTCGCTAGGTTGGTTCtGCCTCGTAACTTGGTtACCACGTACCGCCTTtGTAGCTCGTGCTTCGTTCTTCGCTGTAcgtatgatggcGTCGATGCAGCGCGAAAGGG
Rbm39_gBC_00093	60	GTTGTAACCTTACGGCATGAGGCGTCTACGGCGTACCGAACAAAGTGGGTCCGTATGTCT	000000011001110100	CGCCGTAGACGCCTCATGCCGTAAGGTTACAAC	AGACATACGGACCCACTTTGTTCGGTA	48.148148148148145	67.73540930838345	57.57575757575758	75.24711104818249	CGCCGTAGACGCCTCATGCCGTAAGGTTACAACtaACTTCAGCTGCCCCGGGTGAAGAtaCCGCAAGGCATCATTtAGTATTCCGGTGAACtGCCAACGAGGATTGAtTCGCTAGGTTGGTTCtGCCTCGTAACTTGGTtACCACGTACCGCCTTtAGACATACGGACCCACTTTGTTCGGTA	CGCAAACTGGTGCGGAAGGCgtatccatgtacCGCCGTAGACGCCTCATGCCGTAAGGTTACAACtaACTTCAGCTGCCCCGGGTGAAGAtaCCGCAAGGCATCATTtAGTATTCCGGTGAACtGCCAACGAGGATTGAtTCGCTAGGTTGGTTCtGCCTCGTAACTTGGTtACCACGTACCGCCTTtAGACATACGGACCCACTTTGTTCGGTAcgtatgatggcGTCGATGCAGCGCGAAAGGG
Rbm39_gBC_00093	120	CATGACGTTAGGATGTTGGCTCACTTCGTTTCTAGAACCCGTACCGCAGCTGAAGCGTAA	000000011001110100	AGAAACGAAGTGAGCCAACATCCTAACGTCATG	TTACGCTTCAGCTGCGGTACGGGTTCT	55.55555555555556	72.00675762031835	45.45454545454545	70.74537090398002	AGAAACGAAGTGAGCCAACATCCTAACGTCATGtaACTTCAGCTGCCCCGGGTGAAGAtaCCGCAAGGCATCATTtAGTATTCCGGTGAACtGCCAACGAGGATTGAtTCGCTAGGTTGGTTCtGCCTCGTAACTTGGTtACCACGTACCGCCTTtTTACGCTTCAGCTGCGGTACGGGTTCT	CGCAAACTGGTGCGGAAGGCgtatccatgtacAGAAACGAAGTGAGCCAACATCCTAACGTCATGtaACTTCAGCTGCCCCGGGTGAAGAtaCCGCAAGGCATCATTtAGTATTCCGGTGAACtGCCAACGAGGATTGAtTCGCTAGGTTGGTTCtGCCTCGTAACTTGGTtACCACGTACCGCCTTtTTACGCTTCAGCTGCGGTACGGGTTCTcgtatgatggcGTCGATGCAGCGCGAAAGGG
Fau_gBC_00094	0	GCCTCTCGATTGTCGGCGGATGTATACTCTTACAGGTAGTTCGTGCGATGCGCTGTAAGT	110100001001010000	AAGAGTATACATCCGCCGACAATCGAGAGGC	ACTTACAGCGCATCGCACGAACTACCTGT	51.724137931034484	72.01990308722361	51.61290322580645	71.36236951336815	AAGAGTATACATCCGCCGACAATCGAGAGGCtaACTTCAGCTGCCCCGGGTGAAGAtaGGGCGTAAACCTGATtGCTAATTCAGGCGCTtGCTTTGAGACGGTTCtAGTATTCCGGTGAACtGCCAACGAGGATTGAtGCCTCGTAACTTGGTtACTTACAGCGCATCGCACGAACTACCTGT	CGCAAACTGGTGCGGAAGGCgtatccatgtacAAGAGTATACATCCGCCGACAATCGAGAGGCtaACTTCAGCTGCCCCGGGTGAAGAtaGGGCGTAAACCTGATtGCTAATTCAGGCGCTtGCTTTGAGACGGTTCtAGTATTCCGGTGAACtGCCAACGAGGATTGAtGCCTCGTAACTTGGTtACTTACAGCGCATCGCACGAACTACCTGTcgtatgatggcGTCGATGCAGCGCGAAAGGG
Fau_gBC_00094	60	CCGATGTCGCGTAACAAACTTCATCCGCGCATTCGATGTGCACTTTCGTCTAAACACGCC	110100001001010000	ATGCGCGGATGAAGTTTGTTACGCGACATCGG	GGCGTGTTTAGACGAAAGTGCACATCGA	50	69.81336005990835	53.125	74.61045408350225	ATGCGCGGATGAAGTTTGTTACGCGACATCGGtaACTTCAGCTGCCCCGGGTGAAGAtaGGGCGTAAACCTGATtGCTAATTCAGGCGCTtGCTTTGAGACGGTTCtAGTATTCCGGTGAACtGCCAACGAGGATTGAtGCCTCGTAACTTGGTtGGCGTGTTTAGACGAAAGTGCACATCGA	CGCAAACTGGTGCGGAAGGCgtatccatgtacATGCGCGGATGAAGTTTGTTACGCGACATCGGtaACTTCAGCTGCCCCGGGTGAAGAtaGGGCGTAAACCTGATtGCTAATTCAGGCGCTtGCTTTGAGACGGTTCtAGTATTCCGGTGAACtGCCAACGAGGATTGAtGCCTCGTAACTTGGTtGGCGTGTTTAGACGAAAGTGCACATCGAcgtatgatggcGTCGATGCAGCGCGAAAGGG
Fau_gBC_00094	120	ACTGAGGGTGTCGTCCCAGTTTAAGACAAGCGGACAACATCTGAACACGCAGTATATGCG	110100001001010000	GCTTGTCTTAAACTGGGACGACACCCTCAGT	CGCATATACTGCGTGTTCAGATGTTGTCC	48.275862068965516	68.29760629325926	51.61290322580645	71.79718796168157	GCTTGTCTTAAACTGGGACGACACCCTCAGTtaACTTCAGCTGCCCCGGGTGAAGAtaGGGCGTAAACCTGATtGCTAATTCAGGCGCTtGCTTTGAGACGGTTCtAGTATTCCGGTGAACtGCCAACGAGGATTGAtGCCTCGTAACTTGGTtCGCATATACTGCGTGTTCAGATGTTGTCC	CGCAAACTGGTGCGGAAGGCgtatccatgtacGCTTGTCTTAAACTGGGACGACACCCTCAGTtaACTTCAGCTGCCCCGGGTGAAGAtaGGGCGTAAACCTGATtGCTAATTCAGGCGCTtGCTTTGAGACGGTTCtAGTATTCCGGTGAACtGCCAACGAGGATTGAtGCCTCGTAACTTGGTtCGCATATACTGCGTGTTCAGATGTTGTCCcgtatgatggcGTCGATGCAGCGCGAAAGGG
Gja1_gBC_00095	0	AACAGATGAAGGGACAACCGATAGTGCTATGTTGGGTTGACCAGTGCCTAAGCTGGATCA	010010010001010001	CATAGCACTATCGGTTGTCCCTTCATCTGTT	TGATCCAGCTTAGGCACTGGTCAACCCAA	51.724137931034484	71.67295379739704	45.16129032258065	68.56431371967204	CATAGCACTATCGGTTGTCCCTTCATCTGTTtaACTTCAGCTGCCCCGGGTGAAGAtaGCTAATTCAGGCGCTtTATTTAACCGACACCtCCGCAAGGCATCATTtGCCAACGAGGATTGAtGCCTCGTAACTTGGTtAAGTCATCGAAGCGTtTGATCCAGCTTAGGCACTGGTCAACCCAA	CGCAAACTGGTGCGGAAGGCgtatccatgtacCATAGCACTATCGGTTGTCCCTTCATCTGTTtaACTTCAGCTGCCCCGGGTGAAGAtaGCTAATTCAGGCGCTtTATTTAACCGACACCtCCGCAAGGCATCATTtGCCAACGAGGATTGAtGCCTCGTAACTTGGTtAAGTCATCGAAGCGTtTGATCCAGCTTAGGCACTGGTCAACCCAAcgtatgatggcGTCGATGCAGCGCGAAAGGG
Gja1_gBC_00095	60	GGGTTCTCACTCGGTGGAAGACACGTCTTAGCACCGGACCATTGGACTAACGCACGTTCC	010010010001010001	AAGACGTGTCTTCCACCGAGTGAGAACCC	GGAACGTGCGTTAGTCCAATGGTCCGGTGCT	58.064516129032256	75.48603724507933	55.172413793103445	71.63686886	AAGACGTGTCTTCCACCGAGTGAGAACCCtaACTTCAGCTGCCCCGGGTGAAGAtaGCTAATTCAGGCGCTtTATTTAACCGACACCtCCGCAAGGCATCATTtGCCAACGAGGATTGAtGCCTCGTAACTTGGTtAAGTCATCGAAGCGTtGGAACGTGCGTTAGTCCAATGGTCCGGTGCT	CGCAAACTGGTGCGGAAGGCgtatccatgtacAAGACGTGTCTTCCACCGAGTGAGAACCCtaACTTCAGCTGCCCCGGGTGAAGAtaGCTAATTCAGGCGCTtTATTTAACCGACACCtCCGCAAGGCATCATTtGCCAACGAGGATTGAtGCCTCGTAACTTGGTtAAGTCATCGAAGCGTtGGAACGTGCGTTAGTCCAATGGTCCGGTGCTcgtatgatggcGTCGATGCAGCGCGAAAGGG
Gja1_gBC_00095	120	TATGGCGATTAAAGATATGTTGGCGACCTGCTAAGGATTCAATACTGCCGTTCTCTGAGC	010010010001010001	AGCAGGTCGCCAACATATCTTTAATCGCCATA	GCTCAGAGAACGGCAGTATTGAATCCTT	46.42857142857143	67.23466323613127	43.75	70.26475756789779	AGCAGGTCGCCAACATATCTTTAATCGCCATAtaACTTCAGCTGCCCCGGGTGAAGAtaGCTAATTCAGGCGCTtTATTTAACCGACACCtCCGCAAGGCATCATTtGCCAACGAGGATTGAtGCCTCGTAACTTGGTtAAGTCATCGAAGCGTtGCTCAGAGAACGGCAGTATTGAATCCTT	CGCAAACTGGTGCGGAAGGCgtatccatgtacAGCAGGTCGCCAACATATCTTTAATCGCCATAtaACTTCAGCTGCCCCGGGTGAAGAtaGCTAATTCAGGCGCTtTATTTAACCGACACCtCCGCAAGGCATCATTtGCCAACGAGGATTGAtGCCTCGTAACTTGGTtAAGTCATCGAAGCGTtGCTCAGAGAACGGCAGTATTGAATCCTTcgtatgatggcGTCGATGCAGCGCGAAAGGG
Arfrp1_gBC_00096	0	CCGCGCACTAAGACCTATTCGTTCGCGTAAAGTGCGTTGTGACAGTTACCCGAAACACTT	001100011001010000	TACGCGAACGAATAGGTCTTAGTGCGCGG	AAGTGTTTCGGGTAACTGTCACAACGCACTT	45.16129032258065	71.02532073910373	55.172413793103445	72.19925248876712	TACGCGAACGAATAGGTCTTAGTGCGCGGtaACTTCAGCTGCCCCGGGTGAAGAtaTTAGTCTCGCGCGCCtGCTTTGAGACGGTTCtCCGCAAGGCATCATTtAGTATTCCGGTGAACtGCCAACGAGGATTGAtGCCTCGTAACTTGGTtAAGTGTTTCGGGTAACTGTCACAACGCACTT	CGCAAACTGGTGCGGAAGGCgtatccatgtacTACGCGAACGAATAGGTCTTAGTGCGCGGtaACTTCAGCTGCCCCGGGTGAAGAtaTTAGTCTCGCGCGCCtGCTTTGAGACGGTTCtCCGCAAGGCATCATTtAGTATTCCGGTGAACtGCCAACGAGGATTGAtGCCTCGTAACTTGGTtAAGTGTTTCGGGTAACTGTCACAACGCACTTcgtatgatggcGTCGATGCAGCGCGAAAGGG
Arfrp1_gBC_00096	60	TCGGACACCTGTTTAAGGTGGACCTATCATTAGAGGCGAAGTAGGCCTACGTCGGTATGC	001100011001010000	TGATAGGTCCACCTTAAACAGGTGTCCGA	GCATACCGACGTAGGCCTACTTCGCCTCTAA	54.83870967741935	72.52218905784395	48.275862068965516	69.05423529320171	TGATAGGTCCACCTTAAACAGGTGTCCGAtaACTTCAGCTGCCCCGGGTGAAGAtaTTAGTCTCGCGCGCCtGCTTTGAGACGGTTCtCCGCAAGGCATCATTtAGTATTCCGGTGAACtGCCAACGAGGATTGAtGCCTCGTAACTTGGTtGCATACCGACGTAGGCCTACTTCGCCTCTAA	CGCAAACTGGTGCGGAAGGCgtatccatgtacTGATAGGTCCACCTTAAACAGGTGTCCGAtaACTTCAGCTGCCCCGGGTGAAGAtaTTAGTCTCGCGCGCCtGCTTTGAGACGGTTCtCCGCAAGGCATCATTtAGTATTCCGGTGAACtGCCAACGAGGATTGAtGCCTCGTAACTTGGTtGCATACCGACGTAGGCCTACTTCGCCTCTAAcgtatgatggcGTCGATGCAGCGCGAAAGGG
Arfrp1_gBC_00096	120	CAACCGGATAGTCATTTAGCCGGTTGTTAGAGCCCATTGTTTGACCCGACTCTCCTCGGT	001100011001010000	CTCTAACAACCGGCTAAATGACTATCCGGTTG	ACCGAGGAGAGTCGGGTCAAACAATGGG	57.142857142857146	71.85272954758113	46.875	69.15091902761702	CTCTAACAACCGGCTAAATGACTATCCGGTTGtaACTTCAGCTGCCCCGGGTGAAGAtaTTAGTCTCGCGCGCCtGCTTTGAGACGGTTCtCCGCAAGGCATCATTtAGTATTCCGGTGAACtGCCAACGAGGATTGAtGCCTCGTAACTTGGTtACCGAGGAGAGTCGGGTCAAACAATGGG	CGCAAACTGGTGCGGAAGGCgtatccatgtacCTCTAACAACCGGCTAAATGACTATCCGGTTGtaACTTCAGCTGCCCCGGGTGAAGAtaTTAGTCTCGCGCGCCtGCTTTGAGACGGTTCtCCGCAAGGCATCATTtAGTATTCCGGTGAACtGCCAACGAGGATTGAtGCCTCGTAACTTGGTtACCGAGGAGAGTCGGGTCAAACAATGGGcgtatgatggcGTCGATGCAGCGCGAAAGGG
Slc35b1_gBC_00097	0	AGTCACTGTAGGTCGTAAGTCGAACAGAGTGATGAGCCACGTTCACGTTAGCTATCTTCC	110010010100100000	TCACTCTGTTCGACTTACGACCTACAGTGACT	GGAAGATAGCTAACGTGAACGTGGCTCA	50	68.68390470607324	46.875	70.14352447483037	TCACTCTGTTCGACTTACGACCTACAGTGACTtaACTTCAGCTGCCCCGGGTGAAGAtaGGGCGTAAACCTGATtGCTAATTCAGGCGCTtTATTTAACCGACACCtCCGCAAGGCATCATTtGTTAGCCGACCGATAtTCGCTAGGTTGGTTCtGGAAGATAGCTAACGTGAACGTGGCTCA	CGCAAACTGGTGCGGAAGGCgtatccatgtacTCACTCTGTTCGACTTACGACCTACAGTGACTtaACTTCAGCTGCCCCGGGTGAAGAtaGGGCGTAAACCTGATtGCTAATTCAGGCGCTtTATTTAACCGACACCtCCGCAAGGCATCATTtGTTAGCCGACCGATAtTCGCTAGGTTGGTTCtGGAAGATAGCTAACGTGAACGTGGCTCAcgtatgatggcGTCGATGCAGCGCGAAAGGG
Slc35b1_gBC_00097	60	CGTGCATATATGACGCGCGATGCTAGGAGCAGCAATTCGAATGCTTTCCATTATTGCGTG	110010010100100000	TGCTCCTAGCATCGCGCGTCATATATGCACG	CACGCAATAATGGAAAGCATTCGAATTGC	41.37931034482759	66.86447561444402	54.83870967741935	73.77007907	TGCTCCTAGCATCGCGCGTCATATATGCACGtaACTTCAGCTGCCCCGGGTGAAGAtaGGGCGTAAACCTGATtGCTAATTCAGGCGCTtTATTTAACCGACACCtCCGCAAGGCATCATTtGTTAGCCGACCGATAtTCGCTAGGTTGGTTCtCACGCAATAATGGAAAGCATTCGAATTGC	CGCAAACTGGTGCGGAAGGCgtatccatgtacTGCTCCTAGCATCGCGCGTCATATATGCACGtaACTTCAGCTGCCCCGGGTGAAGAtaGGGCGTAAACCTGATtGCTAATTCAGGCGCTtTATTTAACCGACACCtCCGCAAGGCATCATTtGTTAGCCGACCGATAtTCGCTAGGTTGGTTCtCACGCAATAATGGAAAGCATTCGAATTGCcgtatgatggcGTCGATGCAGCGCGAAAGGG
Slc35b1_gBC_00097	120	GGTGAGGAGAATCCTGCCTTAGTTACGCAGACATCTCCAGTTAACGCGCGCTGCGGATAG	110010010100100000	TGTCTGCGTAACTAAGGCAGGATTCTCCTCACC	CTATCCGCAGCGCGCGTTAACTGGAGA	59.25925925925926	72.61236126974563	51.515151515151516	72.58643592812456	TGTCTGCGTAACTAAGGCAGGATTCTCCTCACCtaACTTCAGCTGCCCCGGGTGAAGAtaGGGCGTAAACCTGATtGCTAATTCAGGCGCTtTATTTAACCGACACCtCCGCAAGGCATCATTtGTTAGCCGACCGATAtTCGCTAGGTTGGTTCtCTATCCGCAGCGCGCGTTAACTGGAGA	CGCAAACTGGTGCGGAAGGCgtatccatgtacTGTCTGCGTAACTAAGGCAGGATTCTCCTCACCtaACTTCAGCTGCCCCGGGTGAAGAtaGGGCGTAAACCTGATtGCTAATTCAGGCGCTtTATTTAACCGACACCtCCGCAAGGCATCATTtGTTAGCCGACCGATAtTCGCTAGGTTGGTTCtCTATCCGCAGCGCGCGTTAACTGGAGAcgtatgatggcGTCGATGCAGCGCGAAAGGG
Scd1_gBC_00098	0	CTCCGTGCAGGCAAGTTATCTAATGTTACCGGTTTCCACAGCCTATCAGTCTCGTTTGAT	000110101001000010	ACCGGTAACATTAGATAACTTGCCTGCACGGAG	ATCAAACGAGACTGATAGGCTGTGGAA	44.44444444444444	66.17512936106073	48.484848484848484	71.81418017	ACCGGTAACATTAGATAACTTGCCTGCACGGAGtaACTTCAGCTGCCCCGGGTGAAGAtaGCTTTGAGACGGTTCtTATTTAACCGACACCtTCGAGGCTAACCTTCtAGTATTCCGGTGAACtGCCAACGAGGATTGAtACGACATGCGAGAAAtATCAAACGAGACTGATAGGCTGTGGAA	CGCAAACTGGTGCGGAAGGCgtatccatgtacACCGGTAACATTAGATAACTTGCCTGCACGGAGtaACTTCAGCTGCCCCGGGTGAAGAtaGCTTTGAGACGGTTCtTATTTAACCGACACCtTCGAGGCTAACCTTCtAGTATTCCGGTGAACtGCCAACGAGGATTGAtACGACATGCGAGAAAtATCAAACGAGACTGATAGGCTGTGGAAcgtatgatggcGTCGATGCAGCGCGAAAGGG
Scd1_gBC_00098	60	AGTCGCATCGTTGGCTTGATCATCATTATGTAGGCGCCCGGCGTTAGTTACTCTCTCACC	000110101001000010	CTACATAATGATGATCAAGCCAACGATGCGACT	GGTGAGAGAGTAACTAACGCCGGGCGC	62.96296296296296	72.62245932478851	42.42424242424242	69.23599870139958	CTACATAATGATGATCAAGCCAACGATGCGACTtaACTTCAGCTGCCCCGGGTGAAGAtaGCTTTGAGACGGTTCtTATTTAACCGACACCtTCGAGGCTAACCTTCtAGTATTCCGGTGAACtGCCAACGAGGATTGAtACGACATGCGAGAAAtGGTGAGAGAGTAACTAACGCCGGGCGC	CGCAAACTGGTGCGGAAGGCgtatccatgtacCTACATAATGATGATCAAGCCAACGATGCGACTtaACTTCAGCTGCCCCGGGTGAAGAtaGCTTTGAGACGGTTCtTATTTAACCGACACCtTCGAGGCTAACCTTCtAGTATTCCGGTGAACtGCCAACGAGGATTGAtACGACATGCGAGAAAtGGTGAGAGAGTAACTAACGCCGGGCGCcgtatgatggcGTCGATGCAGCGCGAAAGGG
Scd1_gBC_00098	120	AAGGGAACCGTAAGGGCAAGACGCTATTTACGTGTCTGATAACCCAGGATATGTAGTGTC	000110101001000010	TAAATAGCGTCTTGCCCTTACGGTTCCCTT	GACACTACATATCCTGGGTTATCAGACACG	46.666666666666664	66.64578773412353	46.666666666666664	69.98271609890088	TAAATAGCGTCTTGCCCTTACGGTTCCCTTtaACTTCAGCTGCCCCGGGTGAAGAtaGCTTTGAGACGGTTCtTATTTAACCGACACCtTCGAGGCTAACCTTCtAGTATTCCGGTGAACtGCCAACGAGGATTGAtACGACATGCGAGAAAtGACACTACATATCCTGGGTTATCAGACACG	CGCAAACTGGTGCGGAAGGCgtatccatgtacTAAATAGCGTCTTGCCCTTACGGTTCCCTTtaACTTCAGCTGCCCCGGGTGAAGAtaGCTTTGAGACGGTTCtTATTTAACCGACACCtTCGAGGCTAACCTTCtAGTATTCCGGTGAACtGCCAACGAGGATTGAtACGACATGCGAGAAAtGACACTACATATCCTGGGTTATCAGACACGcgtatgatggcGTCGATGCAGCGCGAAAGGG
Dnajb9_gBC_00099	0	ACCGATACTGGCATAACTCATCCACTACCCATAGGCACCTGATACTGCGGGAACAACTAC	001100001011000010	TGGGTAGTGGATGAGTTATGCCAGTATCGGT	GTAGTTGTTCCCGCAGTATCAGGTGCCTA	51.724137931034484	69.89399535	48.38709677419355	70.49564491048704	TGGGTAGTGGATGAGTTATGCCAGTATCGGTtaACTTCAGCTGCCCCGGGTGAAGAtaTTAGTCTCGCGCGCCtGCTTTGAGACGGTTCtAGTATTCCGGTGAACtTAGACGATCCAGACGtGCCAACGAGGATTGAtACGACATGCGAGAAAtGTAGTTGTTCCCGCAGTATCAGGTGCCTA	CGCAAACTGGTGCGGAAGGCgtatccatgtacTGGGTAGTGGATGAGTTATGCCAGTATCGGTtaACTTCAGCTGCCCCGGGTGAAGAtaTTAGTCTCGCGCGCCtGCTTTGAGACGGTTCtAGTATTCCGGTGAACtTAGACGATCCAGACGtGCCAACGAGGATTGAtACGACATGCGAGAAAtGTAGTTGTTCCCGCAGTATCAGGTGCCTAcgtatgatggcGTCGATGCAGCGCGAAAGGG
Dnajb9_gBC_00099	60	TCGTACGAGCAGTAGCTATTACCAGAGTTTAGAGTGCCGACGGCTAGCCGATAGATTGAG	001100001011000010	TCTAAACTCTGGTAATAGCTACTGCTCGTACGA	CTCAATCTATCGGCTAGCCGTCGGCAC	59.25925925925926	70.74567337784197	42.42424242424242	68.45453743673227	TCTAAACTCTGGTAATAGCTACTGCTCGTACGAtaACTTCAGCTGCCCCGGGTGAAGAtaTTAGTCTCGCGCGCCtGCTTTGAGACGGTTCtAGTATTCCGGTGAACtTAGACGATCCAGACGtGCCAACGAGGATTGAtACGACATGCGAGAAAtCTCAATCTATCGGCTAGCCGTCGGCAC	CGCAAACTGGTGCGGAAGGCgtatccatgtacTCTAAACTCTGGTAATAGCTACTGCTCGTACGAtaACTTCAGCTGCCCCGGGTGAAGAtaTTAGTCTCGCGCGCCtGCTTTGAGACGGTTCtAGTATTCCGGTGAACtTAGACGATCCAGACGtGCCAACGAGGATTGAtACGACATGCGAGAAAtCTCAATCTATCGGCTAGCCGTCGGCACcgtatgatggcGTCGATGCAGCGCGAAAGGG
Dnajb9_gBC_00099	120	GTCAGCGCCACGAACAGTGCATAAAGGATCTCTCCCGACTTGTTGATCCCACTGTGACAG	001100001011000010	TCCTTTATGCACTGTTCGTGGCGCTGAC	CTGTCACAGTGGGATCAACAAGTCGGGAGAGA	53.125	72.56793733842369	53.57142857142857	71.41641617315446	TCCTTTATGCACTGTTCGTGGCGCTGACtaACTTCAGCTGCCCCGGGTGAAGAtaTTAGTCTCGCGCGCCtGCTTTGAGACGGTTCtAGTATTCCGGTGAACtTAGACGATCCAGACGtGCCAACGAGGATTGAtACGACATGCGAGAAAtCTGTCACAGTGGGATCAACAAGTCGGGAGAGA	CGCAAACTGGTGCGGAAGGCgtatccatgtacTCCTTTATGCACTGTTCGTGGCGCTGACtaACTTCAGCTGCCCCGGGTGAAGAtaTTAGTCTCGCGCGCCtGCTTTGAGACGGTTCtAGTATTCCGGTGAACtTAGACGATCCAGACGtGCCAACGAGGATTGAtACGACATGCGAGAAAtCTGTCACAGTGGGATCAACAAGTCGGGAGAGAcgtatgatggcGTCGATGCAGCGCGAAAGGG
Nifk_gBC_00100	0	CATATCGTCATCGCGGAATTCTCAACCGAGGGTCCATTTCATGTCGCAATCGATGCGAGT	010000100010001110	ACCCTCGGTTGAGAATTCCGCGATGACGATATG	ACTCGCATCGATTGCGACATGAAATGG	48.148148148148145	68.43119207648442	51.515151515151516	73.12736256253379	ACCCTCGGTTGAGAATTCCGCGATGACGATATGtaACTTCAGCTGCCCCGGGTGAAGAtaGCTAATTCAGGCGCTtTCGAGGCTAACCTTCtTAGACGATCCAGACGtAATTACTGCGGACGAtACCACGTACCGCCTTtACGACATGCGAGAAAtACTCGCATCGATTGCGACATGAAATGG	CGCAAACTGGTGCGGAAGGCgtatccatgtacACCCTCGGTTGAGAATTCCGCGATGACGATATGtaACTTCAGCTGCCCCGGGTGAAGAtaGCTAATTCAGGCGCTtTCGAGGCTAACCTTCtTAGACGATCCAGACGtAATTACTGCGGACGAtACCACGTACCGCCTTtACGACATGCGAGAAAtACTCGCATCGATTGCGACATGAAATGGcgtatgatggcGTCGATGCAGCGCGAAAGGG
Nifk_gBC_00100	60	TCAACCCTCTTAACACGGTGGCGTTACGATGTTTACACGTCCGCAATACCACGGGTGTCG	010000100010001110	TCGTAACGCCACCGTGTTAAGAGGGTTGA	CGACACCCGTGGTATTGCGGACGTGTAAACA	54.83870967741935	73.9523891	51.724137931034484	71.63686885506479	TCGTAACGCCACCGTGTTAAGAGGGTTGAtaACTTCAGCTGCCCCGGGTGAAGAtaGCTAATTCAGGCGCTtTCGAGGCTAACCTTCtTAGACGATCCAGACGtAATTACTGCGGACGAtACCACGTACCGCCTTtACGACATGCGAGAAAtCGACACCCGTGGTATTGCGGACGTGTAAACA	CGCAAACTGGTGCGGAAGGCgtatccatgtacTCGTAACGCCACCGTGTTAAGAGGGTTGAtaACTTCAGCTGCCCCGGGTGAAGAtaGCTAATTCAGGCGCTtTCGAGGCTAACCTTCtTAGACGATCCAGACGtAATTACTGCGGACGAtACCACGTACCGCCTTtACGACATGCGAGAAAtCGACACCCGTGGTATTGCGGACGTGTAAACAcgtatgatggcGTCGATGCAGCGCGAAAGGG
Nifk_gBC_00100	120	CGACGTACTTTGCCGGATTTAGTGTAAGCGTATGGCTGACACACGTGGGCTAAACTGCAT	010000100010001110	TACGCTTACACTAAATCCGGCAAAGTACGTCG	ATGCAGTTTAGCCCACGTGTGTCAGCCA	53.57142857142857	72.61398575051169	46.875	70.52484093	TACGCTTACACTAAATCCGGCAAAGTACGTCGtaACTTCAGCTGCCCCGGGTGAAGAtaGCTAATTCAGGCGCTtTCGAGGCTAACCTTCtTAGACGATCCAGACGtAATTACTGCGGACGAtACCACGTACCGCCTTtACGACATGCGAGAAAtATGCAGTTTAGCCCACGTGTGTCAGCCA	CGCAAACTGGTGCGGAAGGCgtatccatgtacTACGCTTACACTAAATCCGGCAAAGTACGTCGtaACTTCAGCTGCCCCGGGTGAAGAtaGCTAATTCAGGCGCTtTCGAGGCTAACCTTCtTAGACGATCCAGACGtAATTACTGCGGACGAtACCACGTACCGCCTTtACGACATGCGAGAAAtATGCAGTTTAGCCCACGTGTGTCAGCCAcgtatgatggcGTCGATGCAGCGCGAAAGGG
Ckap4_gBC_00101	0	AAATAAGACGCGCGAAACCACTGGCAATCATACCCACGGCAGTCTATGCCATAACCACAG	100100010010110000	TGATTGCCAGTGGTTTCGCGCGTCTTATTT	CTGTGGTTATGGCATAGACTGCCGTGGGTA	53.333333333333336	71.61119468155391	46.666666666666664	71.60214477843755	TGATTGCCAGTGGTTTCGCGCGTCTTATTTtaACTTCAGCTGCCCCGGGTGAAGAtaGGGCGTAAACCTGATtGCTTTGAGACGGTTCtCCGCAAGGCATCATTtTAGACGATCCAGACGtTCGCTAGGTTGGTTCtGCCTCGTAACTTGGTtCTGTGGTTATGGCATAGACTGCCGTGGGTA	CGCAAACTGGTGCGGAAGGCgtatccatgtacTGATTGCCAGTGGTTTCGCGCGTCTTATTTtaACTTCAGCTGCCCCGGGTGAAGAtaGGGCGTAAACCTGATtGCTTTGAGACGGTTCtCCGCAAGGCATCATTtTAGACGATCCAGACGtTCGCTAGGTTGGTTCtGCCTCGTAACTTGGTtCTGTGGTTATGGCATAGACTGCCGTGGGTAcgtatgatggcGTCGATGCAGCGCGAAAGGG
Ckap4_gBC_00101	60	ACTAGGCGGTCGGTATGAGTGCGACCAGTAGAGGGCGGATCGTTGTTTATTCAGGTGAAG	100100010010110000	TCTACTGGTCGCACTCATACCGACCGCCTAGT	CTTCACCTGAATAAACAACGATCCGCCC	50	68.27809631	56.25	74.56692822508086	TCTACTGGTCGCACTCATACCGACCGCCTAGTtaACTTCAGCTGCCCCGGGTGAAGAtaGGGCGTAAACCTGATtGCTTTGAGACGGTTCtCCGCAAGGCATCATTtTAGACGATCCAGACGtTCGCTAGGTTGGTTCtGCCTCGTAACTTGGTtCTTCACCTGAATAAACAACGATCCGCCC	CGCAAACTGGTGCGGAAGGCgtatccatgtacTCTACTGGTCGCACTCATACCGACCGCCTAGTtaACTTCAGCTGCCCCGGGTGAAGAtaGGGCGTAAACCTGATtGCTTTGAGACGGTTCtCCGCAAGGCATCATTtTAGACGATCCAGACGtTCGCTAGGTTGGTTCtGCCTCGTAACTTGGTtCTTCACCTGAATAAACAACGATCCGCCCcgtatgatggcGTCGATGCAGCGCGAAAGGG
Ckap4_gBC_00101	120	CGATCGCATAAAGTGGACCGCAATACTACGCAGTTACGTAGGTCGGCCAGACCCATGAGA	100100010010110000	CTGCGTAGTATTGCGGTCCACTTTATGCGATCG	TCTCATGGGTCTGGCCGACCTACGTAA	55.55555555555556	70.61381834598689	51.515151515151516	72.57170176388837	CTGCGTAGTATTGCGGTCCACTTTATGCGATCGtaACTTCAGCTGCCCCGGGTGAAGAtaGGGCGTAAACCTGATtGCTTTGAGACGGTTCtCCGCAAGGCATCATTtTAGACGATCCAGACGtTCGCTAGGTTGGTTCtGCCTCGTAACTTGGTtTCTCATGGGTCTGGCCGACCTACGTAA	CGCAAACTGGTGCGGAAGGCgtatccatgtacCTGCGTAGTATTGCGGTCCACTTTATGCGATCGtaACTTCAGCTGCCCCGGGTGAAGAtaGGGCGTAAACCTGATtGCTTTGAGACGGTTCtCCGCAAGGCATCATTtTAGACGATCCAGACGtTCGCTAGGTTGGTTCtGCCTCGTAACTTGGTtTCTCATGGGTCTGGCCGACCTACGTAAcgtatgatggcGTCGATGCAGCGCGAAAGGG
Cpt1a_gBC_00102	0	TTAGCGGTACTCGTACTCATTACCGTAGCCAGTTAGGTATAGCGGTCAAGCGAGTTGTAT	011010000100010010	GGCTACGGTAATGAGTACGAGTACCGCTAA	ATACAACTCGCTTGACCGCTATACCTAACT	43.333333333333336	67.68992151634507	50	69.28430509	GGCTACGGTAATGAGTACGAGTACCGCTAAtaACTTCAGCTGCCCCGGGTGAAGAtaGCTAATTCAGGCGCTtTTAGTCTCGCGCGCCtTATTTAACCGACACCtGTTAGCCGACCGATAtGCCTCGTAACTTGGTtACGACATGCGAGAAAtATACAACTCGCTTGACCGCTATACCTAACT	CGCAAACTGGTGCGGAAGGCgtatccatgtacGGCTACGGTAATGAGTACGAGTACCGCTAAtaACTTCAGCTGCCCCGGGTGAAGAtaGCTAATTCAGGCGCTtTTAGTCTCGCGCGCCtTATTTAACCGACACCtGTTAGCCGACCGATAtGCCTCGTAACTTGGTtACGACATGCGAGAAAtATACAACTCGCTTGACCGCTATACCTAACTcgtatgatggcGTCGATGCAGCGCGAAAGGG
Cpt1a_gBC_00102	60	ATGTGAGTCCGGAATGCATCCTGATGTTACGCGTTCGCAGGATTCCGACTAAGATCGAGC	011010000100010010	GCGTAACATCAGGATGCATTCCGGACTCACAT	GCTCGATCTTAGTCGGAATCCTGCGAAC	53.57142857142857	69.16723921292152	50	72.23946782208071	GCGTAACATCAGGATGCATTCCGGACTCACATtaACTTCAGCTGCCCCGGGTGAAGAtaGCTAATTCAGGCGCTtTTAGTCTCGCGCGCCtTATTTAACCGACACCtGTTAGCCGACCGATAtGCCTCGTAACTTGGTtACGACATGCGAGAAAtGCTCGATCTTAGTCGGAATCCTGCGAAC	CGCAAACTGGTGCGGAAGGCgtatccatgtacGCGTAACATCAGGATGCATTCCGGACTCACATtaACTTCAGCTGCCCCGGGTGAAGAtaGCTAATTCAGGCGCTtTTAGTCTCGCGCGCCtTATTTAACCGACACCtGTTAGCCGACCGATAtGCCTCGTAACTTGGTtACGACATGCGAGAAAtGCTCGATCTTAGTCGGAATCCTGCGAACcgtatgatggcGTCGATGCAGCGCGAAAGGG
Cpt1a_gBC_00102	120	TCTAGTGGTTTATTGCCTGGTAGCTCGTTACAGCGTCTGGCTCGCATAAACTTGCATTTC	011010000100010010	AACGAGCTACCAGGCAATAAACCACTAGA	GAAATGCAAGTTTATGCGAGCCAGACGCTGT	48.38709677419355	71.92366066077835	44.827586206896555	67.98022144677901	AACGAGCTACCAGGCAATAAACCACTAGAtaACTTCAGCTGCCCCGGGTGAAGAtaGCTAATTCAGGCGCTtTTAGTCTCGCGCGCCtTATTTAACCGACACCtGTTAGCCGACCGATAtGCCTCGTAACTTGGTtACGACATGCGAGAAAtGAAATGCAAGTTTATGCGAGCCAGACGCTGT	CGCAAACTGGTGCGGAAGGCgtatccatgtacAACGAGCTACCAGGCAATAAACCACTAGAtaACTTCAGCTGCCCCGGGTGAAGAtaGCTAATTCAGGCGCTtTTAGTCTCGCGCGCCtTATTTAACCGACACCtGTTAGCCGACCGATAtGCCTCGTAACTTGGTtACGACATGCGAGAAAtGAAATGCAAGTTTATGCGAGCCAGACGCTGTcgtatgatggcGTCGATGCAGCGCGAAAGGG
Psmc4_gBC_00103	0	AAAGAGAGTCACTGCATGGGCACGCGTTTCTGAGTAATCCTCGACAGCTACACTACTGGC	010101000000000111	GAAACGCGTGCCCATGCAGTGACTCTCTTT	GCCAGTAGTGTAGCTGTCGAGGATTACTCA	50	69.26811249145521	53.333333333333336	73.14776507055092	GAAACGCGTGCCCATGCAGTGACTCTCTTTtaACTTCAGCTGCCCCGGGTGAAGAtaGCTAATTCAGGCGCTtGCTTTGAGACGGTTCtTATGAAGGCGTTCCCtACCACGTACCGCCTTtACGACATGCGAGAAAtAAGTCATCGAAGCGTtGCCAGTAGTGTAGCTGTCGAGGATTACTCA	CGCAAACTGGTGCGGAAGGCgtatccatgtacGAAACGCGTGCCCATGCAGTGACTCTCTTTtaACTTCAGCTGCCCCGGGTGAAGAtaGCTAATTCAGGCGCTtGCTTTGAGACGGTTCtTATGAAGGCGTTCCCtACCACGTACCGCCTTtACGACATGCGAGAAAtAAGTCATCGAAGCGTtGCCAGTAGTGTAGCTGTCGAGGATTACTCAcgtatgatggcGTCGATGCAGCGCGAAAGGG
Psmc4_gBC_00103	60	CTGGCAATCGCACACCGAATCGCGATCCTTCGGACTTGATCGTTAACCGCGAATTCGTCC	010101000000000111	GAAGGATCGCGATTCGGTGTGCGATTGCCAG	GGACGAATTCGCGGTTAACGATCAAGTCC	51.724137931034484	69.93414701178358	58.064516129032256	74.80636823616584	GAAGGATCGCGATTCGGTGTGCGATTGCCAGtaACTTCAGCTGCCCCGGGTGAAGAtaGCTAATTCAGGCGCTtGCTTTGAGACGGTTCtTATGAAGGCGTTCCCtACCACGTACCGCCTTtACGACATGCGAGAAAtAAGTCATCGAAGCGTtGGACGAATTCGCGGTTAACGATCAAGTCC	CGCAAACTGGTGCGGAAGGCgtatccatgtacGAAGGATCGCGATTCGGTGTGCGATTGCCAGtaACTTCAGCTGCCCCGGGTGAAGAtaGCTAATTCAGGCGCTtGCTTTGAGACGGTTCtTATGAAGGCGTTCCCtACCACGTACCGCCTTtACGACATGCGAGAAAtAAGTCATCGAAGCGTtGGACGAATTCGCGGTTAACGATCAAGTCCcgtatgatggcGTCGATGCAGCGCGAAAGGG
Psmc4_gBC_00103	120	GCACCAACGCCCGTTGAACGCTGTATAGTGTAGCCGTTACAGTCCGATGTAGTATTGGCT	010101000000000111	CTACACTATACAGCGTTCAACGGGCGTTGGTGC	AGCCAATACTACATCGGACTGTAACGG	48.148148148148145	66.45603830396374	54.54545454545455	74.11652420886793	CTACACTATACAGCGTTCAACGGGCGTTGGTGCtaACTTCAGCTGCCCCGGGTGAAGAtaGCTAATTCAGGCGCTtGCTTTGAGACGGTTCtTATGAAGGCGTTCCCtACCACGTACCGCCTTtACGACATGCGAGAAAtAAGTCATCGAAGCGTtAGCCAATACTACATCGGACTGTAACGG	CGCAAACTGGTGCGGAAGGCgtatccatgtacCTACACTATACAGCGTTCAACGGGCGTTGGTGCtaACTTCAGCTGCCCCGGGTGAAGAtaGCTAATTCAGGCGCTtGCTTTGAGACGGTTCtTATGAAGGCGTTCCCtACCACGTACCGCCTTtACGACATGCGAGAAAtAAGTCATCGAAGCGTtAGCCAATACTACATCGGACTGTAACGGcgtatgatggcGTCGATGCAGCGCGAAAGGG
Nifk_gBC_00104	0	TACCGGATCACAGCGTGTACGACACATTGTGCGAGACTGAGCGACGATAATACCACCGCC	110100010000001010	CAATGTGTCGTACACGCTGTGATCCGGTA	GGCGGTGGTATTATCGTCGCTCAGTCTCGCA	58.064516129032256	74.70600876560133	51.724137931034484	70.52760055304492	CAATGTGTCGTACACGCTGTGATCCGGTAtaACTTCAGCTGCCCCGGGTGAAGAtaGGGCGTAAACCTGATtGCTAATTCAGGCGCTtGCTTTGAGACGGTTCtCCGCAAGGCATCATTtAATTACTGCGGACGAtACGACATGCGAGAAAtGGCGGTGGTATTATCGTCGCTCAGTCTCGCA	CGCAAACTGGTGCGGAAGGCgtatccatgtacCAATGTGTCGTACACGCTGTGATCCGGTAtaACTTCAGCTGCCCCGGGTGAAGAtaGGGCGTAAACCTGATtGCTAATTCAGGCGCTtGCTTTGAGACGGTTCtCCGCAAGGCATCATTtAATTACTGCGGACGAtACGACATGCGAGAAAtGGCGGTGGTATTATCGTCGCTCAGTCTCGCAcgtatgatggcGTCGATGCAGCGCGAAAGGG
Nifk_gBC_00104	60	AATTGTCGTTCTTGTGGTCGCCATAACCATACACGGTCAGTTGGCTGATTCAATGTGTTA	110100010000001010	ATGGTTATGGCGACCACAAGAACGACAATT	TAACACATTGAATCAGCCAACTGACCGTGT	43.333333333333336	69.14345269336496	43.333333333333336	69.43613627839562	ATGGTTATGGCGACCACAAGAACGACAATTtaACTTCAGCTGCCCCGGGTGAAGAtaGGGCGTAAACCTGATtGCTAATTCAGGCGCTtGCTTTGAGACGGTTCtCCGCAAGGCATCATTtAATTACTGCGGACGAtACGACATGCGAGAAAtTAACACATTGAATCAGCCAACTGACCGTGT	CGCAAACTGGTGCGGAAGGCgtatccatgtacATGGTTATGGCGACCACAAGAACGACAATTtaACTTCAGCTGCCCCGGGTGAAGAtaGGGCGTAAACCTGATtGCTAATTCAGGCGCTtGCTTTGAGACGGTTCtCCGCAAGGCATCATTtAATTACTGCGGACGAtACGACATGCGAGAAAtTAACACATTGAATCAGCCAACTGACCGTGTcgtatgatggcGTCGATGCAGCGCGAAAGGG
Nifk_gBC_00104	120	GTGCTGCGATCAACCCTGACCGAAACCGAAGCGTGTATTGACTTTACTGTAGAGCGTGGT	110100010000001010	CTTCGGTTTCGGTCAGGGTTGATCGCAGCAC	ACCACGCTCTACAGTAAAGTCAATACACG	44.827586206896555	66.98365828359795	58.064516129032256	74.59242465948932	CTTCGGTTTCGGTCAGGGTTGATCGCAGCACtaACTTCAGCTGCCCCGGGTGAAGAtaGGGCGTAAACCTGATtGCTAATTCAGGCGCTtGCTTTGAGACGGTTCtCCGCAAGGCATCATTtAATTACTGCGGACGAtACGACATGCGAGAAAtACCACGCTCTACAGTAAAGTCAATACACG	CGCAAACTGGTGCGGAAGGCgtatccatgtacCTTCGGTTTCGGTCAGGGTTGATCGCAGCACtaACTTCAGCTGCCCCGGGTGAAGAtaGGGCGTAAACCTGATtGCTAATTCAGGCGCTtGCTTTGAGACGGTTCtCCGCAAGGCATCATTtAATTACTGCGGACGAtACGACATGCGAGAAAtACCACGCTCTACAGTAAAGTCAATACACGcgtatgatggcGTCGATGCAGCGCGAAAGGG
Rpl18a_gBC_00105	0	TTCGATAACCCTAGCCGAGGGTGGGTGATTTCATATCCGCCGCGACCTAATGATTGCGCC	101101001000000010	TGAAATCACCCACCCTCGGCTAGGGTTATCGAA	GGCGCAATCATTAGGTCGCGGCGGATA	59.25925925925926	73.02056480444298	51.515151515151516	73.71330726391528	TGAAATCACCCACCCTCGGCTAGGGTTATCGAAtaACTTCAGCTGCCCCGGGTGAAGAtaGGGCGTAAACCTGATtTTAGTCTCGCGCGCCtGCTTTGAGACGGTTCtTATGAAGGCGTTCCCtAGTATTCCGGTGAACtACGACATGCGAGAAAtGGCGCAATCATTAGGTCGCGGCGGATA	CGCAAACTGGTGCGGAAGGCgtatccatgtacTGAAATCACCCACCCTCGGCTAGGGTTATCGAAtaACTTCAGCTGCCCCGGGTGAAGAtaGGGCGTAAACCTGATtTTAGTCTCGCGCGCCtGCTTTGAGACGGTTCtTATGAAGGCGTTCCCtAGTATTCCGGTGAACtACGACATGCGAGAAAtGGCGCAATCATTAGGTCGCGGCGGATAcgtatgatggcGTCGATGCAGCGCGAAAGGG
Rpl18a_gBC_00105	60	GCGCTTTCTATCAAACTTCGAAAGTAAGGGCCTCTGAAGCGGCGACCTTGTTTGTAGTCG	101101001000000010	AGGCCCTTACTTTCGAAGTTTGATAGAAAGCGC	CGACTACAAACAAGGTCGCCGCTTCAG	55.55555555555556	70.02260871	45.45454545454545	71.03226670925653	AGGCCCTTACTTTCGAAGTTTGATAGAAAGCGCtaACTTCAGCTGCCCCGGGTGAAGAtaGGGCGTAAACCTGATtTTAGTCTCGCGCGCCtGCTTTGAGACGGTTCtTATGAAGGCGTTCCCtAGTATTCCGGTGAACtACGACATGCGAGAAAtCGACTACAAACAAGGTCGCCGCTTCAG	CGCAAACTGGTGCGGAAGGCgtatccatgtacAGGCCCTTACTTTCGAAGTTTGATAGAAAGCGCtaACTTCAGCTGCCCCGGGTGAAGAtaGGGCGTAAACCTGATtTTAGTCTCGCGCGCCtGCTTTGAGACGGTTCtTATGAAGGCGTTCCCtAGTATTCCGGTGAACtACGACATGCGAGAAAtCGACTACAAACAAGGTCGCCGCTTCAGcgtatgatggcGTCGATGCAGCGCGAAAGGG
Rpl18a_gBC_00105	120	GCGCTTGAGTTTCGGCTAATAATCGTCCCGATGAGGGCGTTGTACACGCACTTCGCCCTG	101101001000000010	TCGGGACGATTATTAGCCGAAACTCAAGCGC	CAGGGCGAAGTGCGTGTACAACGCCCTCA	62.06896551724138	75.91515630373249	51.61290322580645	72.40957943541014	TCGGGACGATTATTAGCCGAAACTCAAGCGCtaACTTCAGCTGCCCCGGGTGAAGAtaGGGCGTAAACCTGATtTTAGTCTCGCGCGCCtGCTTTGAGACGGTTCtTATGAAGGCGTTCCCtAGTATTCCGGTGAACtACGACATGCGAGAAAtCAGGGCGAAGTGCGTGTACAACGCCCTCA	CGCAAACTGGTGCGGAAGGCgtatccatgtacTCGGGACGATTATTAGCCGAAACTCAAGCGCtaACTTCAGCTGCCCCGGGTGAAGAtaGGGCGTAAACCTGATtTTAGTCTCGCGCGCCtGCTTTGAGACGGTTCtTATGAAGGCGTTCCCtAGTATTCCGGTGAACtACGACATGCGAGAAAtCAGGGCGAAGTGCGTGTACAACGCCCTCAcgtatgatggcGTCGATGCAGCGCGAAAGGG
Rrn3_gBC_00106	0	GATGGAGTATATTCGCATTCGTGAGCGATATTGACCTTGGCATAAACCTAGTAAGCGGCG	110001010000100001	CAATATCGCTCACGAATGCGAATATACTCCATC	CGCCGCTTACTAGGTTTATGCCAAGGT	51.851851851851855	69.19090455274022	42.42424242424242	68.00095011007932	CAATATCGCTCACGAATGCGAATATACTCCATCtaACTTCAGCTGCCCCGGGTGAAGAtaGGGCGTAAACCTGATtGCTAATTCAGGCGCTtTATGAAGGCGTTCCCtCCGCAAGGCATCATTtTCGCTAGGTTGGTTCtAAGTCATCGAAGCGTtCGCCGCTTACTAGGTTTATGCCAAGGT	CGCAAACTGGTGCGGAAGGCgtatccatgtacCAATATCGCTCACGAATGCGAATATACTCCATCtaACTTCAGCTGCCCCGGGTGAAGAtaGGGCGTAAACCTGATtGCTAATTCAGGCGCTtTATGAAGGCGTTCCCtCCGCAAGGCATCATTtTCGCTAGGTTGGTTCtAAGTCATCGAAGCGTtCGCCGCTTACTAGGTTTATGCCAAGGTcgtatgatggcGTCGATGCAGCGCGAAAGGG
Rrn3_gBC_00106	60	GCGTCTTACAACCGTCTAGCGATACCTGTAAGTAGTGCTCGTGACTCGCAGGAGAGATAC	110001010000100001	ACTTACAGGTATCGCTAGACGGTTGTAAGACGC	GTATCTCTCCTGCGAGTCACGAGCACT	55.55555555555556	69.5469926	48.484848484848484	71.14487703406411	ACTTACAGGTATCGCTAGACGGTTGTAAGACGCtaACTTCAGCTGCCCCGGGTGAAGAtaGGGCGTAAACCTGATtGCTAATTCAGGCGCTtTATGAAGGCGTTCCCtCCGCAAGGCATCATTtTCGCTAGGTTGGTTCtAAGTCATCGAAGCGTtGTATCTCTCCTGCGAGTCACGAGCACT	CGCAAACTGGTGCGGAAGGCgtatccatgtacACTTACAGGTATCGCTAGACGGTTGTAAGACGCtaACTTCAGCTGCCCCGGGTGAAGAtaGGGCGTAAACCTGATtGCTAATTCAGGCGCTtTATGAAGGCGTTCCCtCCGCAAGGCATCATTtTCGCTAGGTTGGTTCtAAGTCATCGAAGCGTtGTATCTCTCCTGCGAGTCACGAGCACTcgtatgatggcGTCGATGCAGCGCGAAAGGG
Rrn3_gBC_00106	120	CCGAACTTAACCACCTGCGCGGTATACGTCATTGCACGTCTCGGTTAATCCAGCCGGTAC	110001010000100001	TGACGTATACCGCGCAGGTGGTTAAGTTCGG	GTACCGGCTGGATTAACCGAGACGTGCAA	55.172413793103445	72.29145158072845	54.83870967741935	73.49372598652457	TGACGTATACCGCGCAGGTGGTTAAGTTCGGtaACTTCAGCTGCCCCGGGTGAAGAtaGGGCGTAAACCTGATtGCTAATTCAGGCGCTtTATGAAGGCGTTCCCtCCGCAAGGCATCATTtTCGCTAGGTTGGTTCtAAGTCATCGAAGCGTtGTACCGGCTGGATTAACCGAGACGTGCAA	CGCAAACTGGTGCGGAAGGCgtatccatgtacTGACGTATACCGCGCAGGTGGTTAAGTTCGGtaACTTCAGCTGCCCCGGGTGAAGAtaGGGCGTAAACCTGATtGCTAATTCAGGCGCTtTATGAAGGCGTTCCCtCCGCAAGGCATCATTtTCGCTAGGTTGGTTCtAAGTCATCGAAGCGTtGTACCGGCTGGATTAACCGAGACGTGCAAcgtatgatggcGTCGATGCAGCGCGAAAGGG
Ass1_gBC_00107	0	GCAATCAGTCTGGTCCTCAGACTGCTATGGGTGTCCCAATTGAACGCTCAGATCGATAGG	100011000110100000	CACCCATAGCAGTCTGAGGACCAGACTGATTGC	CCTATCGATCTGAGCGTTCAATTGGGA	48.148148148148145	66.74209979503024	54.54545454545455	73.13378058050387	CACCCATAGCAGTCTGAGGACCAGACTGATTGCtaACTTCAGCTGCCCCGGGTGAAGAtaGGGCGTAAACCTGATtTATTTAACCGACACCtTATGAAGGCGTTCCCtGTTAGCCGACCGATAtTAGACGATCCAGACGtTCGCTAGGTTGGTTCtCCTATCGATCTGAGCGTTCAATTGGGA	CGCAAACTGGTGCGGAAGGCgtatccatgtacCACCCATAGCAGTCTGAGGACCAGACTGATTGCtaACTTCAGCTGCCCCGGGTGAAGAtaGGGCGTAAACCTGATtTATTTAACCGACACCtTATGAAGGCGTTCCCtGTTAGCCGACCGATAtTAGACGATCCAGACGtTCGCTAGGTTGGTTCtCCTATCGATCTGAGCGTTCAATTGGGAcgtatgatggcGTCGATGCAGCGCGAAAGGG
Ass1_gBC_00107	60	GCATTCCGCAATAATCCGAATAGCCCGTTATTCACGAACAATGATACCACATCGCGCACT	100011000110100000	TAACGGGCTATTCGGATTATTGCGGAATGC	AGTGCGCGATGTGGTATCATTGTTCGTGAA	46.666666666666664	70.96967042991963	46.666666666666664	69.61699619365601	TAACGGGCTATTCGGATTATTGCGGAATGCtaACTTCAGCTGCCCCGGGTGAAGAtaGGGCGTAAACCTGATtTATTTAACCGACACCtTATGAAGGCGTTCCCtGTTAGCCGACCGATAtTAGACGATCCAGACGtTCGCTAGGTTGGTTCtAGTGCGCGATGTGGTATCATTGTTCGTGAA	CGCAAACTGGTGCGGAAGGCgtatccatgtacTAACGGGCTATTCGGATTATTGCGGAATGCtaACTTCAGCTGCCCCGGGTGAAGAtaGGGCGTAAACCTGATtTATTTAACCGACACCtTATGAAGGCGTTCCCtGTTAGCCGACCGATAtTAGACGATCCAGACGtTCGCTAGGTTGGTTCtAGTGCGCGATGTGGTATCATTGTTCGTGAAcgtatgatggcGTCGATGCAGCGCGAAAGGG
Ass1_gBC_00107	120	GCGTAGTCTTACGGAGTCAATAGAAGCGCACTAACCCGTCGTACTTAAGCACAATAGTCC	100011000110100000	AGTGCGCTTCTATTGACTCCGTAAGACTACGC	GGACTATTGTGCTTAAGTACGACGGGTT	46.42857142857143	66.94080161	50	71.53055675491288	AGTGCGCTTCTATTGACTCCGTAAGACTACGCtaACTTCAGCTGCCCCGGGTGAAGAtaGGGCGTAAACCTGATtTATTTAACCGACACCtTATGAAGGCGTTCCCtGTTAGCCGACCGATAtTAGACGATCCAGACGtTCGCTAGGTTGGTTCtGGACTATTGTGCTTAAGTACGACGGGTT	CGCAAACTGGTGCGGAAGGCgtatccatgtacAGTGCGCTTCTATTGACTCCGTAAGACTACGCtaACTTCAGCTGCCCCGGGTGAAGAtaGGGCGTAAACCTGATtTATTTAACCGACACCtTATGAAGGCGTTCCCtGTTAGCCGACCGATAtTAGACGATCCAGACGtTCGCTAGGTTGGTTCtGGACTATTGTGCTTAAGTACGACGGGTTcgtatgatggcGTCGATGCAGCGCGAAAGGG
Apoa1_gBC_00108	0	TAGTATCGGAGGTCACCTACAGGCTAGCTACTTGCGAACCTCAATAATGCGGGACACGAA	001010000001111000	AGCTAGCCTGTAGGTGACCTCCGATACTA	TTCGTGTCCCGCATTATTGAGGTTCGCAAGT	48.38709677419355	72.39576848	51.724137931034484	69.44141147049794	AGCTAGCCTGTAGGTGACCTCCGATACTAtaACTTCAGCTGCCCCGGGTGAAGAtaTTAGTCTCGCGCGCCtTATTTAACCGACACCtGCCAACGAGGATTGAtTCGCTAGGTTGGTTCtGCCTCGTAACTTGGTtAATTACTGCGGACGAtTTCGTGTCCCGCATTATTGAGGTTCGCAAGT	CGCAAACTGGTGCGGAAGGCgtatccatgtacAGCTAGCCTGTAGGTGACCTCCGATACTAtaACTTCAGCTGCCCCGGGTGAAGAtaTTAGTCTCGCGCGCCtTATTTAACCGACACCtGCCAACGAGGATTGAtTCGCTAGGTTGGTTCtGCCTCGTAACTTGGTtAATTACTGCGGACGAtTTCGTGTCCCGCATTATTGAGGTTCGCAAGTcgtatgatggcGTCGATGCAGCGCGAAAGGG
Apoa1_gBC_00108	60	AGCATGGCAAGCTGTGTCACGATGATGACCTCTAAGCTGGCCTGCGGTAGCAGATTTAAT	001010000001111000	AGAGGTCATCATCGTGACACAGCTTGCCATGCT	ATTAAATCTGCTACCGCAGGCCAGCTT	48.148148148148145	69.05696932316334	51.515151515151516	74.61335387732987	AGAGGTCATCATCGTGACACAGCTTGCCATGCTtaACTTCAGCTGCCCCGGGTGAAGAtaTTAGTCTCGCGCGCCtTATTTAACCGACACCtGCCAACGAGGATTGAtTCGCTAGGTTGGTTCtGCCTCGTAACTTGGTtAATTACTGCGGACGAtATTAAATCTGCTACCGCAGGCCAGCTT	CGCAAACTGGTGCGGAAGGCgtatccatgtacAGAGGTCATCATCGTGACACAGCTTGCCATGCTtaACTTCAGCTGCCCCGGGTGAAGAtaTTAGTCTCGCGCGCCtTATTTAACCGACACCtGCCAACGAGGATTGAtTCGCTAGGTTGGTTCtGCCTCGTAACTTGGTtAATTACTGCGGACGAtATTAAATCTGCTACCGCAGGCCAGCTTcgtatgatggcGTCGATGCAGCGCGAAAGGG
Apoa1_gBC_00108	120	GCCGCTAGGCGCACATTATATTCGGTGGACAGGAATCCGTCGAGTCTATAGCAAGGTTGC	001010000001111000	TGTCCACCGAATATAATGTGCGCCTAGCGGC	GCAACCTTGCTATAGACTCGACGGATTCC	51.724137931034484	69.04298847236697	54.83870967741935	73.88013151	TGTCCACCGAATATAATGTGCGCCTAGCGGCtaACTTCAGCTGCCCCGGGTGAAGAtaTTAGTCTCGCGCGCCtTATTTAACCGACACCtGCCAACGAGGATTGAtTCGCTAGGTTGGTTCtGCCTCGTAACTTGGTtAATTACTGCGGACGAtGCAACCTTGCTATAGACTCGACGGATTCC	CGCAAACTGGTGCGGAAGGCgtatccatgtacTGTCCACCGAATATAATGTGCGCCTAGCGGCtaACTTCAGCTGCCCCGGGTGAAGAtaTTAGTCTCGCGCGCCtTATTTAACCGACACCtGCCAACGAGGATTGAtTCGCTAGGTTGGTTCtGCCTCGTAACTTGGTtAATTACTGCGGACGAtGCAACCTTGCTATAGACTCGACGGATTCCcgtatgatggcGTCGATGCAGCGCGAAAGGG
Bcl2l1_gBC_00109	0	TACATAACAAGCACTTCGCGAACTGTAGCCGTACAATGATTCACAATGGTTGCGCGTCTG	001000000100010111	TACGGCTACAGTTCGCGAAGTGCTTGTTATGTA	CAGACGCGCAACCATTGTGAATCATTG	48.148148148148145	67.85737743005501	45.45454545454545	71.46929527057085	TACGGCTACAGTTCGCGAAGTGCTTGTTATGTAtaACTTCAGCTGCCCCGGGTGAAGAtaTTAGTCTCGCGCGCCtGTTAGCCGACCGATAtGCCTCGTAACTTGGTtACCACGTACCGCCTTtACGACATGCGAGAAAtAAGTCATCGAAGCGTtCAGACGCGCAACCATTGTGAATCATTG	CGCAAACTGGTGCGGAAGGCgtatccatgtacTACGGCTACAGTTCGCGAAGTGCTTGTTATGTAtaACTTCAGCTGCCCCGGGTGAAGAtaTTAGTCTCGCGCGCCtGTTAGCCGACCGATAtGCCTCGTAACTTGGTtACCACGTACCGCCTTtACGACATGCGAGAAAtAAGTCATCGAAGCGTtCAGACGCGCAACCATTGTGAATCATTGcgtatgatggcGTCGATGCAGCGCGAAAGGG
Bcl2l1_gBC_00109	60	CTCAATAGAGACGACCCGACTGCAAGTATTTATGTCCCAATAGCGATGCAAGTTTCGTCC	001000000100010111	TAAATACTTGCAGTCGGGTCGTCTCTATTGAG	GGACGAAACTTGCATCGCTATTGGGACA	50	69.5771063	43.75	68.18189999510378	TAAATACTTGCAGTCGGGTCGTCTCTATTGAGtaACTTCAGCTGCCCCGGGTGAAGAtaTTAGTCTCGCGCGCCtGTTAGCCGACCGATAtGCCTCGTAACTTGGTtACCACGTACCGCCTTtACGACATGCGAGAAAtAAGTCATCGAAGCGTtGGACGAAACTTGCATCGCTATTGGGACA	CGCAAACTGGTGCGGAAGGCgtatccatgtacTAAATACTTGCAGTCGGGTCGTCTCTATTGAGtaACTTCAGCTGCCCCGGGTGAAGAtaTTAGTCTCGCGCGCCtGTTAGCCGACCGATAtGCCTCGTAACTTGGTtACCACGTACCGCCTTtACGACATGCGAGAAAtAAGTCATCGAAGCGTtGGACGAAACTTGCATCGCTATTGGGACAcgtatgatggcGTCGATGCAGCGCGAAAGGG
Bcl2l1_gBC_00109	120	ACACGGTATAGGTGTCCCGCATTCTTGTAACAGTCCGTACGGAACGGTTTGGGAGTTACC	001000000100010111	ACAAGAATGCGGGACACCTATACCGTGT	GGTAACTCCCAAACCGTTCCGTACGGACTGTT	53.125	73.25745730357494	50	69.87968474	ACAAGAATGCGGGACACCTATACCGTGTtaACTTCAGCTGCCCCGGGTGAAGAtaTTAGTCTCGCGCGCCtGTTAGCCGACCGATAtGCCTCGTAACTTGGTtACCACGTACCGCCTTtACGACATGCGAGAAAtAAGTCATCGAAGCGTtGGTAACTCCCAAACCGTTCCGTACGGACTGTT	CGCAAACTGGTGCGGAAGGCgtatccatgtacACAAGAATGCGGGACACCTATACCGTGTtaACTTCAGCTGCCCCGGGTGAAGAtaTTAGTCTCGCGCGCCtGTTAGCCGACCGATAtGCCTCGTAACTTGGTtACCACGTACCGCCTTtACGACATGCGAGAAAtAAGTCATCGAAGCGTtGGTAACTCCCAAACCGTTCCGTACGGACTGTTcgtatgatggcGTCGATGCAGCGCGAAAGGG
Jtb_gBC_00110	0	TAACATAGCACAGGTGTCAACGACGGTATATAAACTGCCGACAAGCATCGAAATAAACGG	011001001000100100	TACCGTCGTTGACACCTGTGCTATGTTA	CCGTTTATTTCGATGCTTGTCGGCAGTTTATA	40.625	68.34144594917814	46.42857142857143	67.97487566	TACCGTCGTTGACACCTGTGCTATGTTAtaACTTCAGCTGCCCCGGGTGAAGAtaGCTAATTCAGGCGCTtTTAGTCTCGCGCGCCtTATGAAGGCGTTCCCtAGTATTCCGGTGAACtTCGCTAGGTTGGTTCtACCACGTACCGCCTTtCCGTTTATTTCGATGCTTGTCGGCAGTTTATA	CGCAAACTGGTGCGGAAGGCgtatccatgtacTACCGTCGTTGACACCTGTGCTATGTTAtaACTTCAGCTGCCCCGGGTGAAGAtaGCTAATTCAGGCGCTtTTAGTCTCGCGCGCCtTATGAAGGCGTTCCCtAGTATTCCGGTGAACtTCGCTAGGTTGGTTCtACCACGTACCGCCTTtCCGTTTATTTCGATGCTTGTCGGCAGTTTATAcgtatgatggcGTCGATGCAGCGCGAAAGGG
Jtb_gBC_00110	60	GCTAACCCAAACCCAGTATTCCCGAAGTCAGGGCGTTCCTCCATACATCCGGAAAGGATA	011001001000100100	CCCTGACTTCGGGAATACTGGGTTTGGGTTAGC	TATCCTTTCCGGATGTATGGAGGAACG	48.148148148148145	66.10805630109405	54.54545454545455	73.41868347028526	CCCTGACTTCGGGAATACTGGGTTTGGGTTAGCtaACTTCAGCTGCCCCGGGTGAAGAtaGCTAATTCAGGCGCTtTTAGTCTCGCGCGCCtTATGAAGGCGTTCCCtAGTATTCCGGTGAACtTCGCTAGGTTGGTTCtACCACGTACCGCCTTtTATCCTTTCCGGATGTATGGAGGAACG	CGCAAACTGGTGCGGAAGGCgtatccatgtacCCCTGACTTCGGGAATACTGGGTTTGGGTTAGCtaACTTCAGCTGCCCCGGGTGAAGAtaGCTAATTCAGGCGCTtTTAGTCTCGCGCGCCtTATGAAGGCGTTCCCtAGTATTCCGGTGAACtTCGCTAGGTTGGTTCtACCACGTACCGCCTTtTATCCTTTCCGGATGTATGGAGGAACGcgtatgatggcGTCGATGCAGCGCGAAAGGG
Jtb_gBC_00110	120	GCGTACGCCGACACAGTAGTAGGTTTGCTCCGAGCGACACCGCACAATAGGAACGGCTTT	011001001000100100	TCGGAGCAAACCTACTACTGTGTCGGCGTACGC	AAAGCCGTTCCTATTGTGCGGTGTCGC	55.55555555555556	71.91011229268179	57.57575757575758	75.77682873	TCGGAGCAAACCTACTACTGTGTCGGCGTACGCtaACTTCAGCTGCCCCGGGTGAAGAtaGCTAATTCAGGCGCTtTTAGTCTCGCGCGCCtTATGAAGGCGTTCCCtAGTATTCCGGTGAACtTCGCTAGGTTGGTTCtACCACGTACCGCCTTtAAAGCCGTTCCTATTGTGCGGTGTCGC	CGCAAACTGGTGCGGAAGGCgtatccatgtacTCGGAGCAAACCTACTACTGTGTCGGCGTACGCtaACTTCAGCTGCCCCGGGTGAAGAtaGCTAATTCAGGCGCTtTTAGTCTCGCGCGCCtTATGAAGGCGTTCCCtAGTATTCCGGTGAACtTCGCTAGGTTGGTTCtACCACGTACCGCCTTtAAAGCCGTTCCTATTGTGCGGTGTCGCcgtatgatggcGTCGATGCAGCGCGAAAGGG
Apoc1_gBC_00111	0	GCGACTACACCGTCCACATCTCGCGATACTAGGCGAACCAACAACTACGGTCCGGCTTCC	000010001000110101	AGTATCGCGAGATGTGGACGGTGTAGTCGC	GGAAGCCGGACCGTAGTTGTTGGTTCGCCT	60	75.51346324227956	56.666666666666664	72.99371735744285	AGTATCGCGAGATGTGGACGGTGTAGTCGCtaACTTCAGCTGCCCCGGGTGAAGAtaTATTTAACCGACACCtAGTATTCCGGTGAACtTCGCTAGGTTGGTTCtGCCTCGTAACTTGGTtACCACGTACCGCCTTtAAGTCATCGAAGCGTtGGAAGCCGGACCGTAGTTGTTGGTTCGCCT	CGCAAACTGGTGCGGAAGGCgtatccatgtacAGTATCGCGAGATGTGGACGGTGTAGTCGCtaACTTCAGCTGCCCCGGGTGAAGAtaTATTTAACCGACACCtAGTATTCCGGTGAACtTCGCTAGGTTGGTTCtGCCTCGTAACTTGGTtACCACGTACCGCCTTtAAGTCATCGAAGCGTtGGAAGCCGGACCGTAGTTGTTGGTTCGCCTcgtatgatggcGTCGATGCAGCGCGAAAGGG
Apoc1_gBC_00111	60	GAGTATCTGTACAAGGTCGCGACTTACGCGTACAGGCGAGCTATTCCTTTGCCGTAGCTC	000010001000110101	ACGCGTAAGTCGCGACCTTGTACAGATACTC	GAGCTACGGCAAAGGAATAGCTCGCCTGT	55.172413793103445	72.21816388467403	51.61290322580645	71.4814798	ACGCGTAAGTCGCGACCTTGTACAGATACTCtaACTTCAGCTGCCCCGGGTGAAGAtaTATTTAACCGACACCtAGTATTCCGGTGAACtTCGCTAGGTTGGTTCtGCCTCGTAACTTGGTtACCACGTACCGCCTTtAAGTCATCGAAGCGTtGAGCTACGGCAAAGGAATAGCTCGCCTGT	CGCAAACTGGTGCGGAAGGCgtatccatgtacACGCGTAAGTCGCGACCTTGTACAGATACTCtaACTTCAGCTGCCCCGGGTGAAGAtaTATTTAACCGACACCtAGTATTCCGGTGAACtTCGCTAGGTTGGTTCtGCCTCGTAACTTGGTtACCACGTACCGCCTTtAAGTCATCGAAGCGTtGAGCTACGGCAAAGGAATAGCTCGCCTGTcgtatgatggcGTCGATGCAGCGCGAAAGGG
Apoc1_gBC_00111	120	TGATCAAACCGAGGGTAAGTACTTAACCCAACGGGACTATCGTTCCTGTGAACTGTTTCG	000010001000110101	TTGGGTTAAGTACTTACCCTCGGTTTGATCA	CGAAACAGTTCACAGGAACGATAGTCCCG	51.724137931034484	69.27903536362658	41.935483870967744	67.90620157078996	TTGGGTTAAGTACTTACCCTCGGTTTGATCAtaACTTCAGCTGCCCCGGGTGAAGAtaTATTTAACCGACACCtAGTATTCCGGTGAACtTCGCTAGGTTGGTTCtGCCTCGTAACTTGGTtACCACGTACCGCCTTtAAGTCATCGAAGCGTtCGAAACAGTTCACAGGAACGATAGTCCCG	CGCAAACTGGTGCGGAAGGCgtatccatgtacTTGGGTTAAGTACTTACCCTCGGTTTGATCAtaACTTCAGCTGCCCCGGGTGAAGAtaTATTTAACCGACACCtAGTATTCCGGTGAACtTCGCTAGGTTGGTTCtGCCTCGTAACTTGGTtACCACGTACCGCCTTtAAGTCATCGAAGCGTtCGAAACAGTTCACAGGAACGATAGTCCCGcgtatgatggcGTCGATGCAGCGCGAAAGGG
Rpsa_gBC_00112	0	TTATGGTGTGGGCACGACTACCGTGTTATCACTGCGACCTGGCAAACTACTTCGTGTTGT	000100001100011100	TAACACGGTAGTCGTGCCCACACCATAA	ACAACACGAAGTAGTTTGCCAGGTCGCAGTGA	50	73.52271265892131	50	69.78527512054774	TAACACGGTAGTCGTGCCCACACCATAAtaACTTCAGCTGCCCCGGGTGAAGAtaGCTTTGAGACGGTTCtAGTATTCCGGTGAACtGTTAGCCGACCGATAtGCCTCGTAACTTGGTtAATTACTGCGGACGAtACCACGTACCGCCTTtACAACACGAAGTAGTTTGCCAGGTCGCAGTGA	CGCAAACTGGTGCGGAAGGCgtatccatgtacTAACACGGTAGTCGTGCCCACACCATAAtaACTTCAGCTGCCCCGGGTGAAGAtaGCTTTGAGACGGTTCtAGTATTCCGGTGAACtGTTAGCCGACCGATAtGCCTCGTAACTTGGTtAATTACTGCGGACGAtACCACGTACCGCCTTtACAACACGAAGTAGTTTGCCAGGTCGCAGTGAcgtatgatggcGTCGATGCAGCGCGAAAGGG
Rpsa_gBC_00112	60	GCTTACCGAGCTATAAAGTGAACCGTACGAACTGTCTGGGCGCATAACACAGCCGTGCAT	000100001100011100	AGTTCGTACGGTTCACTTTATAGCTCGGTAAGC	ATGCACGGCTGTGTTATGCGCCCAGAC	59.25925925925926	73.54891836558807	45.45454545454545	70.04342588	AGTTCGTACGGTTCACTTTATAGCTCGGTAAGCtaACTTCAGCTGCCCCGGGTGAAGAtaGCTTTGAGACGGTTCtAGTATTCCGGTGAACtGTTAGCCGACCGATAtGCCTCGTAACTTGGTtAATTACTGCGGACGAtACCACGTACCGCCTTtATGCACGGCTGTGTTATGCGCCCAGAC	CGCAAACTGGTGCGGAAGGCgtatccatgtacAGTTCGTACGGTTCACTTTATAGCTCGGTAAGCtaACTTCAGCTGCCCCGGGTGAAGAtaGCTTTGAGACGGTTCtAGTATTCCGGTGAACtGTTAGCCGACCGATAtGCCTCGTAACTTGGTtAATTACTGCGGACGAtACCACGTACCGCCTTtATGCACGGCTGTGTTATGCGCCCAGACcgtatgatggcGTCGATGCAGCGCGAAAGGG
Rpsa_gBC_00112	120	TAGCTTATAAATACGTCCCACAGTACGCGATATCCTTGGCCTTCGCACACCGCCTTACGC	000100001100011100	ATATCGCGTACTGTGGGACGTATTTATAAGCTA	GCGTAAGGCGGTGTGCGAAGGCCAAGG	66.66666666666667	75.66033361571488	39.39393939393939	67.64385551803406	ATATCGCGTACTGTGGGACGTATTTATAAGCTAtaACTTCAGCTGCCCCGGGTGAAGAtaGCTTTGAGACGGTTCtAGTATTCCGGTGAACtGTTAGCCGACCGATAtGCCTCGTAACTTGGTtAATTACTGCGGACGAtACCACGTACCGCCTTtGCGTAAGGCGGTGTGCGAAGGCCAAGG	CGCAAACTGGTGCGGAAGGCgtatccatgtacATATCGCGTACTGTGGGACGTATTTATAAGCTAtaACTTCAGCTGCCCCGGGTGAAGAtaGCTTTGAGACGGTTCtAGTATTCCGGTGAACtGTTAGCCGACCGATAtGCCTCGTAACTTGGTtAATTACTGCGGACGAtACCACGTACCGCCTTtGCGTAAGGCGGTGTGCGAAGGCCAAGGcgtatgatggcGTCGATGCAGCGCGAAAGGG
Ddx20_gBC_00113	0	ATGCTGGTTATTGGTAGGAACTAGGTCGGCATTTCCCACGTCACGAACTCTTCCTCTTGC	010100100000011100	TGCCGACCTAGTTCCTACCAATAACCAGCAT	GCAAGAGGAAGAGTTCGTGACGTGGGAAA	51.724137931034484	70.75057415650457	48.38709677419355	71.06585126346272	TGCCGACCTAGTTCCTACCAATAACCAGCATtaACTTCAGCTGCCCCGGGTGAAGAtaGCTAATTCAGGCGCTtGCTTTGAGACGGTTCtTCGAGGCTAACCTTCtGCCTCGTAACTTGGTtAATTACTGCGGACGAtACCACGTACCGCCTTtGCAAGAGGAAGAGTTCGTGACGTGGGAAA	CGCAAACTGGTGCGGAAGGCgtatccatgtacTGCCGACCTAGTTCCTACCAATAACCAGCATtaACTTCAGCTGCCCCGGGTGAAGAtaGCTAATTCAGGCGCTtGCTTTGAGACGGTTCtTCGAGGCTAACCTTCtGCCTCGTAACTTGGTtAATTACTGCGGACGAtACCACGTACCGCCTTtGCAAGAGGAAGAGTTCGTGACGTGGGAAAcgtatgatggcGTCGATGCAGCGCGAAAGGG
Ddx20_gBC_00113	60	CCGTATCTACTCACTTCCGAACTGGTCTACTAGCTAAGTCGCTACCAGTTACGGACGCGT	010100100000011100	AGTAGACCAGTTCGGAAGTGAGTAGATACGG	ACGCGTCCGTAACTGGTAGCGACTTAGCT	55.172413793103445	72.89031645711361	48.38709677419355	68.71833598630099	AGTAGACCAGTTCGGAAGTGAGTAGATACGGtaACTTCAGCTGCCCCGGGTGAAGAtaGCTAATTCAGGCGCTtGCTTTGAGACGGTTCtTCGAGGCTAACCTTCtGCCTCGTAACTTGGTtAATTACTGCGGACGAtACCACGTACCGCCTTtACGCGTCCGTAACTGGTAGCGACTTAGCT	CGCAAACTGGTGCGGAAGGCgtatccatgtacAGTAGACCAGTTCGGAAGTGAGTAGATACGGtaACTTCAGCTGCCCCGGGTGAAGAtaGCTAATTCAGGCGCTtGCTTTGAGACGGTTCtTCGAGGCTAACCTTCtGCCTCGTAACTTGGTtAATTACTGCGGACGAtACCACGTACCGCCTTtACGCGTCCGTAACTGGTAGCGACTTAGCTcgtatgatggcGTCGATGCAGCGCGAAAGGG
Ddx20_gBC_00113	120	TCGCGAACTTAGGCATCTGGAGTCGATTCTGCAGTTCGCACTTTGCACGTAGGTCGACCA	010100100000011100	CAGAATCGACTCCAGATGCCTAAGTTCGCGA	TGGTCGACCTACGTGCAAAGTGCGAACTG	55.172413793103445	72.69942988	51.61290322580645	71.63692109781135	CAGAATCGACTCCAGATGCCTAAGTTCGCGAtaACTTCAGCTGCCCCGGGTGAAGAtaGCTAATTCAGGCGCTtGCTTTGAGACGGTTCtTCGAGGCTAACCTTCtGCCTCGTAACTTGGTtAATTACTGCGGACGAtACCACGTACCGCCTTtTGGTCGACCTACGTGCAAAGTGCGAACTG	CGCAAACTGGTGCGGAAGGCgtatccatgtacCAGAATCGACTCCAGATGCCTAAGTTCGCGAtaACTTCAGCTGCCCCGGGTGAAGAtaGCTAATTCAGGCGCTtGCTTTGAGACGGTTCtTCGAGGCTAACCTTCtGCCTCGTAACTTGGTtAATTACTGCGGACGAtACCACGTACCGCCTTtTGGTCGACCTACGTGCAAAGTGCGAACTGcgtatgatggcGTCGATGCAGCGCGAAAGGG
Snw1_gBC_00114	0	CAATGTACCGCCAGATAGGGAGGGTCGGATTGTCGTGTCAGAACCCTTCTAGCACGATAC	001001000100110001	ACAATCCGACCCTCCCTATCTGGCGGTACATTG	GTATCGTGCTAGAAGGGTTCTGACACG	51.851851851851855	67.03521571677709	54.54545454545455	74.06619295801477	ACAATCCGACCCTCCCTATCTGGCGGTACATTGtaACTTCAGCTGCCCCGGGTGAAGAtaTTAGTCTCGCGCGCCtTATGAAGGCGTTCCCtGTTAGCCGACCGATAtTCGCTAGGTTGGTTCtGCCTCGTAACTTGGTtAAGTCATCGAAGCGTtGTATCGTGCTAGAAGGGTTCTGACACG	CGCAAACTGGTGCGGAAGGCgtatccatgtacACAATCCGACCCTCCCTATCTGGCGGTACATTGtaACTTCAGCTGCCCCGGGTGAAGAtaTTAGTCTCGCGCGCCtTATGAAGGCGTTCCCtGTTAGCCGACCGATAtTCGCTAGGTTGGTTCtGCCTCGTAACTTGGTtAAGTCATCGAAGCGTtGTATCGTGCTAGAAGGGTTCTGACACGcgtatgatggcGTCGATGCAGCGCGAAAGGG
Snw1_gBC_00114	60	GCTCTCAGCTCTATCGAGCAAGGGACGCTCCGACTTTAATTTCGCCATAGGTATCGTCGC	001001000100110001	GAGCGTCCCTTGCTCGATAGAGCTGAGAGC	GCGACGATACCTATGGCGAAATTAAAGTCG	46.666666666666664	68.23933018042425	60	73.31118676942663	GAGCGTCCCTTGCTCGATAGAGCTGAGAGCtaACTTCAGCTGCCCCGGGTGAAGAtaTTAGTCTCGCGCGCCtTATGAAGGCGTTCCCtGTTAGCCGACCGATAtTCGCTAGGTTGGTTCtGCCTCGTAACTTGGTtAAGTCATCGAAGCGTtGCGACGATACCTATGGCGAAATTAAAGTCG	CGCAAACTGGTGCGGAAGGCgtatccatgtacGAGCGTCCCTTGCTCGATAGAGCTGAGAGCtaACTTCAGCTGCCCCGGGTGAAGAtaTTAGTCTCGCGCGCCtTATGAAGGCGTTCCCtGTTAGCCGACCGATAtTCGCTAGGTTGGTTCtGCCTCGTAACTTGGTtAAGTCATCGAAGCGTtGCGACGATACCTATGGCGAAATTAAAGTCGcgtatgatggcGTCGATGCAGCGCGAAAGGG
Snw1_gBC_00114	120	AGTCATTAATTTAACGCGCCCTGTACTCGGGATTGTGGTAAACTCTGCGTCTGTAGTGTA	001001000100110001	CCCGAGTACAGGGCGCGTTAAATTAATGACT	TACACTACAGACGCAGAGTTTACCACAAT	41.37931034482759	66.34420997242722	48.38709677419355	70.70406328799805	CCCGAGTACAGGGCGCGTTAAATTAATGACTtaACTTCAGCTGCCCCGGGTGAAGAtaTTAGTCTCGCGCGCCtTATGAAGGCGTTCCCtGTTAGCCGACCGATAtTCGCTAGGTTGGTTCtGCCTCGTAACTTGGTtAAGTCATCGAAGCGTtTACACTACAGACGCAGAGTTTACCACAAT	CGCAAACTGGTGCGGAAGGCgtatccatgtacCCCGAGTACAGGGCGCGTTAAATTAATGACTtaACTTCAGCTGCCCCGGGTGAAGAtaTTAGTCTCGCGCGCCtTATGAAGGCGTTCCCtGTTAGCCGACCGATAtTCGCTAGGTTGGTTCtGCCTCGTAACTTGGTtAAGTCATCGAAGCGTtTACACTACAGACGCAGAGTTTACCACAATcgtatgatggcGTCGATGCAGCGCGAAAGGG
Rptor_gBC_00115	0	GTTCTCCACTGGCTCGTATAACAGACCCTGGTTGTGCGTCAAGGTTCCTAAGTGTGTCGC	101011100000001000	CCAGGGTCTGTTATACGAGCCAGTGGAGAAC	GCGACACACTTAGGAACCTTGACGCACAA	51.724137931034484	71.28046456304355	54.83870967741935	71.50530777564887	CCAGGGTCTGTTATACGAGCCAGTGGAGAACtaACTTCAGCTGCCCCGGGTGAAGAtaGGGCGTAAACCTGATtTTAGTCTCGCGCGCCtTATTTAACCGACACCtTATGAAGGCGTTCCCtTCGAGGCTAACCTTCtAATTACTGCGGACGAtGCGACACACTTAGGAACCTTGACGCACAA	CGCAAACTGGTGCGGAAGGCgtatccatgtacCCAGGGTCTGTTATACGAGCCAGTGGAGAACtaACTTCAGCTGCCCCGGGTGAAGAtaGGGCGTAAACCTGATtTTAGTCTCGCGCGCCtTATTTAACCGACACCtTATGAAGGCGTTCCCtTCGAGGCTAACCTTCtAATTACTGCGGACGAtGCGACACACTTAGGAACCTTGACGCACAAcgtatgatggcGTCGATGCAGCGCGAAAGGG
Rptor_gBC_00115	60	ATAGCAGTAAGAGTAAGACGCGGACTAGGGCAGTTCCGTTTCAGGTCGAGCTGACCACTA	101011100000001000	CTGCCCTAGTCCGCGTCTTACTCTTACTGCTAT	TAGTGGTCAGCTCGACCTGAAACGGAA	51.851851851851855	69.51608193761928	51.515151515151516	72.06024891942519	CTGCCCTAGTCCGCGTCTTACTCTTACTGCTATtaACTTCAGCTGCCCCGGGTGAAGAtaGGGCGTAAACCTGATtTTAGTCTCGCGCGCCtTATTTAACCGACACCtTATGAAGGCGTTCCCtTCGAGGCTAACCTTCtAATTACTGCGGACGAtTAGTGGTCAGCTCGACCTGAAACGGAA	CGCAAACTGGTGCGGAAGGCgtatccatgtacCTGCCCTAGTCCGCGTCTTACTCTTACTGCTATtaACTTCAGCTGCCCCGGGTGAAGAtaGGGCGTAAACCTGATtTTAGTCTCGCGCGCCtTATTTAACCGACACCtTATGAAGGCGTTCCCtTCGAGGCTAACCTTCtAATTACTGCGGACGAtTAGTGGTCAGCTCGACCTGAAACGGAAcgtatgatggcGTCGATGCAGCGCGAAAGGG
Rptor_gBC_00115	120	CGACCGTTTCTAACCACCGCGATCATGTTGTCCGAATCCGGCAACACTGCCATTCGACTT	101011100000001000	ACAACATGATCGCGGTGGTTAGAAACGGTCG	AAGTCGAATGGCAGTGTTGCCGGATTCGG	55.172413793103445	73.14658925833845	51.61290322580645	72.64993642712966	ACAACATGATCGCGGTGGTTAGAAACGGTCGtaACTTCAGCTGCCCCGGGTGAAGAtaGGGCGTAAACCTGATtTTAGTCTCGCGCGCCtTATTTAACCGACACCtTATGAAGGCGTTCCCtTCGAGGCTAACCTTCtAATTACTGCGGACGAtAAGTCGAATGGCAGTGTTGCCGGATTCGG	CGCAAACTGGTGCGGAAGGCgtatccatgtacACAACATGATCGCGGTGGTTAGAAACGGTCGtaACTTCAGCTGCCCCGGGTGAAGAtaGGGCGTAAACCTGATtTTAGTCTCGCGCGCCtTATTTAACCGACACCtTATGAAGGCGTTCCCtTCGAGGCTAACCTTCtAATTACTGCGGACGAtAAGTCGAATGGCAGTGTTGCCGGATTCGGcgtatgatggcGTCGATGCAGCGCGAAAGGG
Orc2_gBC_00116	0	ATGCGCGAGGTAAGCGTTTCGGGCGTGTAATGAGGTACTCGGTGGGCTGTGCAGTTTACG	110111000001000000	TTACACGCCCGAAACGCTTACCTCGCGCAT	CGTAAACTGCACAGCCCACCGAGTACCTCA	56.666666666666664	73.42584674985227	56.666666666666664	75.75717961	TTACACGCCCGAAACGCTTACCTCGCGCATtaACTTCAGCTGCCCCGGGTGAAGAtaGGGCGTAAACCTGATtGCTAATTCAGGCGCTtGCTTTGAGACGGTTCtTATTTAACCGACACCtTATGAAGGCGTTCCCtGCCAACGAGGATTGAtCGTAAACTGCACAGCCCACCGAGTACCTCA	CGCAAACTGGTGCGGAAGGCgtatccatgtacTTACACGCCCGAAACGCTTACCTCGCGCATtaACTTCAGCTGCCCCGGGTGAAGAtaGGGCGTAAACCTGATtGCTAATTCAGGCGCTtGCTTTGAGACGGTTCtTATTTAACCGACACCtTATGAAGGCGTTCCCtGCCAACGAGGATTGAtCGTAAACTGCACAGCCCACCGAGTACCTCAcgtatgatggcGTCGATGCAGCGCGAAAGGG
Orc2_gBC_00116	60	ATTTCTATTGCCCGCCTACATAGCTGGTATCATACACCGATCCCTGTTCTCGTACGAGCG	110111000001000000	TGATACCAGCTATGTAGGCGGGCAATAGAAAT	CGCTCGTACGAGAACAGGGATCGGTGTA	57.142857142857146	71.26544141050897	43.75	69.59517304706509	TGATACCAGCTATGTAGGCGGGCAATAGAAATtaACTTCAGCTGCCCCGGGTGAAGAtaGGGCGTAAACCTGATtGCTAATTCAGGCGCTtGCTTTGAGACGGTTCtTATTTAACCGACACCtTATGAAGGCGTTCCCtGCCAACGAGGATTGAtCGCTCGTACGAGAACAGGGATCGGTGTA	CGCAAACTGGTGCGGAAGGCgtatccatgtacTGATACCAGCTATGTAGGCGGGCAATAGAAATtaACTTCAGCTGCCCCGGGTGAAGAtaGGGCGTAAACCTGATtGCTAATTCAGGCGCTtGCTTTGAGACGGTTCtTATTTAACCGACACCtTATGAAGGCGTTCCCtGCCAACGAGGATTGAtCGCTCGTACGAGAACAGGGATCGGTGTAcgtatgatggcGTCGATGCAGCGCGAAAGGG
Orc2_gBC_00116	120	AAAGCGTCCTCGACTTACGGAGTTACTGGCTACGAATGCTGACAAGACCTCGTATAGGTA	110111000001000000	AGCCAGTAACTCCGTAAGTCGAGGACGCTTT	TACCTATACGAGGTCTTGTCAGCATTCGT	44.827586206896555	67.34891975073776	51.61290322580645	72.62637672146565	AGCCAGTAACTCCGTAAGTCGAGGACGCTTTtaACTTCAGCTGCCCCGGGTGAAGAtaGGGCGTAAACCTGATtGCTAATTCAGGCGCTtGCTTTGAGACGGTTCtTATTTAACCGACACCtTATGAAGGCGTTCCCtGCCAACGAGGATTGAtTACCTATACGAGGTCTTGTCAGCATTCGT	CGCAAACTGGTGCGGAAGGCgtatccatgtacAGCCAGTAACTCCGTAAGTCGAGGACGCTTTtaACTTCAGCTGCCCCGGGTGAAGAtaGGGCGTAAACCTGATtGCTAATTCAGGCGCTtGCTTTGAGACGGTTCtTATTTAACCGACACCtTATGAAGGCGTTCCCtGCCAACGAGGATTGAtTACCTATACGAGGTCTTGTCAGCATTCGTcgtatgatggcGTCGATGCAGCGCGAAAGGG
B3galt6_gBC_00117	0	GGAGGGACTCGAACGAATGACAGCATTCAAACGCCAGGCCTCTAACCTCTCGTAAAGGAT	100000001110100010	CGTTTGAATGCTGTCATTCGTTCGAGTCCCTCC	ATCCTTTACGAGAGGTTAGAGGCCTGG	51.851851851851855	67.46635026647988	51.515151515151516	72.71656465598801	CGTTTGAATGCTGTCATTCGTTCGAGTCCCTCCtaACTTCAGCTGCCCCGGGTGAAGAtaGGGCGTAAACCTGATtAGTATTCCGGTGAACtGTTAGCCGACCGATAtTAGACGATCCAGACGtTCGCTAGGTTGGTTCtACGACATGCGAGAAAtATCCTTTACGAGAGGTTAGAGGCCTGG	CGCAAACTGGTGCGGAAGGCgtatccatgtacCGTTTGAATGCTGTCATTCGTTCGAGTCCCTCCtaACTTCAGCTGCCCCGGGTGAAGAtaGGGCGTAAACCTGATtAGTATTCCGGTGAACtGTTAGCCGACCGATAtTAGACGATCCAGACGtTCGCTAGGTTGGTTCtACGACATGCGAGAAAtATCCTTTACGAGAGGTTAGAGGCCTGGcgtatgatggcGTCGATGCAGCGCGAAAGGG
B3galt6_gBC_00117	60	GCGCATCGTATTAGGCCGACCCAAGATGTAGCAGACAGCCACGGGAGGGACTCCAACTAC	100000001110100010	ACATCTTGGGTCGGCCTAATACGATGCGC	GTAGTTGGAGTCCCTCCCGTGGCTGTCTGCT	61.29032258064516	75.73588844511306	55.172413793103445	72.45601481012255	ACATCTTGGGTCGGCCTAATACGATGCGCtaACTTCAGCTGCCCCGGGTGAAGAtaGGGCGTAAACCTGATtAGTATTCCGGTGAACtGTTAGCCGACCGATAtTAGACGATCCAGACGtTCGCTAGGTTGGTTCtACGACATGCGAGAAAtGTAGTTGGAGTCCCTCCCGTGGCTGTCTGCT	CGCAAACTGGTGCGGAAGGCgtatccatgtacACATCTTGGGTCGGCCTAATACGATGCGCtaACTTCAGCTGCCCCGGGTGAAGAtaGGGCGTAAACCTGATtAGTATTCCGGTGAACtGTTAGCCGACCGATAtTAGACGATCCAGACGtTCGCTAGGTTGGTTCtACGACATGCGAGAAAtGTAGTTGGAGTCCCTCCCGTGGCTGTCTGCTcgtatgatggcGTCGATGCAGCGCGAAAGGG
B3galt6_gBC_00117	120	CTACGGAACCGTCCGTTCCTCTTACGTATAGAAGCCAACTAGTAGCCAGTTCCGTGCTTG	100000001110100010	TACGTAAGAGGAACGGACGGTTCCGTAG	CAAGCACGGAACTGGCTACTAGTTGGCTTCTA	50	71.61257231263812	53.57142857142857	69.32328880718057	TACGTAAGAGGAACGGACGGTTCCGTAGtaACTTCAGCTGCCCCGGGTGAAGAtaGGGCGTAAACCTGATtAGTATTCCGGTGAACtGTTAGCCGACCGATAtTAGACGATCCAGACGtTCGCTAGGTTGGTTCtACGACATGCGAGAAAtCAAGCACGGAACTGGCTACTAGTTGGCTTCTA	CGCAAACTGGTGCGGAAGGCgtatccatgtacTACGTAAGAGGAACGGACGGTTCCGTAGtaACTTCAGCTGCCCCGGGTGAAGAtaGGGCGTAAACCTGATtAGTATTCCGGTGAACtGTTAGCCGACCGATAtTAGACGATCCAGACGtTCGCTAGGTTGGTTCtACGACATGCGAGAAAtCAAGCACGGAACTGGCTACTAGTTGGCTTCTAcgtatgatggcGTCGATGCAGCGCGAAAGGG
Orc2_gBC_00118	0	GTCGACGCCAGATGAACGGTAGGCGTTACGGAGGTTCCACATACTCTGATACGTGTTCGT	010001000011100001	CCGTAACGCCTACCGTTCATCTGGCGTCGAC	ACGAACACGTATCAGAGTATGTGGAACCT	44.827586206896555	67.69278549779199	61.29032258064516	75.28920857587298	CCGTAACGCCTACCGTTCATCTGGCGTCGACtaACTTCAGCTGCCCCGGGTGAAGAtaGCTAATTCAGGCGCTtTATGAAGGCGTTCCCtTAGACGATCCAGACGtGCCAACGAGGATTGAtTCGCTAGGTTGGTTCtAAGTCATCGAAGCGTtACGAACACGTATCAGAGTATGTGGAACCT	CGCAAACTGGTGCGGAAGGCgtatccatgtacCCGTAACGCCTACCGTTCATCTGGCGTCGACtaACTTCAGCTGCCCCGGGTGAAGAtaGCTAATTCAGGCGCTtTATGAAGGCGTTCCCtTAGACGATCCAGACGtGCCAACGAGGATTGAtTCGCTAGGTTGGTTCtAAGTCATCGAAGCGTtACGAACACGTATCAGAGTATGTGGAACCTcgtatgatggcGTCGATGCAGCGCGAAAGGG
Orc2_gBC_00118	60	GTGGAAATCATCACGTGTCGTTATGCGGGTCCTTAGTTATAGAACCCTCCGGTGCTCCAC	010001000011100001	CCCGCATAACGACACGTGATGATTTCCAC	GTGGAGCACCGGAGGGTTCTATAACTAAGGA	51.61290322580645	70.65266964122134	51.724137931034484	70.15236985952066	CCCGCATAACGACACGTGATGATTTCCACtaACTTCAGCTGCCCCGGGTGAAGAtaGCTAATTCAGGCGCTtTATGAAGGCGTTCCCtTAGACGATCCAGACGtGCCAACGAGGATTGAtTCGCTAGGTTGGTTCtAAGTCATCGAAGCGTtGTGGAGCACCGGAGGGTTCTATAACTAAGGA	CGCAAACTGGTGCGGAAGGCgtatccatgtacCCCGCATAACGACACGTGATGATTTCCACtaACTTCAGCTGCCCCGGGTGAAGAtaGCTAATTCAGGCGCTtTATGAAGGCGTTCCCtTAGACGATCCAGACGtGCCAACGAGGATTGAtTCGCTAGGTTGGTTCtAAGTCATCGAAGCGTtGTGGAGCACCGGAGGGTTCTATAACTAAGGAcgtatgatggcGTCGATGCAGCGCGAAAGGG
Orc2_gBC_00118	120	TCGAATAGACACAGGGTACCGGCTCGTCTACACCGTTATATGCGTTGTAGGCCCATATGG	010001000011100001	TAGACGAGCCGGTACCCTGTGTCTATTCGA	CCATATGGGCCTACAACGCATATAACGGTG	50	69.40681803269632	53.333333333333336	71.58122353563266	TAGACGAGCCGGTACCCTGTGTCTATTCGAtaACTTCAGCTGCCCCGGGTGAAGAtaGCTAATTCAGGCGCTtTATGAAGGCGTTCCCtTAGACGATCCAGACGtGCCAACGAGGATTGAtTCGCTAGGTTGGTTCtAAGTCATCGAAGCGTtCCATATGGGCCTACAACGCATATAACGGTG	CGCAAACTGGTGCGGAAGGCgtatccatgtacTAGACGAGCCGGTACCCTGTGTCTATTCGAtaACTTCAGCTGCCCCGGGTGAAGAtaGCTAATTCAGGCGCTtTATGAAGGCGTTCCCtTAGACGATCCAGACGtGCCAACGAGGATTGAtTCGCTAGGTTGGTTCtAAGTCATCGAAGCGTtCCATATGGGCCTACAACGCATATAACGGTGcgtatgatggcGTCGATGCAGCGCGAAAGGG
Cct5_gBC_00119	0	CAACCTGGGAAACCAATCCCTAGTCGGATAGAAGTGTACAGTATGCCGGTCTATGATTGG	010110100010001000	TATCCGACTAGGGATTGGTTTCCCAGGTTG	CCAATCATAGACCGGCATACTGTACACTTC	46.666666666666664	67.26293950092446	50	69.64413561380172	TATCCGACTAGGGATTGGTTTCCCAGGTTGtaACTTCAGCTGCCCCGGGTGAAGAtaGCTAATTCAGGCGCTtGCTTTGAGACGGTTCtTATTTAACCGACACCtTCGAGGCTAACCTTCtTAGACGATCCAGACGtAATTACTGCGGACGAtCCAATCATAGACCGGCATACTGTACACTTC	CGCAAACTGGTGCGGAAGGCgtatccatgtacTATCCGACTAGGGATTGGTTTCCCAGGTTGtaACTTCAGCTGCCCCGGGTGAAGAtaGCTAATTCAGGCGCTtGCTTTGAGACGGTTCtTATTTAACCGACACCtTCGAGGCTAACCTTCtTAGACGATCCAGACGtAATTACTGCGGACGAtCCAATCATAGACCGGCATACTGTACACTTCcgtatgatggcGTCGATGCAGCGCGAAAGGG
Cct5_gBC_00119	60	TAAGCATCCCGCGAGTGTCTACTCGCAGCTTGGTTTGCATACATCCCGCTTGTTTGATCG	010110100010001000	AAGCTGCGAGTAGACACTCGCGGGATGCTTA	CGATCAAACAAGCGGGATGTATGCAAACC	48.275862068965516	69.15941334185669	54.83870967741935	74.4036119	AAGCTGCGAGTAGACACTCGCGGGATGCTTAtaACTTCAGCTGCCCCGGGTGAAGAtaGCTAATTCAGGCGCTtGCTTTGAGACGGTTCtTATTTAACCGACACCtTCGAGGCTAACCTTCtTAGACGATCCAGACGtAATTACTGCGGACGAtCGATCAAACAAGCGGGATGTATGCAAACC	CGCAAACTGGTGCGGAAGGCgtatccatgtacAAGCTGCGAGTAGACACTCGCGGGATGCTTAtaACTTCAGCTGCCCCGGGTGAAGAtaGCTAATTCAGGCGCTtGCTTTGAGACGGTTCtTATTTAACCGACACCtTCGAGGCTAACCTTCtTAGACGATCCAGACGtAATTACTGCGGACGAtCGATCAAACAAGCGGGATGTATGCAAACCcgtatgatggcGTCGATGCAGCGCGAAAGGG
Cct5_gBC_00119	120	TAATCACATCGGCATCAGTTAGCGGGCTCGTTCGTCGATTGTACAGGCATATTACAACGT	010110100010001000	ACGAGCCCGCTAACTGATGCCGATGTGATTA	ACGTTGTAATATGCCTGTACAATCGACGA	41.37931034482759	66.85571685238534	51.61290322580645	73.12917907189063	ACGAGCCCGCTAACTGATGCCGATGTGATTAtaACTTCAGCTGCCCCGGGTGAAGAtaGCTAATTCAGGCGCTtGCTTTGAGACGGTTCtTATTTAACCGACACCtTCGAGGCTAACCTTCtTAGACGATCCAGACGtAATTACTGCGGACGAtACGTTGTAATATGCCTGTACAATCGACGA	CGCAAACTGGTGCGGAAGGCgtatccatgtacACGAGCCCGCTAACTGATGCCGATGTGATTAtaACTTCAGCTGCCCCGGGTGAAGAtaGCTAATTCAGGCGCTtGCTTTGAGACGGTTCtTATTTAACCGACACCtTCGAGGCTAACCTTCtTAGACGATCCAGACGtAATTACTGCGGACGAtACGTTGTAATATGCCTGTACAATCGACGAcgtatgatggcGTCGATGCAGCGCGAAAGGG
Polr1a_gBC_00120	0	CGAGCAGTGGTAAATTCGGTACGTACGACGAGTGAGAATGGCTAGGTACGCCTGTTGGCG	000001011111000000	CTCGTCGTACGTACCGAATTTACCACTGCTCG	CGCCAACAGGCGTACCTAGCCATTCTCA	57.142857142857146	72.24932814080506	53.125	71.93267426990593	CTCGTCGTACGTACCGAATTTACCACTGCTCGtaACTTCAGCTGCCCCGGGTGAAGAtaTATGAAGGCGTTCCCtCCGCAAGGCATCATTtAGTATTCCGGTGAACtGTTAGCCGACCGATAtTAGACGATCCAGACGtGCCAACGAGGATTGAtCGCCAACAGGCGTACCTAGCCATTCTCA	CGCAAACTGGTGCGGAAGGCgtatccatgtacCTCGTCGTACGTACCGAATTTACCACTGCTCGtaACTTCAGCTGCCCCGGGTGAAGAtaTATGAAGGCGTTCCCtCCGCAAGGCATCATTtAGTATTCCGGTGAACtGTTAGCCGACCGATAtTAGACGATCCAGACGtGCCAACGAGGATTGAtCGCCAACAGGCGTACCTAGCCATTCTCAcgtatgatggcGTCGATGCAGCGCGAAAGGG
Polr1a_gBC_00120	60	AGACGGTATGAAAGGCACGCGTACGGAGGATTCTTCGCCAGCGAATGTGGCAGCTGCTTG	000001011111000000	TCCTCCGTACGCGTGCCTTTCATACCGTCT	CAAGCAGCTGCCACATTCGCTGGCGAAGAA	56.666666666666664	75.18084985256104	56.666666666666664	74.32222046648712	TCCTCCGTACGCGTGCCTTTCATACCGTCTtaACTTCAGCTGCCCCGGGTGAAGAtaTATGAAGGCGTTCCCtCCGCAAGGCATCATTtAGTATTCCGGTGAACtGTTAGCCGACCGATAtTAGACGATCCAGACGtGCCAACGAGGATTGAtCAAGCAGCTGCCACATTCGCTGGCGAAGAA	CGCAAACTGGTGCGGAAGGCgtatccatgtacTCCTCCGTACGCGTGCCTTTCATACCGTCTtaACTTCAGCTGCCCCGGGTGAAGAtaTATGAAGGCGTTCCCtCCGCAAGGCATCATTtAGTATTCCGGTGAACtGTTAGCCGACCGATAtTAGACGATCCAGACGtGCCAACGAGGATTGAtCAAGCAGCTGCCACATTCGCTGGCGAAGAAcgtatgatggcGTCGATGCAGCGCGAAAGGG
Polr1a_gBC_00120	120	ACGTGATAAGGAAATTACATGAGTGCTTCGTAGTGGGTCTGGTTCGAGATAAGCATGCCC	000001011111000000	CTACGAAGCACTCATGTAATTTCCTTATCACGT	GGGCATGCTTATCTCGAACCAGACCCA	55.55555555555556	70.41081033486677	39.39393939393939	67.46737350495255	CTACGAAGCACTCATGTAATTTCCTTATCACGTtaACTTCAGCTGCCCCGGGTGAAGAtaTATGAAGGCGTTCCCtCCGCAAGGCATCATTtAGTATTCCGGTGAACtGTTAGCCGACCGATAtTAGACGATCCAGACGtGCCAACGAGGATTGAtGGGCATGCTTATCTCGAACCAGACCCA	CGCAAACTGGTGCGGAAGGCgtatccatgtacCTACGAAGCACTCATGTAATTTCCTTATCACGTtaACTTCAGCTGCCCCGGGTGAAGAtaTATGAAGGCGTTCCCtCCGCAAGGCATCATTtAGTATTCCGGTGAACtGTTAGCCGACCGATAtTAGACGATCCAGACGtGCCAACGAGGATTGAtGGGCATGCTTATCTCGAACCAGACCCAcgtatgatggcGTCGATGCAGCGCGAAAGGG
Ckap4_gBC_00121	0	CACACTACCCGGCCAAATGCGGGATGATTCTGTTCGCGTAAGCGCGGTGAGCAGGTAAAC	100100000000111001	CAGAATCATCCCGCATTTGGCCGGGTAGTGTG	GTTTACCTGCTCACCGCGCTTACGCGAA	57.142857142857146	73.24028633702494	56.25	74.34969203	CAGAATCATCCCGCATTTGGCCGGGTAGTGTGtaACTTCAGCTGCCCCGGGTGAAGAtaGGGCGTAAACCTGATtGCTTTGAGACGGTTCtTCGCTAGGTTGGTTCtGCCTCGTAACTTGGTtAATTACTGCGGACGAtAAGTCATCGAAGCGTtGTTTACCTGCTCACCGCGCTTACGCGAA	CGCAAACTGGTGCGGAAGGCgtatccatgtacCAGAATCATCCCGCATTTGGCCGGGTAGTGTGtaACTTCAGCTGCCCCGGGTGAAGAtaGGGCGTAAACCTGATtGCTTTGAGACGGTTCtTCGCTAGGTTGGTTCtGCCTCGTAACTTGGTtAATTACTGCGGACGAtAAGTCATCGAAGCGTtGTTTACCTGCTCACCGCGCTTACGCGAAcgtatgatggcGTCGATGCAGCGCGAAAGGG
Ckap4_gBC_00121	60	GTTTGGCAATTATGATGCTCGGCAGTCGGGTCTGTGACCGGTATAGGTTCGTACCCTGAA	100100000000111001	CCCGACTGCCGAGCATCATAATTGCCAAAC	TTCAGGGTACGAACCTATACCGGTCACAGA	50	70.15050782594784	53.333333333333336	72.10135639988249	CCCGACTGCCGAGCATCATAATTGCCAAACtaACTTCAGCTGCCCCGGGTGAAGAtaGGGCGTAAACCTGATtGCTTTGAGACGGTTCtTCGCTAGGTTGGTTCtGCCTCGTAACTTGGTtAATTACTGCGGACGAtAAGTCATCGAAGCGTtTTCAGGGTACGAACCTATACCGGTCACAGA	CGCAAACTGGTGCGGAAGGCgtatccatgtacCCCGACTGCCGAGCATCATAATTGCCAAACtaACTTCAGCTGCCCCGGGTGAAGAtaGGGCGTAAACCTGATtGCTTTGAGACGGTTCtTCGCTAGGTTGGTTCtGCCTCGTAACTTGGTtAATTACTGCGGACGAtAAGTCATCGAAGCGTtTTCAGGGTACGAACCTATACCGGTCACAGAcgtatgatggcGTCGATGCAGCGCGAAAGGG
Ckap4_gBC_00121	120	AGGGTTCAAGCACCTACGTATACCACGACGCTATCACCACTCGATGCGGGTGTATAGCTA	100100000000111001	AGCGTCGTGGTATACGTAGGTGCTTGAACCCT	TAGCTATACACCCGCATCGAGTGGTGAT	50	69.12003380047986	53.125	73.93882523690223	AGCGTCGTGGTATACGTAGGTGCTTGAACCCTtaACTTCAGCTGCCCCGGGTGAAGAtaGGGCGTAAACCTGATtGCTTTGAGACGGTTCtTCGCTAGGTTGGTTCtGCCTCGTAACTTGGTtAATTACTGCGGACGAtAAGTCATCGAAGCGTtTAGCTATACACCCGCATCGAGTGGTGAT	CGCAAACTGGTGCGGAAGGCgtatccatgtacAGCGTCGTGGTATACGTAGGTGCTTGAACCCTtaACTTCAGCTGCCCCGGGTGAAGAtaGGGCGTAAACCTGATtGCTTTGAGACGGTTCtTCGCTAGGTTGGTTCtGCCTCGTAACTTGGTtAATTACTGCGGACGAtAAGTCATCGAAGCGTtTAGCTATACACCCGCATCGAGTGGTGATcgtatgatggcGTCGATGCAGCGCGAAAGGG
Sf3a2_gBC_00122	0	ATAATACCGAGTTGATTGGGTCGGTTACCGTCGGAGTGGCGTTTCTGATTTGCCTACTTT	011000010010000011	ACGGTAACCGACCCAATCAACTCGGTATTAT	AAAGTAGGCAAATCAGAAACGCCACTCCG	48.275862068965516	69.77713588310456	45.16129032258065	69.59731786827291	ACGGTAACCGACCCAATCAACTCGGTATTATtaACTTCAGCTGCCCCGGGTGAAGAtaGCTAATTCAGGCGCTtTTAGTCTCGCGCGCCtCCGCAAGGCATCATTtTAGACGATCCAGACGtACGACATGCGAGAAAtAAGTCATCGAAGCGTtAAAGTAGGCAAATCAGAAACGCCACTCCG	CGCAAACTGGTGCGGAAGGCgtatccatgtacACGGTAACCGACCCAATCAACTCGGTATTATtaACTTCAGCTGCCCCGGGTGAAGAtaGCTAATTCAGGCGCTtTTAGTCTCGCGCGCCtCCGCAAGGCATCATTtTAGACGATCCAGACGtACGACATGCGAGAAAtAAGTCATCGAAGCGTtAAAGTAGGCAAATCAGAAACGCCACTCCGcgtatgatggcGTCGATGCAGCGCGAAAGGG
Sf3a2_gBC_00122	60	GAAGGGAGTGGCTGTAACTGATCGATGCGAATCTTTACTGCAATGGTTCGCCGACATTGA	011000010010000011	TTCGCATCGATCAGTTACAGCCACTCCCTTC	TCAATGTCGGCGAACCATTGCAGTAAAGA	44.827586206896555	69.35655014	51.61290322580645	71.86354539293558	TTCGCATCGATCAGTTACAGCCACTCCCTTCtaACTTCAGCTGCCCCGGGTGAAGAtaGCTAATTCAGGCGCTtTTAGTCTCGCGCGCCtCCGCAAGGCATCATTtTAGACGATCCAGACGtACGACATGCGAGAAAtAAGTCATCGAAGCGTtTCAATGTCGGCGAACCATTGCAGTAAAGA	CGCAAACTGGTGCGGAAGGCgtatccatgtacTTCGCATCGATCAGTTACAGCCACTCCCTTCtaACTTCAGCTGCCCCGGGTGAAGAtaGCTAATTCAGGCGCTtTTAGTCTCGCGCGCCtCCGCAAGGCATCATTtTAGACGATCCAGACGtACGACATGCGAGAAAtAAGTCATCGAAGCGTtTCAATGTCGGCGAACCATTGCAGTAAAGAcgtatgatggcGTCGATGCAGCGCGAAAGGG
Sf3a2_gBC_00122	120	AACCACGTAATACTCCGGGCATCTAACTTCCGGTATAGGACTCCGGCTTGCATCCACGTT	011000010010000011	CCGGAAGTTAGATGCCCGGAGTATTACGTGGTT	AACGTGGATGCAAGCCGGAGTCCTATA	51.851851851851855	69.71962264621857	51.515151515151516	72.81243005	CCGGAAGTTAGATGCCCGGAGTATTACGTGGTTtaACTTCAGCTGCCCCGGGTGAAGAtaGCTAATTCAGGCGCTtTTAGTCTCGCGCGCCtCCGCAAGGCATCATTtTAGACGATCCAGACGtACGACATGCGAGAAAtAAGTCATCGAAGCGTtAACGTGGATGCAAGCCGGAGTCCTATA	CGCAAACTGGTGCGGAAGGCgtatccatgtacCCGGAAGTTAGATGCCCGGAGTATTACGTGGTTtaACTTCAGCTGCCCCGGGTGAAGAtaGCTAATTCAGGCGCTtTTAGTCTCGCGCGCCtCCGCAAGGCATCATTtTAGACGATCCAGACGtACGACATGCGAGAAAtAAGTCATCGAAGCGTtAACGTGGATGCAAGCCGGAGTCCTATAcgtatgatggcGTCGATGCAGCGCGAAAGGG
control_gBC_00123	0	TTTGGGTGATGATGCACGGCTATCTCGGGACATAGTCTTCGCCGAACGTAAGTTGCACAA	010100000000101011	GTCCCGAGATAGCCGTGCATCATCACCCAAA	TTGTGCAACTTACGTTCGGCGAAGACTAT	44.827586206896555	69.07068360155415	54.83870967741935	73.54577910810315	GTCCCGAGATAGCCGTGCATCATCACCCAAAtaACTTCAGCTGCCCCGGGTGAAGAtaGCTAATTCAGGCGCTtGCTTTGAGACGGTTCtTCGCTAGGTTGGTTCtAATTACTGCGGACGAtACGACATGCGAGAAAtAAGTCATCGAAGCGTtTTGTGCAACTTACGTTCGGCGAAGACTAT	CGCAAACTGGTGCGGAAGGCgtatccatgtacGTCCCGAGATAGCCGTGCATCATCACCCAAAtaACTTCAGCTGCCCCGGGTGAAGAtaGCTAATTCAGGCGCTtGCTTTGAGACGGTTCtTCGCTAGGTTGGTTCtAATTACTGCGGACGAtACGACATGCGAGAAAtAAGTCATCGAAGCGTtTTGTGCAACTTACGTTCGGCGAAGACTATcgtatgatggcGTCGATGCAGCGCGAAAGGG
control_gBC_00123	60	GACAATCTCGTCTCTTACGCATGGTGCAATCGTCACGAACGACCATTAGGCTAAGACCGA	010100000000101011	TTGCACCATGCGTAAGAGACGAGATTGTC	TCGGTCTTAGCCTAATGGTCGTTCGTGACGA	51.61290322580645	72.3826363	48.275862068965516	69.31943743830129	TTGCACCATGCGTAAGAGACGAGATTGTCtaACTTCAGCTGCCCCGGGTGAAGAtaGCTAATTCAGGCGCTtGCTTTGAGACGGTTCtTCGCTAGGTTGGTTCtAATTACTGCGGACGAtACGACATGCGAGAAAtAAGTCATCGAAGCGTtTCGGTCTTAGCCTAATGGTCGTTCGTGACGA	CGCAAACTGGTGCGGAAGGCgtatccatgtacTTGCACCATGCGTAAGAGACGAGATTGTCtaACTTCAGCTGCCCCGGGTGAAGAtaGCTAATTCAGGCGCTtGCTTTGAGACGGTTCtTCGCTAGGTTGGTTCtAATTACTGCGGACGAtACGACATGCGAGAAAtAAGTCATCGAAGCGTtTCGGTCTTAGCCTAATGGTCGTTCGTGACGAcgtatgatggcGTCGATGCAGCGCGAAAGGG
control_gBC_00123	120	GCAGCTTACATGTGATCTATTGGGTGTGTTATCACGGATCGCCGCCATATAACTAGGCTA	010100000000101011	TAACACACCCAATAGATCACATGTAAGCTGC	TAGCCTAGTTATATGGCGGCGATCCGTGA	51.724137931034484	70.72816006566404	41.935483870967744	67.51368945922951	TAACACACCCAATAGATCACATGTAAGCTGCtaACTTCAGCTGCCCCGGGTGAAGAtaGCTAATTCAGGCGCTtGCTTTGAGACGGTTCtTCGCTAGGTTGGTTCtAATTACTGCGGACGAtACGACATGCGAGAAAtAAGTCATCGAAGCGTtTAGCCTAGTTATATGGCGGCGATCCGTGA	CGCAAACTGGTGCGGAAGGCgtatccatgtacTAACACACCCAATAGATCACATGTAAGCTGCtaACTTCAGCTGCCCCGGGTGAAGAtaGCTAATTCAGGCGCTtGCTTTGAGACGGTTCtTCGCTAGGTTGGTTCtAATTACTGCGGACGAtACGACATGCGAGAAAtAAGTCATCGAAGCGTtTAGCCTAGTTATATGGCGGCGATCCGTGAcgtatgatggcGTCGATGCAGCGCGAAAGGG
Mtor_gBC_00124	0	AGGCGGGATGCGATTGGTTTCATGCGTACCAACAGCGGACGAAGGAACCCGTGGAGCATC	000001011001011000	TGGTACGCATGAAACCAATCGCATCCCGCCT	GATGCTCCACGGGTTCCTTCGTCCGCTGT	62.06896551724138	75.47559720579187	54.83870967741935	75.50033074061832	TGGTACGCATGAAACCAATCGCATCCCGCCTtaACTTCAGCTGCCCCGGGTGAAGAtaTATGAAGGCGTTCCCtCCGCAAGGCATCATTtAGTATTCCGGTGAACtGCCAACGAGGATTGAtGCCTCGTAACTTGGTtAATTACTGCGGACGAtGATGCTCCACGGGTTCCTTCGTCCGCTGT	CGCAAACTGGTGCGGAAGGCgtatccatgtacTGGTACGCATGAAACCAATCGCATCCCGCCTtaACTTCAGCTGCCCCGGGTGAAGAtaTATGAAGGCGTTCCCtCCGCAAGGCATCATTtAGTATTCCGGTGAACtGCCAACGAGGATTGAtGCCTCGTAACTTGGTtAATTACTGCGGACGAtGATGCTCCACGGGTTCCTTCGTCCGCTGTcgtatgatggcGTCGATGCAGCGCGAAAGGG
Mtor_gBC_00124	60	GCCTATCGAGAGGCGGTCTGGTGTAGTTCACTAATCCGCGCAAAGCATAGCGGGTTCTAC	000001011001011000	AGTGAACTACACCAGACCGCCTCTCGATAGGC	GTAGAACCCGCTATGCTTTGCGCGGATT	53.57142857142857	71.57966547520095	56.25	73.78586865375405	AGTGAACTACACCAGACCGCCTCTCGATAGGCtaACTTCAGCTGCCCCGGGTGAAGAtaTATGAAGGCGTTCCCtCCGCAAGGCATCATTtAGTATTCCGGTGAACtGCCAACGAGGATTGAtGCCTCGTAACTTGGTtAATTACTGCGGACGAtGTAGAACCCGCTATGCTTTGCGCGGATT	CGCAAACTGGTGCGGAAGGCgtatccatgtacAGTGAACTACACCAGACCGCCTCTCGATAGGCtaACTTCAGCTGCCCCGGGTGAAGAtaTATGAAGGCGTTCCCtCCGCAAGGCATCATTtAGTATTCCGGTGAACtGCCAACGAGGATTGAtGCCTCGTAACTTGGTtAATTACTGCGGACGAtGTAGAACCCGCTATGCTTTGCGCGGATTcgtatgatggcGTCGATGCAGCGCGAAAGGG
Mtor_gBC_00124	120	CTTAGTGCTCGGTTCTACGTAGTCTGACTGCGAGCTAGCGACCCTGACAAGGCTCCGAAA	000001011001011000	TCGCAGTCAGACTACGTAGAACCGAGCACTAAG	TTTCGGAGCCTTGTCAGGGTCGCTAGC	59.25925925925926	72.29437036648136	51.515151515151516	72.17535949406903	TCGCAGTCAGACTACGTAGAACCGAGCACTAAGtaACTTCAGCTGCCCCGGGTGAAGAtaTATGAAGGCGTTCCCtCCGCAAGGCATCATTtAGTATTCCGGTGAACtGCCAACGAGGATTGAtGCCTCGTAACTTGGTtAATTACTGCGGACGAtTTTCGGAGCCTTGTCAGGGTCGCTAGC	CGCAAACTGGTGCGGAAGGCgtatccatgtacTCGCAGTCAGACTACGTAGAACCGAGCACTAAGtaACTTCAGCTGCCCCGGGTGAAGAtaTATGAAGGCGTTCCCtCCGCAAGGCATCATTtAGTATTCCGGTGAACtGCCAACGAGGATTGAtGCCTCGTAACTTGGTtAATTACTGCGGACGAtTTTCGGAGCCTTGTCAGGGTCGCTAGCcgtatgatggcGTCGATGCAGCGCGAAAGGG
Aars_gBC_00125	0	TAGCTGAGTACTAGAGATTGGCCAGCCTCGACCGCGGATAACGTGTTCATACATTGTCGT	000100110100000011	CGAGGCTGGCCAATCTCTAGTACTCAGCTA	ACGACAATGTATGAACACGTTATCCGCGGT	46.666666666666664	70.58433258352471	53.333333333333336	70.62966272835251	CGAGGCTGGCCAATCTCTAGTACTCAGCTAtaACTTCAGCTGCCCCGGGTGAAGAtaGCTTTGAGACGGTTCtTCGAGGCTAACCTTCtCCGCAAGGCATCATTtGTTAGCCGACCGATAtACGACATGCGAGAAAtAAGTCATCGAAGCGTtACGACAATGTATGAACACGTTATCCGCGGT	CGCAAACTGGTGCGGAAGGCgtatccatgtacCGAGGCTGGCCAATCTCTAGTACTCAGCTAtaACTTCAGCTGCCCCGGGTGAAGAtaGCTTTGAGACGGTTCtTCGAGGCTAACCTTCtCCGCAAGGCATCATTtGTTAGCCGACCGATAtACGACATGCGAGAAAtAAGTCATCGAAGCGTtACGACAATGTATGAACACGTTATCCGCGGTcgtatgatggcGTCGATGCAGCGCGAAAGGG
Aars_gBC_00125	60	TGAGTTGTGAGCTTATAGCGGAGGCACCTAAGTATATCGCCGGTGCTGACTTATGTACAG	000100110100000011	TAGGTGCCTCCGCTATAAGCTCACAACTCA	CTGTACATAAGTCAGCACCGGCGATATACT	46.666666666666664	68.12136474955543	50	70.79982148823785	TAGGTGCCTCCGCTATAAGCTCACAACTCAtaACTTCAGCTGCCCCGGGTGAAGAtaGCTTTGAGACGGTTCtTCGAGGCTAACCTTCtCCGCAAGGCATCATTtGTTAGCCGACCGATAtACGACATGCGAGAAAtAAGTCATCGAAGCGTtCTGTACATAAGTCAGCACCGGCGATATACT	CGCAAACTGGTGCGGAAGGCgtatccatgtacTAGGTGCCTCCGCTATAAGCTCACAACTCAtaACTTCAGCTGCCCCGGGTGAAGAtaGCTTTGAGACGGTTCtTCGAGGCTAACCTTCtCCGCAAGGCATCATTtGTTAGCCGACCGATAtACGACATGCGAGAAAtAAGTCATCGAAGCGTtCTGTACATAAGTCAGCACCGGCGATATACTcgtatgatggcGTCGATGCAGCGCGAAAGGG
Aars_gBC_00125	120	GCCTCGTTAGAAGTCCCTAAACGCCATACTCCCTACATGTGAACCGATTAACGGGCGGTA	000100110100000011	GGGAGTATGGCGTTTAGGGACTTCTAACGAGGC	TACCGCCCGTTAATCGGTTCACATGTA	48.148148148148145	68.24511165797668	54.54545454545455	72.98610016173768	GGGAGTATGGCGTTTAGGGACTTCTAACGAGGCtaACTTCAGCTGCCCCGGGTGAAGAtaGCTTTGAGACGGTTCtTCGAGGCTAACCTTCtCCGCAAGGCATCATTtGTTAGCCGACCGATAtACGACATGCGAGAAAtAAGTCATCGAAGCGTtTACCGCCCGTTAATCGGTTCACATGTA	CGCAAACTGGTGCGGAAGGCgtatccatgtacGGGAGTATGGCGTTTAGGGACTTCTAACGAGGCtaACTTCAGCTGCCCCGGGTGAAGAtaGCTTTGAGACGGTTCtTCGAGGCTAACCTTCtCCGCAAGGCATCATTtGTTAGCCGACCGATAtACGACATGCGAGAAAtAAGTCATCGAAGCGTtTACCGCCCGTTAATCGGTTCACATGTAcgtatgatggcGTCGATGCAGCGCGAAAGGG
Hif1a_gBC_00126	0	GGCAACAATACGCTGAGGGTGAAGGTATGCCATTGTCCCACCGCTAACAAGGAGCAGTGA	101001000010110000	TGGCATACCTTCACCCTCAGCGTATTGTTGCC	TCACTGCTCCTTGTTAGCGGTGGGACAA	53.57142857142857	71.78830859406776	53.125	73.81098269237162	TGGCATACCTTCACCCTCAGCGTATTGTTGCCtaACTTCAGCTGCCCCGGGTGAAGAtaGGGCGTAAACCTGATtTTAGTCTCGCGCGCCtTATGAAGGCGTTCCCtTAGACGATCCAGACGtTCGCTAGGTTGGTTCtGCCTCGTAACTTGGTtTCACTGCTCCTTGTTAGCGGTGGGACAA	CGCAAACTGGTGCGGAAGGCgtatccatgtacTGGCATACCTTCACCCTCAGCGTATTGTTGCCtaACTTCAGCTGCCCCGGGTGAAGAtaGGGCGTAAACCTGATtTTAGTCTCGCGCGCCtTATGAAGGCGTTCCCtTAGACGATCCAGACGtTCGCTAGGTTGGTTCtGCCTCGTAACTTGGTtTCACTGCTCCTTGTTAGCGGTGGGACAAcgtatgatggcGTCGATGCAGCGCGAAAGGG
Hif1a_gBC_00126	60	CACTCACGCGTCTAGCTATTCGGGCGAGCTACATTCGGTCTACCTCTCACGGATCTTGAA	101001000010110000	GTAGCTCGCCCGAATAGCTAGACGCGTGAGTG	TTCAAGATCCGTGAGAGGTAGACCGAAT	46.42857142857143	67.25771838	59.375	74.66787469543175	GTAGCTCGCCCGAATAGCTAGACGCGTGAGTGtaACTTCAGCTGCCCCGGGTGAAGAtaGGGCGTAAACCTGATtTTAGTCTCGCGCGCCtTATGAAGGCGTTCCCtTAGACGATCCAGACGtTCGCTAGGTTGGTTCtGCCTCGTAACTTGGTtTTCAAGATCCGTGAGAGGTAGACCGAAT	CGCAAACTGGTGCGGAAGGCgtatccatgtacGTAGCTCGCCCGAATAGCTAGACGCGTGAGTGtaACTTCAGCTGCCCCGGGTGAAGAtaGGGCGTAAACCTGATtTTAGTCTCGCGCGCCtTATGAAGGCGTTCCCtTAGACGATCCAGACGtTCGCTAGGTTGGTTCtGCCTCGTAACTTGGTtTTCAAGATCCGTGAGAGGTAGACCGAATcgtatgatggcGTCGATGCAGCGCGAAAGGG
Hif1a_gBC_00126	120	CCAATGTGGATCGATTTCGGCGTCGTTTAGTGCGCCCGTTGAAATATGCGGTTTCTTGAC	101001000010110000	TAAACGACGCCGAAATCGATCCACATTGG	GTCAAGAAACCGCATATTTCAACGGGCGCAC	51.61290322580645	72.62555974463055	48.275862068965516	69.78454869424314	TAAACGACGCCGAAATCGATCCACATTGGtaACTTCAGCTGCCCCGGGTGAAGAtaGGGCGTAAACCTGATtTTAGTCTCGCGCGCCtTATGAAGGCGTTCCCtTAGACGATCCAGACGtTCGCTAGGTTGGTTCtGCCTCGTAACTTGGTtGTCAAGAAACCGCATATTTCAACGGGCGCAC	CGCAAACTGGTGCGGAAGGCgtatccatgtacTAAACGACGCCGAAATCGATCCACATTGGtaACTTCAGCTGCCCCGGGTGAAGAtaGGGCGTAAACCTGATtTTAGTCTCGCGCGCCtTATGAAGGCGTTCCCtTAGACGATCCAGACGtTCGCTAGGTTGGTTCtGCCTCGTAACTTGGTtGTCAAGAAACCGCATATTTCAACGGGCGCACcgtatgatggcGTCGATGCAGCGCGAAAGGG
Plin2_gBC_00127	0	AGATGATCGGCGGTGTCAATTGTGGAGGTCCAAACCCGTGTGTCAGTCTTAGACGTCCGT	010100010100100001	CCTCCACAATTGACACCGCCGATCATCT	ACGGACGTCTAAGACTGACACACGGGTTTGGA	53.125	73.98048938990752	53.57142857142857	70.75985531	CCTCCACAATTGACACCGCCGATCATCTtaACTTCAGCTGCCCCGGGTGAAGAtaGCTAATTCAGGCGCTtGCTTTGAGACGGTTCtCCGCAAGGCATCATTtGTTAGCCGACCGATAtTCGCTAGGTTGGTTCtAAGTCATCGAAGCGTtACGGACGTCTAAGACTGACACACGGGTTTGGA	CGCAAACTGGTGCGGAAGGCgtatccatgtacCCTCCACAATTGACACCGCCGATCATCTtaACTTCAGCTGCCCCGGGTGAAGAtaGCTAATTCAGGCGCTtGCTTTGAGACGGTTCtCCGCAAGGCATCATTtGTTAGCCGACCGATAtTCGCTAGGTTGGTTCtAAGTCATCGAAGCGTtACGGACGTCTAAGACTGACACACGGGTTTGGAcgtatgatggcGTCGATGCAGCGCGAAAGGG
Plin2_gBC_00127	60	CAAATCTTATTGGGCCGAAATTCCCGCTCTAAAGGCTGACAACCGTCTTAGCCCGCAGCT	010100010100100001	TTAGAGCGGGAATTTCGGCCCAATAAGATTTG	AGCTGCGGGCTAAGACGGTTGTCAGCCT	60.714285714285715	75.34779655864617	43.75	69.65134804446166	TTAGAGCGGGAATTTCGGCCCAATAAGATTTGtaACTTCAGCTGCCCCGGGTGAAGAtaGCTAATTCAGGCGCTtGCTTTGAGACGGTTCtCCGCAAGGCATCATTtGTTAGCCGACCGATAtTCGCTAGGTTGGTTCtAAGTCATCGAAGCGTtAGCTGCGGGCTAAGACGGTTGTCAGCCT	CGCAAACTGGTGCGGAAGGCgtatccatgtacTTAGAGCGGGAATTTCGGCCCAATAAGATTTGtaACTTCAGCTGCCCCGGGTGAAGAtaGCTAATTCAGGCGCTtGCTTTGAGACGGTTCtCCGCAAGGCATCATTtGTTAGCCGACCGATAtTCGCTAGGTTGGTTCtAAGTCATCGAAGCGTtAGCTGCGGGCTAAGACGGTTGTCAGCCTcgtatgatggcGTCGATGCAGCGCGAAAGGG
Plin2_gBC_00127	120	TAGATTCGGTGGACAACGGTACGAAATCCATAGCGGATGATTGCATACAGCCACATGCGA	010100010100100001	TGGATTTCGTACCGTTGTCCACCGAATCTA	TCGCATGTGGCTGTATGCAATCATCCGCTA	50	72.20464233698448	46.666666666666664	69.66200662739436	TGGATTTCGTACCGTTGTCCACCGAATCTAtaACTTCAGCTGCCCCGGGTGAAGAtaGCTAATTCAGGCGCTtGCTTTGAGACGGTTCtCCGCAAGGCATCATTtGTTAGCCGACCGATAtTCGCTAGGTTGGTTCtAAGTCATCGAAGCGTtTCGCATGTGGCTGTATGCAATCATCCGCTA	CGCAAACTGGTGCGGAAGGCgtatccatgtacTGGATTTCGTACCGTTGTCCACCGAATCTAtaACTTCAGCTGCCCCGGGTGAAGAtaGCTAATTCAGGCGCTtGCTTTGAGACGGTTCtCCGCAAGGCATCATTtGTTAGCCGACCGATAtTCGCTAGGTTGGTTCtAAGTCATCGAAGCGTtTCGCATGTGGCTGTATGCAATCATCCGCTAcgtatgatggcGTCGATGCAGCGCGAAAGGG
Spcs3_gBC_00128	0	CACCCGAGCCACGAAGCTAAACTAAGTGTACTCCGCGACGGTCACCGTATACGGTCTGTC	001001000010000111	GAGTACACTTAGTTTAGCTTCGTGGCTCGGGTG	GACAGACCGTATACGGTGACCGTCGCG	62.96296296296296	72.22766929428508	51.515151515151516	71.83491557654258	GAGTACACTTAGTTTAGCTTCGTGGCTCGGGTGtaACTTCAGCTGCCCCGGGTGAAGAtaTTAGTCTCGCGCGCCtTATGAAGGCGTTCCCtTAGACGATCCAGACGtACCACGTACCGCCTTtACGACATGCGAGAAAtAAGTCATCGAAGCGTtGACAGACCGTATACGGTGACCGTCGCG	CGCAAACTGGTGCGGAAGGCgtatccatgtacGAGTACACTTAGTTTAGCTTCGTGGCTCGGGTGtaACTTCAGCTGCCCCGGGTGAAGAtaTTAGTCTCGCGCGCCtTATGAAGGCGTTCCCtTAGACGATCCAGACGtACCACGTACCGCCTTtACGACATGCGAGAAAtAAGTCATCGAAGCGTtGACAGACCGTATACGGTGACCGTCGCGcgtatgatggcGTCGATGCAGCGCGAAAGGG
Spcs3_gBC_00128	60	GCTATATCGGGACGGACAACTCAATCTTAGTATGCTTGCTATGGACAGCTATAGCGTGAA	001001000010000111	TACTAAGATTGAGTTGTCCGTCCCGATATAGC	TTCACGCTATAGCTGTCCATAGCAAGCA	46.42857142857143	68.36894299274144	43.75	67.71643557906998	TACTAAGATTGAGTTGTCCGTCCCGATATAGCtaACTTCAGCTGCCCCGGGTGAAGAtaTTAGTCTCGCGCGCCtTATGAAGGCGTTCCCtTAGACGATCCAGACGtACCACGTACCGCCTTtACGACATGCGAGAAAtAAGTCATCGAAGCGTtTTCACGCTATAGCTGTCCATAGCAAGCA	CGCAAACTGGTGCGGAAGGCgtatccatgtacTACTAAGATTGAGTTGTCCGTCCCGATATAGCtaACTTCAGCTGCCCCGGGTGAAGAtaTTAGTCTCGCGCGCCtTATGAAGGCGTTCCCtTAGACGATCCAGACGtACCACGTACCGCCTTtACGACATGCGAGAAAtAAGTCATCGAAGCGTtTTCACGCTATAGCTGTCCATAGCAAGCAcgtatgatggcGTCGATGCAGCGCGAAAGGG
Spcs3_gBC_00128	120	GTCTTAGCGTCAAACCCGCGTGCAGTATATCGTCGAACACCGTGTTGTAGTTACTGAAGT	001001000010000111	ATATACTGCACGCGGGTTTGACGCTAAGAC	ACTTCAGTAACTACAACACGGTGTTCGACG	46.666666666666664	68.96602492078688	50	70.82981237303932	ATATACTGCACGCGGGTTTGACGCTAAGACtaACTTCAGCTGCCCCGGGTGAAGAtaTTAGTCTCGCGCGCCtTATGAAGGCGTTCCCtTAGACGATCCAGACGtACCACGTACCGCCTTtACGACATGCGAGAAAtAAGTCATCGAAGCGTtACTTCAGTAACTACAACACGGTGTTCGACG	CGCAAACTGGTGCGGAAGGCgtatccatgtacATATACTGCACGCGGGTTTGACGCTAAGACtaACTTCAGCTGCCCCGGGTGAAGAtaTTAGTCTCGCGCGCCtTATGAAGGCGTTCCCtTAGACGATCCAGACGtACCACGTACCGCCTTtACGACATGCGAGAAAtAAGTCATCGAAGCGTtACTTCAGTAACTACAACACGGTGTTCGACGcgtatgatggcGTCGATGCAGCGCGAAAGGG
Psmd4_gBC_00129	0	ACTTTGTCCGACAATTCGTCAGTAAGTAGCTAGCCGAACTCTCGGCACTAGCCGAGATAG	001000001101000110	CTAGCTACTTACTGACGAATTGTCGGACAAAGT	CTATCTCGGCTAGTGCCGAGAGTTCGG	59.25925925925926	69.85442286	42.42424242424242	68.51446405470358	CTAGCTACTTACTGACGAATTGTCGGACAAAGTtaACTTCAGCTGCCCCGGGTGAAGAtaTTAGTCTCGCGCGCCtAGTATTCCGGTGAACtGTTAGCCGACCGATAtGCCAACGAGGATTGAtACCACGTACCGCCTTtACGACATGCGAGAAAtCTATCTCGGCTAGTGCCGAGAGTTCGG	CGCAAACTGGTGCGGAAGGCgtatccatgtacCTAGCTACTTACTGACGAATTGTCGGACAAAGTtaACTTCAGCTGCCCCGGGTGAAGAtaTTAGTCTCGCGCGCCtAGTATTCCGGTGAACtGTTAGCCGACCGATAtGCCAACGAGGATTGAtACCACGTACCGCCTTtACGACATGCGAGAAAtCTATCTCGGCTAGTGCCGAGAGTTCGGcgtatgatggcGTCGATGCAGCGCGAAAGGG
Psmd4_gBC_00129	60	GTATAGGGTTCGTGACATAATTGCGGATCATCACATGGTTGCATAAAGGAATTGTGCCAG	001000001101000110	TGATCCGCAATTATGTCACGAACCCTATAC	CTGGCACAATTCCTTTATGCAACCATGTGA	43.333333333333336	68.61921133589198	43.333333333333336	67.09891847412047	TGATCCGCAATTATGTCACGAACCCTATACtaACTTCAGCTGCCCCGGGTGAAGAtaTTAGTCTCGCGCGCCtAGTATTCCGGTGAACtGTTAGCCGACCGATAtGCCAACGAGGATTGAtACCACGTACCGCCTTtACGACATGCGAGAAAtCTGGCACAATTCCTTTATGCAACCATGTGA	CGCAAACTGGTGCGGAAGGCgtatccatgtacTGATCCGCAATTATGTCACGAACCCTATACtaACTTCAGCTGCCCCGGGTGAAGAtaTTAGTCTCGCGCGCCtAGTATTCCGGTGAACtGTTAGCCGACCGATAtGCCAACGAGGATTGAtACCACGTACCGCCTTtACGACATGCGAGAAAtCTGGCACAATTCCTTTATGCAACCATGTGAcgtatgatggcGTCGATGCAGCGCGAAAGGG
Psmd4_gBC_00129	120	TAATCAGCCGCATTTAGACATATGTGGCGTCGACGCGCATCACATTTCGTCACCCTCTAA	001000001101000110	CGCCACATATGTCTAAATGCGGCTGATTA	TTAGAGGGTGACGAAATGTGATGCGCGTCGA	51.61290322580645	73.30348978376634	44.827586206896555	67.84275594224164	CGCCACATATGTCTAAATGCGGCTGATTAtaACTTCAGCTGCCCCGGGTGAAGAtaTTAGTCTCGCGCGCCtAGTATTCCGGTGAACtGTTAGCCGACCGATAtGCCAACGAGGATTGAtACCACGTACCGCCTTtACGACATGCGAGAAAtTTAGAGGGTGACGAAATGTGATGCGCGTCGA	CGCAAACTGGTGCGGAAGGCgtatccatgtacCGCCACATATGTCTAAATGCGGCTGATTAtaACTTCAGCTGCCCCGGGTGAAGAtaTTAGTCTCGCGCGCCtAGTATTCCGGTGAACtGTTAGCCGACCGATAtGCCAACGAGGATTGAtACCACGTACCGCCTTtACGACATGCGAGAAAtTTAGAGGGTGACGAAATGTGATGCGCGTCGAcgtatgatggcGTCGATGCAGCGCGAAAGGG
Hspe1_gBC_00130	0	TTCTTTGCGATCTTCCATTTCGAGAGCTCTTAAGCCCTAGAGCCGTGGTTCGTGTTGAAA	101000010100001100	TAAGAGCTCTCGAAATGGAAGATCGCAAAGAA	TTTCAACACGAACCACGGCTCTAGGGCT	53.57142857142857	71.99269068	40.625	68.56670963047418	TAAGAGCTCTCGAAATGGAAGATCGCAAAGAAtaACTTCAGCTGCCCCGGGTGAAGAtaGGGCGTAAACCTGATtTTAGTCTCGCGCGCCtCCGCAAGGCATCATTtGTTAGCCGACCGATAtAATTACTGCGGACGAtACCACGTACCGCCTTtTTTCAACACGAACCACGGCTCTAGGGCT	CGCAAACTGGTGCGGAAGGCgtatccatgtacTAAGAGCTCTCGAAATGGAAGATCGCAAAGAAtaACTTCAGCTGCCCCGGGTGAAGAtaGGGCGTAAACCTGATtTTAGTCTCGCGCGCCtCCGCAAGGCATCATTtGTTAGCCGACCGATAtAATTACTGCGGACGAtACCACGTACCGCCTTtTTTCAACACGAACCACGGCTCTAGGGCTcgtatgatggcGTCGATGCAGCGCGAAAGGG
Hspe1_gBC_00130	60	GGCCAATATCAGCTTGAGTGCGCCATTTATTAACGCGCCCACCATACTCAATTTCCGTCG	101000010100001100	TAAATGGCGCACTCAAGCTGATATTGGCC	CGACGGAAATTGAGTATGGTGGGCGCGTTAA	51.61290322580645	72.74438929449616	48.275862068965516	69.94889660198317	TAAATGGCGCACTCAAGCTGATATTGGCCtaACTTCAGCTGCCCCGGGTGAAGAtaGGGCGTAAACCTGATtTTAGTCTCGCGCGCCtCCGCAAGGCATCATTtGTTAGCCGACCGATAtAATTACTGCGGACGAtACCACGTACCGCCTTtCGACGGAAATTGAGTATGGTGGGCGCGTTAA	CGCAAACTGGTGCGGAAGGCgtatccatgtacTAAATGGCGCACTCAAGCTGATATTGGCCtaACTTCAGCTGCCCCGGGTGAAGAtaGGGCGTAAACCTGATtTTAGTCTCGCGCGCCtCCGCAAGGCATCATTtGTTAGCCGACCGATAtAATTACTGCGGACGAtACCACGTACCGCCTTtCGACGGAAATTGAGTATGGTGGGCGCGTTAAcgtatgatggcGTCGATGCAGCGCGAAAGGG
Hspe1_gBC_00130	120	GTCTTAACTCAGCCGGCTTGGATTTGGTTCGGAACAGTCATCACGAGTAGCTCTACCGTA	101000010100001100	GAACCAAATCCAAGCCGGCTGAGTTAAGAC	TACGGTAGAGCTACTCGTGATGACTGTTCC	50	69.02697519712098	50	70.02687130005961	GAACCAAATCCAAGCCGGCTGAGTTAAGACtaACTTCAGCTGCCCCGGGTGAAGAtaGGGCGTAAACCTGATtTTAGTCTCGCGCGCCtCCGCAAGGCATCATTtGTTAGCCGACCGATAtAATTACTGCGGACGAtACCACGTACCGCCTTtTACGGTAGAGCTACTCGTGATGACTGTTCC	CGCAAACTGGTGCGGAAGGCgtatccatgtacGAACCAAATCCAAGCCGGCTGAGTTAAGACtaACTTCAGCTGCCCCGGGTGAAGAtaGGGCGTAAACCTGATtTTAGTCTCGCGCGCCtCCGCAAGGCATCATTtGTTAGCCGACCGATAtAATTACTGCGGACGAtACCACGTACCGCCTTtTACGGTAGAGCTACTCGTGATGACTGTTCCcgtatgatggcGTCGATGCAGCGCGAAAGGG
Cyp3a11_gBC_00131	0	CTCAAATCCACATTTGCAAGCGGAAGTGTAATGTGTTGCCGGTCTTTAGTTCCGGCACTA	000010110111000000	TTACACTTCCGCTTGCAAATGTGGATTTGAG	TAGTGCCGGAACTAAAGACCGGCAACACA	51.724137931034484	71.90185814773088	41.935483870967744	68.78577910197998	TTACACTTCCGCTTGCAAATGTGGATTTGAGtaACTTCAGCTGCCCCGGGTGAAGAtaTATTTAACCGACACCtTCGAGGCTAACCTTCtCCGCAAGGCATCATTtGTTAGCCGACCGATAtTAGACGATCCAGACGtGCCAACGAGGATTGAtTAGTGCCGGAACTAAAGACCGGCAACACA	CGCAAACTGGTGCGGAAGGCgtatccatgtacTTACACTTCCGCTTGCAAATGTGGATTTGAGtaACTTCAGCTGCCCCGGGTGAAGAtaTATTTAACCGACACCtTCGAGGCTAACCTTCtCCGCAAGGCATCATTtGTTAGCCGACCGATAtTAGACGATCCAGACGtGCCAACGAGGATTGAtTAGTGCCGGAACTAAAGACCGGCAACACAcgtatgatggcGTCGATGCAGCGCGAAAGGG
Cyp3a11_gBC_00131	60	ATATGTGTTCTCCTAGATTCGGACTGGCGTATAGCGTTCGCGGTGACTGAGTTCAACGCG	000010110111000000	TACGCCAGTCCGAATCTAGGAGAACACATAT	CGCGTTGAACTCAGTCACCGCGAACGCTA	58.62068965517241	74.42537469961849	45.16129032258065	68.8363239	TACGCCAGTCCGAATCTAGGAGAACACATATtaACTTCAGCTGCCCCGGGTGAAGAtaTATTTAACCGACACCtTCGAGGCTAACCTTCtCCGCAAGGCATCATTtGTTAGCCGACCGATAtTAGACGATCCAGACGtGCCAACGAGGATTGAtCGCGTTGAACTCAGTCACCGCGAACGCTA	CGCAAACTGGTGCGGAAGGCgtatccatgtacTACGCCAGTCCGAATCTAGGAGAACACATATtaACTTCAGCTGCCCCGGGTGAAGAtaTATTTAACCGACACCtTCGAGGCTAACCTTCtCCGCAAGGCATCATTtGTTAGCCGACCGATAtTAGACGATCCAGACGtGCCAACGAGGATTGAtCGCGTTGAACTCAGTCACCGCGAACGCTAcgtatgatggcGTCGATGCAGCGCGAAAGGG
Cyp3a11_gBC_00131	120	GGTCAAACAGTTGGTTTCGATTGAATAGCACCGCCTACGCGTGTAATAGGCCATGATCAT	000010110111000000	CGGTGCTATTCAATCGAAACCAACTGTTTGACC	ATGATCATGGCCTATTACACGCGTAGG	48.148148148148145	66.82286705026485	45.45454545454545	70.49891777574061	CGGTGCTATTCAATCGAAACCAACTGTTTGACCtaACTTCAGCTGCCCCGGGTGAAGAtaTATTTAACCGACACCtTCGAGGCTAACCTTCtCCGCAAGGCATCATTtGTTAGCCGACCGATAtTAGACGATCCAGACGtGCCAACGAGGATTGAtATGATCATGGCCTATTACACGCGTAGG	CGCAAACTGGTGCGGAAGGCgtatccatgtacCGGTGCTATTCAATCGAAACCAACTGTTTGACCtaACTTCAGCTGCCCCGGGTGAAGAtaTATTTAACCGACACCtTCGAGGCTAACCTTCtCCGCAAGGCATCATTtGTTAGCCGACCGATAtTAGACGATCCAGACGtGCCAACGAGGATTGAtATGATCATGGCCTATTACACGCGTAGGcgtatgatggcGTCGATGCAGCGCGAAAGGG
control_gBC_00132	0	CTCCTGGAGTCGTGTAGAGGATCGATCCGATGCGACAGTATTGGTTCCTATCTCGTCTTG	000110011000101000	TCGGATCGATCCTCTACACGACTCCAGGAG	CAAGACGAGATAGGAACCAATACTGTCGCA	46.666666666666664	68.41772224801122	56.666666666666664	71.61175248701619	TCGGATCGATCCTCTACACGACTCCAGGAGtaACTTCAGCTGCCCCGGGTGAAGAtaGCTTTGAGACGGTTCtTATTTAACCGACACCtCCGCAAGGCATCATTtAGTATTCCGGTGAACtTCGCTAGGTTGGTTCtAATTACTGCGGACGAtCAAGACGAGATAGGAACCAATACTGTCGCA	CGCAAACTGGTGCGGAAGGCgtatccatgtacTCGGATCGATCCTCTACACGACTCCAGGAGtaACTTCAGCTGCCCCGGGTGAAGAtaGCTTTGAGACGGTTCtTATTTAACCGACACCtCCGCAAGGCATCATTtAGTATTCCGGTGAACtTCGCTAGGTTGGTTCtAATTACTGCGGACGAtCAAGACGAGATAGGAACCAATACTGTCGCAcgtatgatggcGTCGATGCAGCGCGAAAGGG
control_gBC_00132	60	AGTTGCAGTATGGCCATAGCGAGGCTTAACATAATAGGAAACCTTCACGCAGTTCTCCGA	000110011000101000	TGTTAAGCCTCGCTATGGCCATACTGCAACT	TCGGAGAACTGCGTGAAGGTTTCCTATTA	44.827586206896555	67.94111189919124	48.38709677419355	71.79273266018771	TGTTAAGCCTCGCTATGGCCATACTGCAACTtaACTTCAGCTGCCCCGGGTGAAGAtaGCTTTGAGACGGTTCtTATTTAACCGACACCtCCGCAAGGCATCATTtAGTATTCCGGTGAACtTCGCTAGGTTGGTTCtAATTACTGCGGACGAtTCGGAGAACTGCGTGAAGGTTTCCTATTA	CGCAAACTGGTGCGGAAGGCgtatccatgtacTGTTAAGCCTCGCTATGGCCATACTGCAACTtaACTTCAGCTGCCCCGGGTGAAGAtaGCTTTGAGACGGTTCtTATTTAACCGACACCtCCGCAAGGCATCATTtAGTATTCCGGTGAACtTCGCTAGGTTGGTTCtAATTACTGCGGACGAtTCGGAGAACTGCGTGAAGGTTTCCTATTAcgtatgatggcGTCGATGCAGCGCGAAAGGG
control_gBC_00132	120	AGCGAAAGTTCATTGCACGCAAATGGTTAACATACCTGGGAATAACCGGAAGGTGGAGCA	000110011000101000	TGTTAACCATTTGCGTGCAATGAACTTTCGCT	TGCTCCACCTTCCGGTTATTCCCAGGTA	53.57142857142857	70.94012729716633	40.625	70.68506152248938	TGTTAACCATTTGCGTGCAATGAACTTTCGCTtaACTTCAGCTGCCCCGGGTGAAGAtaGCTTTGAGACGGTTCtTATTTAACCGACACCtCCGCAAGGCATCATTtAGTATTCCGGTGAACtTCGCTAGGTTGGTTCtAATTACTGCGGACGAtTGCTCCACCTTCCGGTTATTCCCAGGTA	CGCAAACTGGTGCGGAAGGCgtatccatgtacTGTTAACCATTTGCGTGCAATGAACTTTCGCTtaACTTCAGCTGCCCCGGGTGAAGAtaGCTTTGAGACGGTTCtTATTTAACCGACACCtCCGCAAGGCATCATTtAGTATTCCGGTGAACtTCGCTAGGTTGGTTCtAATTACTGCGGACGAtTGCTCCACCTTCCGGTTATTCCCAGGTAcgtatgatggcGTCGATGCAGCGCGAAAGGG
Pcsk9_gBC_00133	0	TTAACTGCAATTGTGGCAATTAGACCTGCATATCACACCGCCTGTCGCAAACGTCAAGAG	110000100001101000	TATGCAGGTCTAATTGCCACAATTGCAGTTAA	CTCTTGACGTTTGCGACAGGCGGTGTGA	57.142857142857146	72.98572348024817	37.5	67.99024218	TATGCAGGTCTAATTGCCACAATTGCAGTTAAtaACTTCAGCTGCCCCGGGTGAAGAtaGGGCGTAAACCTGATtGCTAATTCAGGCGCTtTCGAGGCTAACCTTCtGCCAACGAGGATTGAtTCGCTAGGTTGGTTCtAATTACTGCGGACGAtCTCTTGACGTTTGCGACAGGCGGTGTGA	CGCAAACTGGTGCGGAAGGCgtatccatgtacTATGCAGGTCTAATTGCCACAATTGCAGTTAAtaACTTCAGCTGCCCCGGGTGAAGAtaGGGCGTAAACCTGATtGCTAATTCAGGCGCTtTCGAGGCTAACCTTCtGCCAACGAGGATTGAtTCGCTAGGTTGGTTCtAATTACTGCGGACGAtCTCTTGACGTTTGCGACAGGCGGTGTGAcgtatgatggcGTCGATGCAGCGCGAAAGGG
Pcsk9_gBC_00133	60	CCTCTCAAAGGGAAGCGATGCTAGTCGAAGTTGAACTAACTTCTCCGTCACCGAGTCAAG	110000100001101000	AACTTCGACTAGCATCGCTTCCCTTTGAGAGG	CTTGACTCGGTGACGGAGAAGTTAGTTC	50	67.06239699837766	50	71.65030187234737	AACTTCGACTAGCATCGCTTCCCTTTGAGAGGtaACTTCAGCTGCCCCGGGTGAAGAtaGGGCGTAAACCTGATtGCTAATTCAGGCGCTtTCGAGGCTAACCTTCtGCCAACGAGGATTGAtTCGCTAGGTTGGTTCtAATTACTGCGGACGAtCTTGACTCGGTGACGGAGAAGTTAGTTC	CGCAAACTGGTGCGGAAGGCgtatccatgtacAACTTCGACTAGCATCGCTTCCCTTTGAGAGGtaACTTCAGCTGCCCCGGGTGAAGAtaGGGCGTAAACCTGATtGCTAATTCAGGCGCTtTCGAGGCTAACCTTCtGCCAACGAGGATTGAtTCGCTAGGTTGGTTCtAATTACTGCGGACGAtCTTGACTCGGTGACGGAGAAGTTAGTTCcgtatgatggcGTCGATGCAGCGCGAAAGGG
Pcsk9_gBC_00133	120	CATCCCGACCCAATAATGAGACGAAAGTGAGCGCGATAGTTTCCGGAAGTATACGGCGAA	110000100001101000	GCTCACTTTCGTCTCATTATTGGGTCGGGATG	TTCGCCGTATACTTCCGGAAACTATCGC	50	68.77442790989261	50	70.88393615872866	GCTCACTTTCGTCTCATTATTGGGTCGGGATGtaACTTCAGCTGCCCCGGGTGAAGAtaGGGCGTAAACCTGATtGCTAATTCAGGCGCTtTCGAGGCTAACCTTCtGCCAACGAGGATTGAtTCGCTAGGTTGGTTCtAATTACTGCGGACGAtTTCGCCGTATACTTCCGGAAACTATCGC	CGCAAACTGGTGCGGAAGGCgtatccatgtacGCTCACTTTCGTCTCATTATTGGGTCGGGATGtaACTTCAGCTGCCCCGGGTGAAGAtaGGGCGTAAACCTGATtGCTAATTCAGGCGCTtTCGAGGCTAACCTTCtGCCAACGAGGATTGAtTCGCTAGGTTGGTTCtAATTACTGCGGACGAtTTCGCCGTATACTTCCGGAAACTATCGCcgtatgatggcGTCGATGCAGCGCGAAAGGG
control_gBC_00134	0	TGCGCGTAGGCTTATCGATGCGGAGTGGAATAATGGAAGGCAACCATATCATGGCACGAG	001000001010111000	TTATTCCACTCCGCATCGATAAGCCTACGCGCA	CTCGTGCCATGATATGGTTGCCTTCCA	51.851851851851855	69.23458803094309	51.515151515151516	74.42633397889188	TTATTCCACTCCGCATCGATAAGCCTACGCGCAtaACTTCAGCTGCCCCGGGTGAAGAtaTTAGTCTCGCGCGCCtAGTATTCCGGTGAACtTAGACGATCCAGACGtTCGCTAGGTTGGTTCtGCCTCGTAACTTGGTtAATTACTGCGGACGAtCTCGTGCCATGATATGGTTGCCTTCCA	CGCAAACTGGTGCGGAAGGCgtatccatgtacTTATTCCACTCCGCATCGATAAGCCTACGCGCAtaACTTCAGCTGCCCCGGGTGAAGAtaTTAGTCTCGCGCGCCtAGTATTCCGGTGAACtTAGACGATCCAGACGtTCGCTAGGTTGGTTCtGCCTCGTAACTTGGTtAATTACTGCGGACGAtCTCGTGCCATGATATGGTTGCCTTCCAcgtatgatggcGTCGATGCAGCGCGAAAGGG
control_gBC_00134	60	GAACCGATGTTAGCCAACCATACCTTCGGATGACGATCGACGGTGTTAGCTTCGCCTACT	001000001010111000	TCCGAAGGTATGGTTGGCTAACATCGGTTC	AGTAGGCGAAGCTAACACCGTCGATCGTCA	53.333333333333336	72.62998190163876	50	70.33770547762771	TCCGAAGGTATGGTTGGCTAACATCGGTTCtaACTTCAGCTGCCCCGGGTGAAGAtaTTAGTCTCGCGCGCCtAGTATTCCGGTGAACtTAGACGATCCAGACGtTCGCTAGGTTGGTTCtGCCTCGTAACTTGGTtAATTACTGCGGACGAtAGTAGGCGAAGCTAACACCGTCGATCGTCA	CGCAAACTGGTGCGGAAGGCgtatccatgtacTCCGAAGGTATGGTTGGCTAACATCGGTTCtaACTTCAGCTGCCCCGGGTGAAGAtaTTAGTCTCGCGCGCCtAGTATTCCGGTGAACtTAGACGATCCAGACGtTCGCTAGGTTGGTTCtGCCTCGTAACTTGGTtAATTACTGCGGACGAtAGTAGGCGAAGCTAACACCGTCGATCGTCAcgtatgatggcGTCGATGCAGCGCGAAAGGG
control_gBC_00134	120	TCGGCGACTACCTAACATCTTCTCGGTTCGCTACAGAGATCCCGCCTAAACTGCACGAGA	001000001010111000	AGCGAACCGAGAAGATGTTAGGTAGTCGCCGA	TCTCGTGCAGTTTAGGCGGGATCTCTGT	53.57142857142857	71.19526447648451	53.125	73.71954339496375	AGCGAACCGAGAAGATGTTAGGTAGTCGCCGAtaACTTCAGCTGCCCCGGGTGAAGAtaTTAGTCTCGCGCGCCtAGTATTCCGGTGAACtTAGACGATCCAGACGtTCGCTAGGTTGGTTCtGCCTCGTAACTTGGTtAATTACTGCGGACGAtTCTCGTGCAGTTTAGGCGGGATCTCTGT	CGCAAACTGGTGCGGAAGGCgtatccatgtacAGCGAACCGAGAAGATGTTAGGTAGTCGCCGAtaACTTCAGCTGCCCCGGGTGAAGAtaTTAGTCTCGCGCGCCtAGTATTCCGGTGAACtTAGACGATCCAGACGtTCGCTAGGTTGGTTCtGCCTCGTAACTTGGTtAATTACTGCGGACGAtTCTCGTGCAGTTTAGGCGGGATCTCTGTcgtatgatggcGTCGATGCAGCGCGAAAGGG
control_gBC_00135	0	GAGACGCAACCGTCTATAACATTCCAGGTGCAACCACTACCAGACCAGGCATTAGCGTAC	001011010011000000	TGCACCTGGAATGTTATAGACGGTTGCGTCTC	GTACGCTAATGCCTGGTCTGGTAGTGGT	53.57142857142857	69.87874314	50	71.96357094388554	TGCACCTGGAATGTTATAGACGGTTGCGTCTCtaACTTCAGCTGCCCCGGGTGAAGAtaTTAGTCTCGCGCGCCtTATTTAACCGACACCtTATGAAGGCGTTCCCtCCGCAAGGCATCATTtTAGACGATCCAGACGtGCCAACGAGGATTGAtGTACGCTAATGCCTGGTCTGGTAGTGGT	CGCAAACTGGTGCGGAAGGCgtatccatgtacTGCACCTGGAATGTTATAGACGGTTGCGTCTCtaACTTCAGCTGCCCCGGGTGAAGAtaTTAGTCTCGCGCGCCtTATTTAACCGACACCtTATGAAGGCGTTCCCtCCGCAAGGCATCATTtTAGACGATCCAGACGtGCCAACGAGGATTGAtGTACGCTAATGCCTGGTCTGGTAGTGGTcgtatgatggcGTCGATGCAGCGCGAAAGGG
control_gBC_00135	60	TCTCTCAGCGGTAGAGCGACTTTCCACGCATCAAGTTCGTGGGAACTGAAAGCGGATGTA	001011010011000000	GATGCGTGGAAAGTCGCTCTACCGCTGAGAGA	TACATCCGCTTTCAGTTCCCACGAACTT	46.42857142857143	68.67505948071619	56.25	74.38219677	GATGCGTGGAAAGTCGCTCTACCGCTGAGAGAtaACTTCAGCTGCCCCGGGTGAAGAtaTTAGTCTCGCGCGCCtTATTTAACCGACACCtTATGAAGGCGTTCCCtCCGCAAGGCATCATTtTAGACGATCCAGACGtGCCAACGAGGATTGAtTACATCCGCTTTCAGTTCCCACGAACTT	CGCAAACTGGTGCGGAAGGCgtatccatgtacGATGCGTGGAAAGTCGCTCTACCGCTGAGAGAtaACTTCAGCTGCCCCGGGTGAAGAtaTTAGTCTCGCGCGCCtTATTTAACCGACACCtTATGAAGGCGTTCCCtCCGCAAGGCATCATTtTAGACGATCCAGACGtGCCAACGAGGATTGAtTACATCCGCTTTCAGTTCCCACGAACTTcgtatgatggcGTCGATGCAGCGCGAAAGGG
control_gBC_00135	120	ATAACCCGTTTACTCATCGGCCTATACGCCGGACAATTCTGGCGAGGCGGGACTAGTGCA	001011010011000000	TCCGGCGTATAGGCCGATGAGTAAACGGGTTAT	TGCACTAGTCCCGCCTCGCCAGAATTG	59.25925925925926	72.53545932674695	51.515151515151516	73.67112463	TCCGGCGTATAGGCCGATGAGTAAACGGGTTATtaACTTCAGCTGCCCCGGGTGAAGAtaTTAGTCTCGCGCGCCtTATTTAACCGACACCtTATGAAGGCGTTCCCtCCGCAAGGCATCATTtTAGACGATCCAGACGtGCCAACGAGGATTGAtTGCACTAGTCCCGCCTCGCCAGAATTG	CGCAAACTGGTGCGGAAGGCgtatccatgtacTCCGGCGTATAGGCCGATGAGTAAACGGGTTATtaACTTCAGCTGCCCCGGGTGAAGAtaTTAGTCTCGCGCGCCtTATTTAACCGACACCtTATGAAGGCGTTCCCtCCGCAAGGCATCATTtTAGACGATCCAGACGtGCCAACGAGGATTGAtTGCACTAGTCCCGCCTCGCCAGAATTGcgtatgatggcGTCGATGCAGCGCGAAAGGG
Slc35b1_gBC_00136	0	AATGCGTTCCCGGACGATGTTTGTCGCCCATATAGACGAGACTGCAGAGTCGGAACTATG	011011101000000000	GGCGACAAACATCGTCCGGGAACGCATT	CATAGTTCCGACTCTGCAGTCTCGTCTATATG	46.875	68.03567005	57.142857142857146	73.57564417691208	GGCGACAAACATCGTCCGGGAACGCATTtaACTTCAGCTGCCCCGGGTGAAGAtaGCTAATTCAGGCGCTtTTAGTCTCGCGCGCCtTATTTAACCGACACCtTATGAAGGCGTTCCCtTCGAGGCTAACCTTCtAGTATTCCGGTGAACtCATAGTTCCGACTCTGCAGTCTCGTCTATATG	CGCAAACTGGTGCGGAAGGCgtatccatgtacGGCGACAAACATCGTCCGGGAACGCATTtaACTTCAGCTGCCCCGGGTGAAGAtaGCTAATTCAGGCGCTtTTAGTCTCGCGCGCCtTATTTAACCGACACCtTATGAAGGCGTTCCCtTCGAGGCTAACCTTCtAGTATTCCGGTGAACtCATAGTTCCGACTCTGCAGTCTCGTCTATATGcgtatgatggcGTCGATGCAGCGCGAAAGGG
Slc35b1_gBC_00136	60	GAGAGCGGCTGAAGTCAATTAACAGGGTGACGATCAACCACAACTAGGTCTTTACGGCAT	011011101000000000	TCACCCTGTTAATTGACTTCAGCCGCTCTC	ATGCCGTAAAGACCTAGTTGTGGTTGATCG	46.666666666666664	69.01967081878001	50	70.46567208	TCACCCTGTTAATTGACTTCAGCCGCTCTCtaACTTCAGCTGCCCCGGGTGAAGAtaGCTAATTCAGGCGCTtTTAGTCTCGCGCGCCtTATTTAACCGACACCtTATGAAGGCGTTCCCtTCGAGGCTAACCTTCtAGTATTCCGGTGAACtATGCCGTAAAGACCTAGTTGTGGTTGATCG	CGCAAACTGGTGCGGAAGGCgtatccatgtacTCACCCTGTTAATTGACTTCAGCCGCTCTCtaACTTCAGCTGCCCCGGGTGAAGAtaGCTAATTCAGGCGCTtTTAGTCTCGCGCGCCtTATTTAACCGACACCtTATGAAGGCGTTCCCtTCGAGGCTAACCTTCtAGTATTCCGGTGAACtATGCCGTAAAGACCTAGTTGTGGTTGATCGcgtatgatggcGTCGATGCAGCGCGAAAGGG
Slc35b1_gBC_00136	120	TCCGCCCGACCTGGTGACTATCCGCATAACTAGGGCCTCTCAGGCATCTCAGTACGGTAC	011011101000000000	TAGTTATGCGGATAGTCACCAGGTCGGGCGGA	GTACCGTACTGAGATGCCTGAGAGGCCC	60.714285714285715	71.46626466	56.25	74.90016151888148	TAGTTATGCGGATAGTCACCAGGTCGGGCGGAtaACTTCAGCTGCCCCGGGTGAAGAtaGCTAATTCAGGCGCTtTTAGTCTCGCGCGCCtTATTTAACCGACACCtTATGAAGGCGTTCCCtTCGAGGCTAACCTTCtAGTATTCCGGTGAACtGTACCGTACTGAGATGCCTGAGAGGCCC	CGCAAACTGGTGCGGAAGGCgtatccatgtacTAGTTATGCGGATAGTCACCAGGTCGGGCGGAtaACTTCAGCTGCCCCGGGTGAAGAtaGCTAATTCAGGCGCTtTTAGTCTCGCGCGCCtTATTTAACCGACACCtTATGAAGGCGTTCCCtTCGAGGCTAACCTTCtAGTATTCCGGTGAACtGTACCGTACTGAGATGCCTGAGAGGCCCcgtatgatggcGTCGATGCAGCGCGAAAGGG
Cdkn1c_gBC_00137	0	ACGCTCATATGACCCTAACACATAAACGCGTGCCGAAGAATACGGGATTTATCACCAATC	101000100001001100	CGCGTTTATGTGTTAGGGTCATATGAGCGT	GATTGGTGATAAATCCCGTATTCTTCGGCA	43.333333333333336	67.53046739738977	46.666666666666664	69.24127953411659	CGCGTTTATGTGTTAGGGTCATATGAGCGTtaACTTCAGCTGCCCCGGGTGAAGAtaGGGCGTAAACCTGATtTTAGTCTCGCGCGCCtTCGAGGCTAACCTTCtGCCAACGAGGATTGAtAATTACTGCGGACGAtACCACGTACCGCCTTtGATTGGTGATAAATCCCGTATTCTTCGGCA	CGCAAACTGGTGCGGAAGGCgtatccatgtacCGCGTTTATGTGTTAGGGTCATATGAGCGTtaACTTCAGCTGCCCCGGGTGAAGAtaGGGCGTAAACCTGATtTTAGTCTCGCGCGCCtTCGAGGCTAACCTTCtGCCAACGAGGATTGAtAATTACTGCGGACGAtACCACGTACCGCCTTtGATTGGTGATAAATCCCGTATTCTTCGGCAcgtatgatggcGTCGATGCAGCGCGAAAGGG
Cdkn1c_gBC_00137	60	GATAGTGGGACGAAGTATGTGACTATACCGGCGAGAGCTCTCGTGGCAATGATTCCAATT	101000100001001100	GCCGGTATAGTCACATACTTCGTCCCACTATC	AATTGGAATCATTGCCACGAGAGCTCTC	46.42857142857143	67.69583295267904	50	69.61749444252354	GCCGGTATAGTCACATACTTCGTCCCACTATCtaACTTCAGCTGCCCCGGGTGAAGAtaGGGCGTAAACCTGATtTTAGTCTCGCGCGCCtTCGAGGCTAACCTTCtGCCAACGAGGATTGAtAATTACTGCGGACGAtACCACGTACCGCCTTtAATTGGAATCATTGCCACGAGAGCTCTC	CGCAAACTGGTGCGGAAGGCgtatccatgtacGCCGGTATAGTCACATACTTCGTCCCACTATCtaACTTCAGCTGCCCCGGGTGAAGAtaGGGCGTAAACCTGATtTTAGTCTCGCGCGCCtTCGAGGCTAACCTTCtGCCAACGAGGATTGAtAATTACTGCGGACGAtACCACGTACCGCCTTtAATTGGAATCATTGCCACGAGAGCTCTCcgtatgatggcGTCGATGCAGCGCGAAAGGG
Cdkn1c_gBC_00137	120	CAATTAGGTGCTGATCCAGTGGATGTTGCCGCGTATTCTGATCTCCGTCGTTCAGATGAC	101000100001001100	GGCAACATCCACTGGATCAGCACCTAATTG	GTCATCTGAACGACGGAGATCAGAATACGC	50	68.99950524570482	50	69.92000223249818	GGCAACATCCACTGGATCAGCACCTAATTGtaACTTCAGCTGCCCCGGGTGAAGAtaGGGCGTAAACCTGATtTTAGTCTCGCGCGCCtTCGAGGCTAACCTTCtGCCAACGAGGATTGAtAATTACTGCGGACGAtACCACGTACCGCCTTtGTCATCTGAACGACGGAGATCAGAATACGC	CGCAAACTGGTGCGGAAGGCgtatccatgtacGGCAACATCCACTGGATCAGCACCTAATTGtaACTTCAGCTGCCCCGGGTGAAGAtaGGGCGTAAACCTGATtTTAGTCTCGCGCGCCtTCGAGGCTAACCTTCtGCCAACGAGGATTGAtAATTACTGCGGACGAtACCACGTACCGCCTTtGTCATCTGAACGACGGAGATCAGAATACGCcgtatgatggcGTCGATGCAGCGCGAAAGGG
Rpl8_gBC_00138	0	AGTTATGGGTCTAGGAAGTGCTGGCTATTCTAGCGAGTCTATTGGCACTCATGTGTGTTA	110000011000010001	AGAATAGCCAGCACTTCCTAGACCCATAACT	TAACACACATGAGTGCCAATAGACTCGCT	44.827586206896555	68.33393204	45.16129032258065	68.90282206	AGAATAGCCAGCACTTCCTAGACCCATAACTtaACTTCAGCTGCCCCGGGTGAAGAtaGGGCGTAAACCTGATtGCTAATTCAGGCGCTtCCGCAAGGCATCATTtAGTATTCCGGTGAACtGCCTCGTAACTTGGTtAAGTCATCGAAGCGTtTAACACACATGAGTGCCAATAGACTCGCT	CGCAAACTGGTGCGGAAGGCgtatccatgtacAGAATAGCCAGCACTTCCTAGACCCATAACTtaACTTCAGCTGCCCCGGGTGAAGAtaGGGCGTAAACCTGATtGCTAATTCAGGCGCTtCCGCAAGGCATCATTtAGTATTCCGGTGAACtGCCTCGTAACTTGGTtAAGTCATCGAAGCGTtTAACACACATGAGTGCCAATAGACTCGCTcgtatgatggcGTCGATGCAGCGCGAAAGGG
Rpl8_gBC_00138	60	CACGCTGGTGCTTATTGCAATCGTATGGTAGATCCCTCGGCGTCACAATCCCGGAGGAGT	110000011000010001	ATCTACCATACGATTGCAATAAGCACCAGCGTG	ACTCCTCCGGGATTGTGACGCCGAGGG	66.66666666666667	75.13604397707752	45.45454545454545	70.88866425	ATCTACCATACGATTGCAATAAGCACCAGCGTGtaACTTCAGCTGCCCCGGGTGAAGAtaGGGCGTAAACCTGATtGCTAATTCAGGCGCTtCCGCAAGGCATCATTtAGTATTCCGGTGAACtGCCTCGTAACTTGGTtAAGTCATCGAAGCGTtACTCCTCCGGGATTGTGACGCCGAGGG	CGCAAACTGGTGCGGAAGGCgtatccatgtacATCTACCATACGATTGCAATAAGCACCAGCGTGtaACTTCAGCTGCCCCGGGTGAAGAtaGGGCGTAAACCTGATtGCTAATTCAGGCGCTtCCGCAAGGCATCATTtAGTATTCCGGTGAACtGCCTCGTAACTTGGTtAAGTCATCGAAGCGTtACTCCTCCGGGATTGTGACGCCGAGGGcgtatgatggcGTCGATGCAGCGCGAAAGGG
Rpl8_gBC_00138	120	TGGTTAACTGGCGATACGCGCAGTCGTTGAGTGTATCGGCACACCCACGACCGTAATATG	110000011000010001	ACTCAACGACTGCGCGTATCGCCAGTTAACCA	CATATTACGGTCGTGGGTGTGCCGATAC	53.57142857142857	69.18774274665407	53.125	74.85396675	ACTCAACGACTGCGCGTATCGCCAGTTAACCAtaACTTCAGCTGCCCCGGGTGAAGAtaGGGCGTAAACCTGATtGCTAATTCAGGCGCTtCCGCAAGGCATCATTtAGTATTCCGGTGAACtGCCTCGTAACTTGGTtAAGTCATCGAAGCGTtCATATTACGGTCGTGGGTGTGCCGATAC	CGCAAACTGGTGCGGAAGGCgtatccatgtacACTCAACGACTGCGCGTATCGCCAGTTAACCAtaACTTCAGCTGCCCCGGGTGAAGAtaGGGCGTAAACCTGATtGCTAATTCAGGCGCTtCCGCAAGGCATCATTtAGTATTCCGGTGAACtGCCTCGTAACTTGGTtAAGTCATCGAAGCGTtCATATTACGGTCGTGGGTGTGCCGATACcgtatgatggcGTCGATGCAGCGCGAAAGGG
Sec61a1_gBC_00139	0	ATGACTGGAATCAATAGTATGGACGAGCGACCTGAGTCACTACCGTTTGTACTGGCTAGC	110110000110000000	AGGTCGCTCGTCCATACTATTGATTCCAGTCAT	GCTAGCCAGTACAAACGGTAGTGACTC	51.851851851851855	67.01382579	45.45454545454545	70.64305744691308	AGGTCGCTCGTCCATACTATTGATTCCAGTCATtaACTTCAGCTGCCCCGGGTGAAGAtaGGGCGTAAACCTGATtGCTAATTCAGGCGCTtGCTTTGAGACGGTTCtTATTTAACCGACACCtGTTAGCCGACCGATAtTAGACGATCCAGACGtGCTAGCCAGTACAAACGGTAGTGACTC	CGCAAACTGGTGCGGAAGGCgtatccatgtacAGGTCGCTCGTCCATACTATTGATTCCAGTCATtaACTTCAGCTGCCCCGGGTGAAGAtaGGGCGTAAACCTGATtGCTAATTCAGGCGCTtGCTTTGAGACGGTTCtTATTTAACCGACACCtGTTAGCCGACCGATAtTAGACGATCCAGACGtGCTAGCCAGTACAAACGGTAGTGACTCcgtatgatggcGTCGATGCAGCGCGAAAGGG
Sec61a1_gBC_00139	60	CTTAGTTAGGAGCGACCGGAGCCCTACGAGTAGGTCTTGCTCGGTAAGTACCAGTAGTAC	110110000110000000	TACTCGTAGGGCTCCGGTCGCTCCTAACTAAG	GTACTACTGGTACTTACCGAGCAAGACC	50	66.296846	56.25	73.07927394018094	TACTCGTAGGGCTCCGGTCGCTCCTAACTAAGtaACTTCAGCTGCCCCGGGTGAAGAtaGGGCGTAAACCTGATtGCTAATTCAGGCGCTtGCTTTGAGACGGTTCtTATTTAACCGACACCtGTTAGCCGACCGATAtTAGACGATCCAGACGtGTACTACTGGTACTTACCGAGCAAGACC	CGCAAACTGGTGCGGAAGGCgtatccatgtacTACTCGTAGGGCTCCGGTCGCTCCTAACTAAGtaACTTCAGCTGCCCCGGGTGAAGAtaGGGCGTAAACCTGATtGCTAATTCAGGCGCTtGCTTTGAGACGGTTCtTATTTAACCGACACCtGTTAGCCGACCGATAtTAGACGATCCAGACGtGTACTACTGGTACTTACCGAGCAAGACCcgtatgatggcGTCGATGCAGCGCGAAAGGG
Sec61a1_gBC_00139	120	ATCGGACGTGCACATAAGCGTCTCTTCCACGTTCGCCAACGGAGCGGAACCGACATCACT	110110000110000000	CGTGGAAGAGACGCTTATGTGCACGTCCGAT	AGTGATGTCGGTTCCGCTCCGTTGGCGAA	58.62068965517241	75.41030639249402	54.83870967741935	73.63836589998164	CGTGGAAGAGACGCTTATGTGCACGTCCGATtaACTTCAGCTGCCCCGGGTGAAGAtaGGGCGTAAACCTGATtGCTAATTCAGGCGCTtGCTTTGAGACGGTTCtTATTTAACCGACACCtGTTAGCCGACCGATAtTAGACGATCCAGACGtAGTGATGTCGGTTCCGCTCCGTTGGCGAA	CGCAAACTGGTGCGGAAGGCgtatccatgtacCGTGGAAGAGACGCTTATGTGCACGTCCGATtaACTTCAGCTGCCCCGGGTGAAGAtaGGGCGTAAACCTGATtGCTAATTCAGGCGCTtGCTTTGAGACGGTTCtTATTTAACCGACACCtGTTAGCCGACCGATAtTAGACGATCCAGACGtAGTGATGTCGGTTCCGCTCCGTTGGCGAAcgtatgatggcGTCGATGCAGCGCGAAAGGG
Ddost_gBC_00140	0	ATCGTCGCATTTAAGTGTTAATGGACTGTGGTTCAGCATGATTGACAACTGGGTCTACGT	001111000001000010	CCACAGTCCATTAACACTTAAATGCGACGAT	ACGTAGACCCAGTTGTCAATCATGCTGAA	44.827586206896555	68.52629090607468	41.935483870967744	68.04839882422067	CCACAGTCCATTAACACTTAAATGCGACGATtaACTTCAGCTGCCCCGGGTGAAGAtaTTAGTCTCGCGCGCCtGCTTTGAGACGGTTCtTATTTAACCGACACCtTATGAAGGCGTTCCCtGCCAACGAGGATTGAtACGACATGCGAGAAAtACGTAGACCCAGTTGTCAATCATGCTGAA	CGCAAACTGGTGCGGAAGGCgtatccatgtacCCACAGTCCATTAACACTTAAATGCGACGATtaACTTCAGCTGCCCCGGGTGAAGAtaTTAGTCTCGCGCGCCtGCTTTGAGACGGTTCtTATTTAACCGACACCtTATGAAGGCGTTCCCtGCCAACGAGGATTGAtACGACATGCGAGAAAtACGTAGACCCAGTTGTCAATCATGCTGAAcgtatgatggcGTCGATGCAGCGCGAAAGGG
Ddost_gBC_00140	60	TTCGGTGTGTTTGGCCCGGATCTACCGTAGAGCCATACCGTATAACTGGCACTTGCGGAA	001111000001000010	CTACGGTAGATCCGGGCCAAACACACCGAA	TTCCGCAAGTGCCAGTTATACGGTATGGCT	50	71.81277057461142	56.666666666666664	73.34432761621105	CTACGGTAGATCCGGGCCAAACACACCGAAtaACTTCAGCTGCCCCGGGTGAAGAtaTTAGTCTCGCGCGCCtGCTTTGAGACGGTTCtTATTTAACCGACACCtTATGAAGGCGTTCCCtGCCAACGAGGATTGAtACGACATGCGAGAAAtTTCCGCAAGTGCCAGTTATACGGTATGGCT	CGCAAACTGGTGCGGAAGGCgtatccatgtacCTACGGTAGATCCGGGCCAAACACACCGAAtaACTTCAGCTGCCCCGGGTGAAGAtaTTAGTCTCGCGCGCCtGCTTTGAGACGGTTCtTATTTAACCGACACCtTATGAAGGCGTTCCCtGCCAACGAGGATTGAtACGACATGCGAGAAAtTTCCGCAAGTGCCAGTTATACGGTATGGCTcgtatgatggcGTCGATGCAGCGCGAAAGGG
Ddost_gBC_00140	120	GTTGAGGGTGTCCGAACAGGTTCAGGTAACACGCAACGGCATACGACGTTCTTGCGATAG	001111000001000010	TTACCTGAACCTGTTCGGACACCCTCAAC	CTATCGCAAGAACGTCGTATGCCGTTGCGTG	54.83870967741935	73.26341207602968	51.724137931034484	70.19829837	TTACCTGAACCTGTTCGGACACCCTCAACtaACTTCAGCTGCCCCGGGTGAAGAtaTTAGTCTCGCGCGCCtGCTTTGAGACGGTTCtTATTTAACCGACACCtTATGAAGGCGTTCCCtGCCAACGAGGATTGAtACGACATGCGAGAAAtCTATCGCAAGAACGTCGTATGCCGTTGCGTG	CGCAAACTGGTGCGGAAGGCgtatccatgtacTTACCTGAACCTGTTCGGACACCCTCAACtaACTTCAGCTGCCCCGGGTGAAGAtaTTAGTCTCGCGCGCCtGCTTTGAGACGGTTCtTATTTAACCGACACCtTATGAAGGCGTTCCCtGCCAACGAGGATTGAtACGACATGCGAGAAAtCTATCGCAAGAACGTCGTATGCCGTTGCGTGcgtatgatggcGTCGATGCAGCGCGAAAGGG
Srprb_gBC_00141	0	CGAAGTTAAGATGCGGAGTGGCTTGTCGCCCAAATCATGTAGCCCGTTACGACGTCCTTG	100000001101101000	GGGCGACAAGCCACTCCGCATCTTAACTTCG	CAAGGACGTCGTAACGGGCTACATGATTT	48.275862068965516	69.16457349186061	58.064516129032256	74.46665689079356	GGGCGACAAGCCACTCCGCATCTTAACTTCGtaACTTCAGCTGCCCCGGGTGAAGAtaGGGCGTAAACCTGATtAGTATTCCGGTGAACtGTTAGCCGACCGATAtGCCAACGAGGATTGAtTCGCTAGGTTGGTTCtAATTACTGCGGACGAtCAAGGACGTCGTAACGGGCTACATGATTT	CGCAAACTGGTGCGGAAGGCgtatccatgtacGGGCGACAAGCCACTCCGCATCTTAACTTCGtaACTTCAGCTGCCCCGGGTGAAGAtaGGGCGTAAACCTGATtAGTATTCCGGTGAACtGTTAGCCGACCGATAtGCCAACGAGGATTGAtTCGCTAGGTTGGTTCtAATTACTGCGGACGAtCAAGGACGTCGTAACGGGCTACATGATTTcgtatgatggcGTCGATGCAGCGCGAAAGGG
Srprb_gBC_00141	60	CTTCATATCGGACTTGCGAGATGAACGGCCAGCTTTCTTAACCCTAGCGGGCTTCTTCTG	100000001101101000	GCTGGCCGTTCATCTCGCAAGTCCGATATGAAG	CAGAAGAAGCCCGCTAGGGTTAAGAAA	48.148148148148145	66.88122924791156	54.54545454545455	73.93857244075457	GCTGGCCGTTCATCTCGCAAGTCCGATATGAAGtaACTTCAGCTGCCCCGGGTGAAGAtaGGGCGTAAACCTGATtAGTATTCCGGTGAACtGTTAGCCGACCGATAtGCCAACGAGGATTGAtTCGCTAGGTTGGTTCtAATTACTGCGGACGAtCAGAAGAAGCCCGCTAGGGTTAAGAAA	CGCAAACTGGTGCGGAAGGCgtatccatgtacGCTGGCCGTTCATCTCGCAAGTCCGATATGAAGtaACTTCAGCTGCCCCGGGTGAAGAtaGGGCGTAAACCTGATtAGTATTCCGGTGAACtGTTAGCCGACCGATAtGCCAACGAGGATTGAtTCGCTAGGTTGGTTCtAATTACTGCGGACGAtCAGAAGAAGCCCGCTAGGGTTAAGAAAcgtatgatggcGTCGATGCAGCGCGAAAGGG
Srprb_gBC_00141	120	GGTTTCGCTTTCCTATAGAGGGTAGGGACGCTGTAACATGGTCCGTGCCGCGGACACCTG	100000001101101000	CAGCGTCCCTACCCTCTATAGGAAAGCGAAACC	CAGGTGTCCGCGGCACGGACCATGTTA	62.96296296296296	74.42015127081959	54.54545454545455	72.83317128051124	CAGCGTCCCTACCCTCTATAGGAAAGCGAAACCtaACTTCAGCTGCCCCGGGTGAAGAtaGGGCGTAAACCTGATtAGTATTCCGGTGAACtGTTAGCCGACCGATAtGCCAACGAGGATTGAtTCGCTAGGTTGGTTCtAATTACTGCGGACGAtCAGGTGTCCGCGGCACGGACCATGTTA	CGCAAACTGGTGCGGAAGGCgtatccatgtacCAGCGTCCCTACCCTCTATAGGAAAGCGAAACCtaACTTCAGCTGCCCCGGGTGAAGAtaGGGCGTAAACCTGATtAGTATTCCGGTGAACtGTTAGCCGACCGATAtGCCAACGAGGATTGAtTCGCTAGGTTGGTTCtAATTACTGCGGACGAtCAGGTGTCCGCGGCACGGACCATGTTAcgtatgatggcGTCGATGCAGCGCGAAAGGG
Asl_gBC_00142	0	GCTGGTCGCATCATACAGCGCGGACTGAAGTAAGCTGATCGTGCCTATAGGCCCTTATGC	001000110011000010	ACTTCAGTCCGCGCTGTATGATGCGACCAGC	GCATAAGGGCCTATAGGCACGATCAGCTT	51.724137931034484	70.32227668	58.064516129032256	75.43424477206935	ACTTCAGTCCGCGCTGTATGATGCGACCAGCtaACTTCAGCTGCCCCGGGTGAAGAtaTTAGTCTCGCGCGCCtTCGAGGCTAACCTTCtCCGCAAGGCATCATTtTAGACGATCCAGACGtGCCAACGAGGATTGAtACGACATGCGAGAAAtGCATAAGGGCCTATAGGCACGATCAGCTT	CGCAAACTGGTGCGGAAGGCgtatccatgtacACTTCAGTCCGCGCTGTATGATGCGACCAGCtaACTTCAGCTGCCCCGGGTGAAGAtaTTAGTCTCGCGCGCCtTCGAGGCTAACCTTCtCCGCAAGGCATCATTtTAGACGATCCAGACGtGCCAACGAGGATTGAtACGACATGCGAGAAAtGCATAAGGGCCTATAGGCACGATCAGCTTcgtatgatggcGTCGATGCAGCGCGAAAGGG
Asl_gBC_00142	60	AACTTCTAGGGTGCTCTAATCGTAACTTCCGCGGTTCGTATACATATCACCGCGCGGAAT	001000110011000010	CGGAAGTTACGATTAGAGCACCCTAGAAGTT	ATTCCGCGCGGTGATATGTATACGAACCG	51.724137931034484	70.72455937233082	45.16129032258065	68.12187551147616	CGGAAGTTACGATTAGAGCACCCTAGAAGTTtaACTTCAGCTGCCCCGGGTGAAGAtaTTAGTCTCGCGCGCCtTCGAGGCTAACCTTCtCCGCAAGGCATCATTtTAGACGATCCAGACGtGCCAACGAGGATTGAtACGACATGCGAGAAAtATTCCGCGCGGTGATATGTATACGAACCG	CGCAAACTGGTGCGGAAGGCgtatccatgtacCGGAAGTTACGATTAGAGCACCCTAGAAGTTtaACTTCAGCTGCCCCGGGTGAAGAtaTTAGTCTCGCGCGCCtTCGAGGCTAACCTTCtCCGCAAGGCATCATTtTAGACGATCCAGACGtGCCAACGAGGATTGAtACGACATGCGAGAAAtATTCCGCGCGGTGATATGTATACGAACCGcgtatgatggcGTCGATGCAGCGCGAAAGGG
Asl_gBC_00142	120	TTGGTTGACACGGGCTATTCTTCAATCCGGCTGCAAGTTAACGCCAGCTGCAACTCAATC	001000110011000010	AGCCGGATTGAAGAATAGCCCGTGTCAACCAA	GATTGAGTTGCAGCTGGCGTTAACTTGC	50	69.43569526833318	50	73.46761888111087	AGCCGGATTGAAGAATAGCCCGTGTCAACCAAtaACTTCAGCTGCCCCGGGTGAAGAtaTTAGTCTCGCGCGCCtTCGAGGCTAACCTTCtCCGCAAGGCATCATTtTAGACGATCCAGACGtGCCAACGAGGATTGAtACGACATGCGAGAAAtGATTGAGTTGCAGCTGGCGTTAACTTGC	CGCAAACTGGTGCGGAAGGCgtatccatgtacAGCCGGATTGAAGAATAGCCCGTGTCAACCAAtaACTTCAGCTGCCCCGGGTGAAGAtaTTAGTCTCGCGCGCCtTCGAGGCTAACCTTCtCCGCAAGGCATCATTtTAGACGATCCAGACGtGCCAACGAGGATTGAtACGACATGCGAGAAAtGATTGAGTTGCAGCTGGCGTTAACTTGCcgtatgatggcGTCGATGCAGCGCGAAAGGG
Golga7_gBC_00143	0	GCTCTCTCTGGCATCAACCGCTTGGACATCTAGTCGGCAACTCAAGTCACATGCTTCGAA	101010000000110010	ATGTCCAAGCGGTTGATGCCAGAGAGAGC	TTCGAAGCATGTGACTTGAGTTGCCGACTAG	48.38709677419355	70.71630322076368	55.172413793103445	72.43304815864138	ATGTCCAAGCGGTTGATGCCAGAGAGAGCtaACTTCAGCTGCCCCGGGTGAAGAtaGGGCGTAAACCTGATtTTAGTCTCGCGCGCCtTATTTAACCGACACCtTCGCTAGGTTGGTTCtGCCTCGTAACTTGGTtACGACATGCGAGAAAtTTCGAAGCATGTGACTTGAGTTGCCGACTAG	CGCAAACTGGTGCGGAAGGCgtatccatgtacATGTCCAAGCGGTTGATGCCAGAGAGAGCtaACTTCAGCTGCCCCGGGTGAAGAtaGGGCGTAAACCTGATtTTAGTCTCGCGCGCCtTATTTAACCGACACCtTCGCTAGGTTGGTTCtGCCTCGTAACTTGGTtACGACATGCGAGAAAtTTCGAAGCATGTGACTTGAGTTGCCGACTAGcgtatgatggcGTCGATGCAGCGCGAAAGGG
Golga7_gBC_00143	60	GTTATAGCGATCGGCAGTTTAACCGTGAGTACCCGAATCACGGCTCTGAGTAGACGTCTA	101010000000110010	ACTCACGGTTAAACTGCCGATCGCTATAAC	TAGACGTCTACTCAGAGCCGTGATTCGGGT	53.333333333333336	71.74181113811102	46.666666666666664	69.01896825543355	ACTCACGGTTAAACTGCCGATCGCTATAACtaACTTCAGCTGCCCCGGGTGAAGAtaGGGCGTAAACCTGATtTTAGTCTCGCGCGCCtTATTTAACCGACACCtTCGCTAGGTTGGTTCtGCCTCGTAACTTGGTtACGACATGCGAGAAAtTAGACGTCTACTCAGAGCCGTGATTCGGGT	CGCAAACTGGTGCGGAAGGCgtatccatgtacACTCACGGTTAAACTGCCGATCGCTATAACtaACTTCAGCTGCCCCGGGTGAAGAtaGGGCGTAAACCTGATtTTAGTCTCGCGCGCCtTATTTAACCGACACCtTCGCTAGGTTGGTTCtGCCTCGTAACTTGGTtACGACATGCGAGAAAtTAGACGTCTACTCAGAGCCGTGATTCGGGTcgtatgatggcGTCGATGCAGCGCGAAAGGG
Golga7_gBC_00143	120	GCAAGTGCACACTTTGAATACTCGCGGCGAGACATAATACGTCCTATCCCTTAGGCTCCA	101010000000110010	TCGCCGCGAGTATTCAAAGTGTGCACTTGC	TGGAGCCTAAGGGATAGGACGTATTATGTC	46.666666666666664	67.22798419611746	53.333333333333336	73.43898721	TCGCCGCGAGTATTCAAAGTGTGCACTTGCtaACTTCAGCTGCCCCGGGTGAAGAtaGGGCGTAAACCTGATtTTAGTCTCGCGCGCCtTATTTAACCGACACCtTCGCTAGGTTGGTTCtGCCTCGTAACTTGGTtACGACATGCGAGAAAtTGGAGCCTAAGGGATAGGACGTATTATGTC	CGCAAACTGGTGCGGAAGGCgtatccatgtacTCGCCGCGAGTATTCAAAGTGTGCACTTGCtaACTTCAGCTGCCCCGGGTGAAGAtaGGGCGTAAACCTGATtTTAGTCTCGCGCGCCtTATTTAACCGACACCtTCGCTAGGTTGGTTCtGCCTCGTAACTTGGTtACGACATGCGAGAAAtTGGAGCCTAAGGGATAGGACGTATTATGTCcgtatgatggcGTCGATGCAGCGCGAAAGGG
Hs6st1_gBC_00144	0	CGAAATTTCCTCTTCCGCGATCAATCAACGCAGTGTTAAAGTTCGTTAGGAACTCGGAGG	000010010001000111	GCGTTGATTGATCGCGGAAGAGGAAATTTCG	CCTCCGAGTTCCTAACGAACTTTAACACT	44.827586206896555	66.78329730484006	48.38709677419355	70.74456910126958	GCGTTGATTGATCGCGGAAGAGGAAATTTCGtaACTTCAGCTGCCCCGGGTGAAGAtaTATTTAACCGACACCtCCGCAAGGCATCATTtGCCAACGAGGATTGAtACCACGTACCGCCTTtACGACATGCGAGAAAtAAGTCATCGAAGCGTtCCTCCGAGTTCCTAACGAACTTTAACACT	CGCAAACTGGTGCGGAAGGCgtatccatgtacGCGTTGATTGATCGCGGAAGAGGAAATTTCGtaACTTCAGCTGCCCCGGGTGAAGAtaTATTTAACCGACACCtCCGCAAGGCATCATTtGCCAACGAGGATTGAtACCACGTACCGCCTTtACGACATGCGAGAAAtAAGTCATCGAAGCGTtCCTCCGAGTTCCTAACGAACTTTAACACTcgtatgatggcGTCGATGCAGCGCGAAAGGG
Hs6st1_gBC_00144	60	ATGTTGGACCGTGAGGCCAGTACGTCAGCGTACGTTAGTGCATCCGCGAAATCGCAAATA	000010010001000111	TACGCTGACGTACTGGCCTCACGGTCCAACAT	TATTTGCGATTTCGCGGATGCACTAACG	46.42857142857143	68.67701520921327	56.25	75.58102538577037	TACGCTGACGTACTGGCCTCACGGTCCAACATtaACTTCAGCTGCCCCGGGTGAAGAtaTATTTAACCGACACCtCCGCAAGGCATCATTtGCCAACGAGGATTGAtACCACGTACCGCCTTtACGACATGCGAGAAAtAAGTCATCGAAGCGTtTATTTGCGATTTCGCGGATGCACTAACG	CGCAAACTGGTGCGGAAGGCgtatccatgtacTACGCTGACGTACTGGCCTCACGGTCCAACATtaACTTCAGCTGCCCCGGGTGAAGAtaTATTTAACCGACACCtCCGCAAGGCATCATTtGCCAACGAGGATTGAtACCACGTACCGCCTTtACGACATGCGAGAAAtAAGTCATCGAAGCGTtTATTTGCGATTTCGCGGATGCACTAACGcgtatgatggcGTCGATGCAGCGCGAAAGGG
Hs6st1_gBC_00144	120	AGCCAAGCCTGTTATGCTTCGTACACGATACTGTGCGAGTTTGTTCTAGCGCAACTGGCG	000010010001000111	TCGTGTACGAAGCATAACAGGCTTGGCT	CGCCAGTTGCGCTAGAACAAACTCGCACAGTA	53.125	74.17656612837777	50	70.44483194064924	TCGTGTACGAAGCATAACAGGCTTGGCTtaACTTCAGCTGCCCCGGGTGAAGAtaTATTTAACCGACACCtCCGCAAGGCATCATTtGCCAACGAGGATTGAtACCACGTACCGCCTTtACGACATGCGAGAAAtAAGTCATCGAAGCGTtCGCCAGTTGCGCTAGAACAAACTCGCACAGTA	CGCAAACTGGTGCGGAAGGCgtatccatgtacTCGTGTACGAAGCATAACAGGCTTGGCTtaACTTCAGCTGCCCCGGGTGAAGAtaTATTTAACCGACACCtCCGCAAGGCATCATTtGCCAACGAGGATTGAtACCACGTACCGCCTTtACGACATGCGAGAAAtAAGTCATCGAAGCGTtCGCCAGTTGCGCTAGAACAAACTCGCACAGTAcgtatgatggcGTCGATGCAGCGCGAAAGGG
control_gBC_00145	0	GCCTCGACGCGGAGGGAACTATTCTATTGAAGGCAACGGTTCCTCTCTCGAACTAGCCCT	010010011100010000	CCTTCAATAGAATAGTTCCCTCCGCGTCGAGGC	AGGGCTAGTTCGAGAGAGGAACCGTTG	55.55555555555556	69.60873494	54.54545454545455	73.14774522931486	CCTTCAATAGAATAGTTCCCTCCGCGTCGAGGCtaACTTCAGCTGCCCCGGGTGAAGAtaGCTAATTCAGGCGCTtTATTTAACCGACACCtCCGCAAGGCATCATTtAGTATTCCGGTGAACtGTTAGCCGACCGATAtGCCTCGTAACTTGGTtAGGGCTAGTTCGAGAGAGGAACCGTTG	CGCAAACTGGTGCGGAAGGCgtatccatgtacCCTTCAATAGAATAGTTCCCTCCGCGTCGAGGCtaACTTCAGCTGCCCCGGGTGAAGAtaGCTAATTCAGGCGCTtTATTTAACCGACACCtCCGCAAGGCATCATTtAGTATTCCGGTGAACtGTTAGCCGACCGATAtGCCTCGTAACTTGGTtAGGGCTAGTTCGAGAGAGGAACCGTTGcgtatgatggcGTCGATGCAGCGCGAAAGGG
control_gBC_00145	60	TCGAAGTCATAATGCACTGAGATAGTGACCGGTTTACTGTAACGTTCGCAGCGTAACGGC	010010011100010000	CCGGTCACTATCTCAGTGCATTATGACTTCGA	GCCGTTACGCTGCGAACGTTACAGTAAA	50	69.98432804654306	46.875	69.73373921788158	CCGGTCACTATCTCAGTGCATTATGACTTCGAtaACTTCAGCTGCCCCGGGTGAAGAtaGCTAATTCAGGCGCTtTATTTAACCGACACCtCCGCAAGGCATCATTtAGTATTCCGGTGAACtGTTAGCCGACCGATAtGCCTCGTAACTTGGTtGCCGTTACGCTGCGAACGTTACAGTAAA	CGCAAACTGGTGCGGAAGGCgtatccatgtacCCGGTCACTATCTCAGTGCATTATGACTTCGAtaACTTCAGCTGCCCCGGGTGAAGAtaGCTAATTCAGGCGCTtTATTTAACCGACACCtCCGCAAGGCATCATTtAGTATTCCGGTGAACtGTTAGCCGACCGATAtGCCTCGTAACTTGGTtGCCGTTACGCTGCGAACGTTACAGTAAAcgtatgatggcGTCGATGCAGCGCGAAAGGG
control_gBC_00145	120	CCTCAGGATTATCGTCCGTTATGCGATTATGCGTTCAATTACCTTTGACCGAGTCCTTCG	010010011100010000	ATAATCGCATAACGGACGATAATCCTGAGG	CGAAGGACTCGGTCAAAGGTAATTGAACGC	50	69.91991799	43.333333333333336	66.80233279830651	ATAATCGCATAACGGACGATAATCCTGAGGtaACTTCAGCTGCCCCGGGTGAAGAtaGCTAATTCAGGCGCTtTATTTAACCGACACCtCCGCAAGGCATCATTtAGTATTCCGGTGAACtGTTAGCCGACCGATAtGCCTCGTAACTTGGTtCGAAGGACTCGGTCAAAGGTAATTGAACGC	CGCAAACTGGTGCGGAAGGCgtatccatgtacATAATCGCATAACGGACGATAATCCTGAGGtaACTTCAGCTGCCCCGGGTGAAGAtaGCTAATTCAGGCGCTtTATTTAACCGACACCtCCGCAAGGCATCATTtAGTATTCCGGTGAACtGTTAGCCGACCGATAtGCCTCGTAACTTGGTtCGAAGGACTCGGTCAAAGGTAATTGAACGCcgtatgatggcGTCGATGCAGCGCGAAAGGG
Msto1_gBC_00146	0	TGGTGAGTTACGCTCCGCACCTAAACAGGACCGTCGACTTTACGATCCGTTGCTATGATT	010000001011010010	CCTGTTTAGGTGCGGAGCGTAACTCACCA	AATCATAGCAACGGATCGTAAAGTCGACGGT	45.16129032258065	70.07055484	55.172413793103445	72.08501448571712	CCTGTTTAGGTGCGGAGCGTAACTCACCAtaACTTCAGCTGCCCCGGGTGAAGAtaGCTAATTCAGGCGCTtAGTATTCCGGTGAACtTAGACGATCCAGACGtGCCAACGAGGATTGAtGCCTCGTAACTTGGTtACGACATGCGAGAAAtAATCATAGCAACGGATCGTAAAGTCGACGGT	CGCAAACTGGTGCGGAAGGCgtatccatgtacCCTGTTTAGGTGCGGAGCGTAACTCACCAtaACTTCAGCTGCCCCGGGTGAAGAtaGCTAATTCAGGCGCTtAGTATTCCGGTGAACtTAGACGATCCAGACGtGCCAACGAGGATTGAtGCCTCGTAACTTGGTtACGACATGCGAGAAAtAATCATAGCAACGGATCGTAAAGTCGACGGTcgtatgatggcGTCGATGCAGCGCGAAAGGG
Msto1_gBC_00146	60	GGCGGTTTCGCTACTTTCTAAATCGGCGGGCAGACGTAAAGTATCTCTAGCGGGCTTACC	010000001011010010	CTGCCCGCCGATTTAGAAAGTAGCGAAACCGCC	GGTAAGCCCGCTAGAGATACTTTACGT	48.148148148148145	66.04495640298859	57.57575757575758	75.90347374224854	CTGCCCGCCGATTTAGAAAGTAGCGAAACCGCCtaACTTCAGCTGCCCCGGGTGAAGAtaGCTAATTCAGGCGCTtAGTATTCCGGTGAACtTAGACGATCCAGACGtGCCAACGAGGATTGAtGCCTCGTAACTTGGTtACGACATGCGAGAAAtGGTAAGCCCGCTAGAGATACTTTACGT	CGCAAACTGGTGCGGAAGGCgtatccatgtacCTGCCCGCCGATTTAGAAAGTAGCGAAACCGCCtaACTTCAGCTGCCCCGGGTGAAGAtaGCTAATTCAGGCGCTtAGTATTCCGGTGAACtTAGACGATCCAGACGtGCCAACGAGGATTGAtGCCTCGTAACTTGGTtACGACATGCGAGAAAtGGTAAGCCCGCTAGAGATACTTTACGTcgtatgatggcGTCGATGCAGCGCGAAAGGG
Msto1_gBC_00146	120	GGAGCACGATACTTTGAGCCTAAACCGTTGATTGTGATTCAGCATAGGCGCCCGACTATT	010000001011010010	TCAACGGTTTAGGCTCAAAGTATCGTGCTCC	AATAGTCGGGCGCCTATGCTGAATCACAA	48.275862068965516	70.4030117	48.38709677419355	70.62088762621687	TCAACGGTTTAGGCTCAAAGTATCGTGCTCCtaACTTCAGCTGCCCCGGGTGAAGAtaGCTAATTCAGGCGCTtAGTATTCCGGTGAACtTAGACGATCCAGACGtGCCAACGAGGATTGAtGCCTCGTAACTTGGTtACGACATGCGAGAAAtAATAGTCGGGCGCCTATGCTGAATCACAA	CGCAAACTGGTGCGGAAGGCgtatccatgtacTCAACGGTTTAGGCTCAAAGTATCGTGCTCCtaACTTCAGCTGCCCCGGGTGAAGAtaGCTAATTCAGGCGCTtAGTATTCCGGTGAACtTAGACGATCCAGACGtGCCAACGAGGATTGAtGCCTCGTAACTTGGTtACGACATGCGAGAAAtAATAGTCGGGCGCCTATGCTGAATCACAAcgtatgatggcGTCGATGCAGCGCGAAAGGG
Xbp1_gBC_00147	0	CGTGCACCACTAGAAGACGAAAGGTGTTTCGGATCTTTCCACTACGCCGTACTCTTGCTT	101000000100100110	AAACACCTTTCGTCTTCTAGTGGTGCACG	AAGCAAGAGTACGGCGTAGTGGAAAGATCCG	51.61290322580645	71.81468612833902	48.275862068965516	69.42351686	AAACACCTTTCGTCTTCTAGTGGTGCACGtaACTTCAGCTGCCCCGGGTGAAGAtaGGGCGTAAACCTGATtTTAGTCTCGCGCGCCtGTTAGCCGACCGATAtTCGCTAGGTTGGTTCtACCACGTACCGCCTTtACGACATGCGAGAAAtAAGCAAGAGTACGGCGTAGTGGAAAGATCCG	CGCAAACTGGTGCGGAAGGCgtatccatgtacAAACACCTTTCGTCTTCTAGTGGTGCACGtaACTTCAGCTGCCCCGGGTGAAGAtaGGGCGTAAACCTGATtTTAGTCTCGCGCGCCtGTTAGCCGACCGATAtTCGCTAGGTTGGTTCtACCACGTACCGCCTTtACGACATGCGAGAAAtAAGCAAGAGTACGGCGTAGTGGAAAGATCCGcgtatgatggcGTCGATGCAGCGCGAAAGGG
Xbp1_gBC_00147	60	TCACGTTCCTACTTTACACGCTTATCCTTTACGTAACCGCCAGCTTTGACCACCATAGAG	101000000100100110	CGTAAAGGATAAGCGTGTAAAGTAGGAACGTGA	CTCTATGGTGGTCAAAGCTGGCGGTTA	51.851851851851855	68.71504781638959	42.42424242424242	68.70292954784213	CGTAAAGGATAAGCGTGTAAAGTAGGAACGTGAtaACTTCAGCTGCCCCGGGTGAAGAtaGGGCGTAAACCTGATtTTAGTCTCGCGCGCCtGTTAGCCGACCGATAtTCGCTAGGTTGGTTCtACCACGTACCGCCTTtACGACATGCGAGAAAtCTCTATGGTGGTCAAAGCTGGCGGTTA	CGCAAACTGGTGCGGAAGGCgtatccatgtacCGTAAAGGATAAGCGTGTAAAGTAGGAACGTGAtaACTTCAGCTGCCCCGGGTGAAGAtaGGGCGTAAACCTGATtTTAGTCTCGCGCGCCtGTTAGCCGACCGATAtTCGCTAGGTTGGTTCtACCACGTACCGCCTTtACGACATGCGAGAAAtCTCTATGGTGGTCAAAGCTGGCGGTTAcgtatgatggcGTCGATGCAGCGCGAAAGGG
Xbp1_gBC_00147	120	TCGAGCCGCCTTGAGCTCTTGTATACTAGCTACCCTCCGAATGATCGCCAAGTGAACGAA	101000000100100110	AGCTAGTATACAAGAGCTCAAGGCGGCTCGA	TTCGTTCACTTGGCGATCATTCGGAGGGT	51.724137931034484	71.97927153800578	51.61290322580645	72.18598846988459	AGCTAGTATACAAGAGCTCAAGGCGGCTCGAtaACTTCAGCTGCCCCGGGTGAAGAtaGGGCGTAAACCTGATtTTAGTCTCGCGCGCCtGTTAGCCGACCGATAtTCGCTAGGTTGGTTCtACCACGTACCGCCTTtACGACATGCGAGAAAtTTCGTTCACTTGGCGATCATTCGGAGGGT	CGCAAACTGGTGCGGAAGGCgtatccatgtacAGCTAGTATACAAGAGCTCAAGGCGGCTCGAtaACTTCAGCTGCCCCGGGTGAAGAtaGGGCGTAAACCTGATtTTAGTCTCGCGCGCCtGTTAGCCGACCGATAtTCGCTAGGTTGGTTCtACCACGTACCGCCTTtACGACATGCGAGAAAtTTCGTTCACTTGGCGATCATTCGGAGGGTcgtatgatggcGTCGATGCAGCGCGAAAGGG
B2m_gBC_00148	0	CTGCTTTGGCTATTTCACCCTTCTGAAAGCCAGTTCGACTTAATCTCACTACAGCAGAGG	010000000100100111	CTTTCAGAAGGGTGAAATAGCCAAAGCAG	CCTCTGCTGTAGTGAGATTAAGTCGAACTGG	48.38709677419355	68.46214600494676	44.827586206896555	66.84369352034332	CTTTCAGAAGGGTGAAATAGCCAAAGCAGtaACTTCAGCTGCCCCGGGTGAAGAtaGCTAATTCAGGCGCTtGTTAGCCGACCGATAtTCGCTAGGTTGGTTCtACCACGTACCGCCTTtACGACATGCGAGAAAtAAGTCATCGAAGCGTtCCTCTGCTGTAGTGAGATTAAGTCGAACTGG	CGCAAACTGGTGCGGAAGGCgtatccatgtacCTTTCAGAAGGGTGAAATAGCCAAAGCAGtaACTTCAGCTGCCCCGGGTGAAGAtaGCTAATTCAGGCGCTtGTTAGCCGACCGATAtTCGCTAGGTTGGTTCtACCACGTACCGCCTTtACGACATGCGAGAAAtAAGTCATCGAAGCGTtCCTCTGCTGTAGTGAGATTAAGTCGAACTGGcgtatgatggcGTCGATGCAGCGCGAAAGGG
B2m_gBC_00148	60	GTCGGAATAGGTACGAACACGAAATACTCGCTGTTGTGGGTTCCCAGATGACGTAGTACT	010000000100100111	CAGCGAGTATTTCGTGTTCGTACCTATTCCGAC	AGTACTACGTCATCTGGGAACCCACAA	48.148148148148145	67.30203943663594	48.484848484848484	70.52855596	CAGCGAGTATTTCGTGTTCGTACCTATTCCGACtaACTTCAGCTGCCCCGGGTGAAGAtaGCTAATTCAGGCGCTtGTTAGCCGACCGATAtTCGCTAGGTTGGTTCtACCACGTACCGCCTTtACGACATGCGAGAAAtAAGTCATCGAAGCGTtAGTACTACGTCATCTGGGAACCCACAA	CGCAAACTGGTGCGGAAGGCgtatccatgtacCAGCGAGTATTTCGTGTTCGTACCTATTCCGACtaACTTCAGCTGCCCCGGGTGAAGAtaGCTAATTCAGGCGCTtGTTAGCCGACCGATAtTCGCTAGGTTGGTTCtACCACGTACCGCCTTtACGACATGCGAGAAAtAAGTCATCGAAGCGTtAGTACTACGTCATCTGGGAACCCACAAcgtatgatggcGTCGATGCAGCGCGAAAGGG
B2m_gBC_00148	120	ACCACCGGGTATGATTGGATTGACCTCCCTCACGCGTTTATTGAGTAACGACTGCACTCT	010000000100100111	GAGGGAGGTCAATCCAATCATACCCGGTGGT	AGAGTGCAGTCGTTACTCAATAAACGCGT	44.827586206896555	68.84384672	54.83870967741935	72.76179381704645	GAGGGAGGTCAATCCAATCATACCCGGTGGTtaACTTCAGCTGCCCCGGGTGAAGAtaGCTAATTCAGGCGCTtGTTAGCCGACCGATAtTCGCTAGGTTGGTTCtACCACGTACCGCCTTtACGACATGCGAGAAAtAAGTCATCGAAGCGTtAGAGTGCAGTCGTTACTCAATAAACGCGT	CGCAAACTGGTGCGGAAGGCgtatccatgtacGAGGGAGGTCAATCCAATCATACCCGGTGGTtaACTTCAGCTGCCCCGGGTGAAGAtaGCTAATTCAGGCGCTtGTTAGCCGACCGATAtTCGCTAGGTTGGTTCtACCACGTACCGCCTTtACGACATGCGAGAAAtAAGTCATCGAAGCGTtAGAGTGCAGTCGTTACTCAATAAACGCGTcgtatgatggcGTCGATGCAGCGCGAAAGGG
Sec61b_gBC_00149	0	GTCGTGGATCAATTTGTTAGCAAGTGGCATAGGAATCTGGCGTTCCATTACAACATGCTG	101000101100100000	TGCCACTTGCTAACAAATTGATCCACGAC	CAGCATGTTGTAATGGAACGCCAGATTCCTA	45.16129032258065	69.33178930173875	44.827586206896555	68.47252770220797	TGCCACTTGCTAACAAATTGATCCACGACtaACTTCAGCTGCCCCGGGTGAAGAtaGGGCGTAAACCTGATtTTAGTCTCGCGCGCCtTCGAGGCTAACCTTCtAGTATTCCGGTGAACtGTTAGCCGACCGATAtTCGCTAGGTTGGTTCtCAGCATGTTGTAATGGAACGCCAGATTCCTA	CGCAAACTGGTGCGGAAGGCgtatccatgtacTGCCACTTGCTAACAAATTGATCCACGACtaACTTCAGCTGCCCCGGGTGAAGAtaGGGCGTAAACCTGATtTTAGTCTCGCGCGCCtTCGAGGCTAACCTTCtAGTATTCCGGTGAACtGTTAGCCGACCGATAtTCGCTAGGTTGGTTCtCAGCATGTTGTAATGGAACGCCAGATTCCTAcgtatgatggcGTCGATGCAGCGCGAAAGGG
Sec61b_gBC_00149	60	ACTCGTGTGAAACGTAAGGTTAGCGTCGTCGCACTCAACTGCCGCTACTCGACGTATGCC	101000101100100000	CGACGACGCTAACCTTACGTTTCACACGAGT	GGCATACGTCGAGTAGCGGCAGTTGAGTG	58.62068965517241	72.584885	51.61290322580645	72.08370495	CGACGACGCTAACCTTACGTTTCACACGAGTtaACTTCAGCTGCCCCGGGTGAAGAtaGGGCGTAAACCTGATtTTAGTCTCGCGCGCCtTCGAGGCTAACCTTCtAGTATTCCGGTGAACtGTTAGCCGACCGATAtTCGCTAGGTTGGTTCtGGCATACGTCGAGTAGCGGCAGTTGAGTG	CGCAAACTGGTGCGGAAGGCgtatccatgtacCGACGACGCTAACCTTACGTTTCACACGAGTtaACTTCAGCTGCCCCGGGTGAAGAtaGGGCGTAAACCTGATtTTAGTCTCGCGCGCCtTCGAGGCTAACCTTCtAGTATTCCGGTGAACtGTTAGCCGACCGATAtTCGCTAGGTTGGTTCtGGCATACGTCGAGTAGCGGCAGTTGAGTGcgtatgatggcGTCGATGCAGCGCGAAAGGG
Sec61b_gBC_00149	120	AAAGCGCTGTTTGACCGTCAGTCTCTCAACACTCGTTGCCAGTGGAATTATCTATCCGCG	101000101100100000	TGAGAGACTGACGGTCAAACAGCGCTTT	CGCGGATAGATAATTCCACTGGCAACGAGTGT	50	72.01382775956125	50	70.52254999062114	TGAGAGACTGACGGTCAAACAGCGCTTTtaACTTCAGCTGCCCCGGGTGAAGAtaGGGCGTAAACCTGATtTTAGTCTCGCGCGCCtTCGAGGCTAACCTTCtAGTATTCCGGTGAACtGTTAGCCGACCGATAtTCGCTAGGTTGGTTCtCGCGGATAGATAATTCCACTGGCAACGAGTGT	CGCAAACTGGTGCGGAAGGCgtatccatgtacTGAGAGACTGACGGTCAAACAGCGCTTTtaACTTCAGCTGCCCCGGGTGAAGAtaGGGCGTAAACCTGATtTTAGTCTCGCGCGCCtTCGAGGCTAACCTTCtAGTATTCCGGTGAACtGTTAGCCGACCGATAtTCGCTAGGTTGGTTCtCGCGGATAGATAATTCCACTGGCAACGAGTGTcgtatgatggcGTCGATGCAGCGCGAAAGGG
control_gBC_00150	0	GACTATGGCGTCCACTCGTCTTGGTTAGAGGTGAGTGAGCCTAACGAGAGTGCCGATTGC	000010100110100100	CCTCTAACCAAGACGAGTGGACGCCATAGTC	GCAATCGGCACTCTCGTTAGGCTCACTCA	55.172413793103445	72.09209405962184	54.83870967741935	71.44442697310762	CCTCTAACCAAGACGAGTGGACGCCATAGTCtaACTTCAGCTGCCCCGGGTGAAGAtaTATTTAACCGACACCtTCGAGGCTAACCTTCtGTTAGCCGACCGATAtTAGACGATCCAGACGtTCGCTAGGTTGGTTCtACCACGTACCGCCTTtGCAATCGGCACTCTCGTTAGGCTCACTCA	CGCAAACTGGTGCGGAAGGCgtatccatgtacCCTCTAACCAAGACGAGTGGACGCCATAGTCtaACTTCAGCTGCCCCGGGTGAAGAtaTATTTAACCGACACCtTCGAGGCTAACCTTCtGTTAGCCGACCGATAtTAGACGATCCAGACGtTCGCTAGGTTGGTTCtACCACGTACCGCCTTtGCAATCGGCACTCTCGTTAGGCTCACTCAcgtatgatggcGTCGATGCAGCGCGAAAGGG
control_gBC_00150	60	AACTTTCACGATTGCGCGGACCTTGGTGAATCAATTGTCGCGGGCAGAAGGACTGACTCG	000010100110100100	TTCACCAAGGTCCGCGCAATCGTGAAAGTT	CGAGTCAGTCCTTCTGCCCGCGACAATTGA	56.666666666666664	73.80218548830504	50	72.97683377176725	TTCACCAAGGTCCGCGCAATCGTGAAAGTTtaACTTCAGCTGCCCCGGGTGAAGAtaTATTTAACCGACACCtTCGAGGCTAACCTTCtGTTAGCCGACCGATAtTAGACGATCCAGACGtTCGCTAGGTTGGTTCtACCACGTACCGCCTTtCGAGTCAGTCCTTCTGCCCGCGACAATTGA	CGCAAACTGGTGCGGAAGGCgtatccatgtacTTCACCAAGGTCCGCGCAATCGTGAAAGTTtaACTTCAGCTGCCCCGGGTGAAGAtaTATTTAACCGACACCtTCGAGGCTAACCTTCtGTTAGCCGACCGATAtTAGACGATCCAGACGtTCGCTAGGTTGGTTCtACCACGTACCGCCTTtCGAGTCAGTCCTTCTGCCCGCGACAATTGAcgtatgatggcGTCGATGCAGCGCGAAAGGG
control_gBC_00150	120	GACCGATTCACGGCTGAAATGCGCCAGCATTAGGCTTCAGTAGGATGAGCCAGTTCGAAA	000010100110100100	AATGCTGGCGCATTTCAGCCGTGAATCGGTC	TTTCGAACTGGCTCATCCTACTGAAGCCT	48.275862068965516	69.70867811663123	54.83870967741935	75.10225057995899	AATGCTGGCGCATTTCAGCCGTGAATCGGTCtaACTTCAGCTGCCCCGGGTGAAGAtaTATTTAACCGACACCtTCGAGGCTAACCTTCtGTTAGCCGACCGATAtTAGACGATCCAGACGtTCGCTAGGTTGGTTCtACCACGTACCGCCTTtTTTCGAACTGGCTCATCCTACTGAAGCCT	CGCAAACTGGTGCGGAAGGCgtatccatgtacAATGCTGGCGCATTTCAGCCGTGAATCGGTCtaACTTCAGCTGCCCCGGGTGAAGAtaTATTTAACCGACACCtTCGAGGCTAACCTTCtGTTAGCCGACCGATAtTAGACGATCCAGACGtTCGCTAGGTTGGTTCtACCACGTACCGCCTTtTTTCGAACTGGCTCATCCTACTGAAGCCTcgtatgatggcGTCGATGCAGCGCGAAAGGG
Ubtf_gBC_00151	0	GGAACCTAGATACGCTCGGTTCAATTCAGTAACGACCTGGGTGACTTGTCATTGATAACA	100100101000001100	ACTGAATTGAACCGAGCGTATCTAGGTTCC	TGTTATCAATGACAAGTCACCCAGGTCGTT	43.333333333333336	68.57067586280874	46.666666666666664	68.46808315107694	ACTGAATTGAACCGAGCGTATCTAGGTTCCtaACTTCAGCTGCCCCGGGTGAAGAtaGGGCGTAAACCTGATtGCTTTGAGACGGTTCtTCGAGGCTAACCTTCtAGTATTCCGGTGAACtAATTACTGCGGACGAtACCACGTACCGCCTTtTGTTATCAATGACAAGTCACCCAGGTCGTT	CGCAAACTGGTGCGGAAGGCgtatccatgtacACTGAATTGAACCGAGCGTATCTAGGTTCCtaACTTCAGCTGCCCCGGGTGAAGAtaGGGCGTAAACCTGATtGCTTTGAGACGGTTCtTCGAGGCTAACCTTCtAGTATTCCGGTGAACtAATTACTGCGGACGAtACCACGTACCGCCTTtTGTTATCAATGACAAGTCACCCAGGTCGTTcgtatgatggcGTCGATGCAGCGCGAAAGGG
Ubtf_gBC_00151	60	GGACGCTCGCCGGGTAAGCCCTACTAATGGTAACACACCTTTGCGCCCGGACATAACGTA	100100101000001100	TTACCATTAGTAGGGCTTACCCGGCGAGCGTCC	TACGTTATGTCCGGGCGCAAAGGTGTG	55.55555555555556	71.27189613000081	57.57575757575758	75.47121315364637	TTACCATTAGTAGGGCTTACCCGGCGAGCGTCCtaACTTCAGCTGCCCCGGGTGAAGAtaGGGCGTAAACCTGATtGCTTTGAGACGGTTCtTCGAGGCTAACCTTCtAGTATTCCGGTGAACtAATTACTGCGGACGAtACCACGTACCGCCTTtTACGTTATGTCCGGGCGCAAAGGTGTG	CGCAAACTGGTGCGGAAGGCgtatccatgtacTTACCATTAGTAGGGCTTACCCGGCGAGCGTCCtaACTTCAGCTGCCCCGGGTGAAGAtaGGGCGTAAACCTGATtGCTTTGAGACGGTTCtTCGAGGCTAACCTTCtAGTATTCCGGTGAACtAATTACTGCGGACGAtACCACGTACCGCCTTtTACGTTATGTCCGGGCGCAAAGGTGTGcgtatgatggcGTCGATGCAGCGCGAAAGGG
Ubtf_gBC_00151	120	GGGTGATCATGGTCGTGTATCTAGTAGCATTGATGAATGCGTTAGCCGCATGCCGCTAGA	100100101000001100	TCAATGCTACTAGATACACGACCATGATCACCC	TCTAGCGGCATGCGGCTAACGCATTCA	55.55555555555556	72.74657425941996	45.45454545454545	69.47394289501995	TCAATGCTACTAGATACACGACCATGATCACCCtaACTTCAGCTGCCCCGGGTGAAGAtaGGGCGTAAACCTGATtGCTTTGAGACGGTTCtTCGAGGCTAACCTTCtAGTATTCCGGTGAACtAATTACTGCGGACGAtACCACGTACCGCCTTtTCTAGCGGCATGCGGCTAACGCATTCA	CGCAAACTGGTGCGGAAGGCgtatccatgtacTCAATGCTACTAGATACACGACCATGATCACCCtaACTTCAGCTGCCCCGGGTGAAGAtaGGGCGTAAACCTGATtGCTTTGAGACGGTTCtTCGAGGCTAACCTTCtAGTATTCCGGTGAACtAATTACTGCGGACGAtACCACGTACCGCCTTtTCTAGCGGCATGCGGCTAACGCATTCAcgtatgatggcGTCGATGCAGCGCGAAAGGG
Psmd4_gBC_00152	0	AGACAGTTGTCATCGAGGAGGGTTGATCCAAATCGTGTTTGGACTGATGTCTGGCTAAGT	000100000001100111	TTTGGATCAACCCTCCTCGATGACAACTGTCT	ACTTAGCCAGACATCAGTCCAAACACGA	46.42857142857143	68.21620452960565	46.875	71.11739535479848	TTTGGATCAACCCTCCTCGATGACAACTGTCTtaACTTCAGCTGCCCCGGGTGAAGAtaGCTTTGAGACGGTTCtGCCAACGAGGATTGAtTCGCTAGGTTGGTTCtACCACGTACCGCCTTtACGACATGCGAGAAAtAAGTCATCGAAGCGTtACTTAGCCAGACATCAGTCCAAACACGA	CGCAAACTGGTGCGGAAGGCgtatccatgtacTTTGGATCAACCCTCCTCGATGACAACTGTCTtaACTTCAGCTGCCCCGGGTGAAGAtaGCTTTGAGACGGTTCtGCCAACGAGGATTGAtTCGCTAGGTTGGTTCtACCACGTACCGCCTTtACGACATGCGAGAAAtAAGTCATCGAAGCGTtACTTAGCCAGACATCAGTCCAAACACGAcgtatgatggcGTCGATGCAGCGCGAAAGGG
Psmd4_gBC_00152	60	TGCGGTCCTTGCGACTTGAGTATGTCTCCATGGCCTAATCAAACGTCGTCCTCATCGCTA	000100000001100111	ATGGAGACATACTCAAGTCGCAAGGACCGCA	TAGCGATGAGGACGACGTTTGATTAGGCC	51.724137931034484	70.29009058318212	51.61290322580645	72.89133158358942	ATGGAGACATACTCAAGTCGCAAGGACCGCAtaACTTCAGCTGCCCCGGGTGAAGAtaGCTTTGAGACGGTTCtGCCAACGAGGATTGAtTCGCTAGGTTGGTTCtACCACGTACCGCCTTtACGACATGCGAGAAAtAAGTCATCGAAGCGTtTAGCGATGAGGACGACGTTTGATTAGGCC	CGCAAACTGGTGCGGAAGGCgtatccatgtacATGGAGACATACTCAAGTCGCAAGGACCGCAtaACTTCAGCTGCCCCGGGTGAAGAtaGCTTTGAGACGGTTCtGCCAACGAGGATTGAtTCGCTAGGTTGGTTCtACCACGTACCGCCTTtACGACATGCGAGAAAtAAGTCATCGAAGCGTtTAGCGATGAGGACGACGTTTGATTAGGCCcgtatgatggcGTCGATGCAGCGCGAAAGGG
Psmd4_gBC_00152	120	GTACGTGAGTTCAACGAAGGAGCCCGCAGTTTCCGTGAGGAGTAGATGTTTCGAAGGACC	000100000001100111	ACTGCGGGCTCCTTCGTTGAACTCACGTAC	GGTCCTTCGAAACATCTACTCCTCACGGAA	50	69.65785497024791	56.666666666666664	73.73513314118941	ACTGCGGGCTCCTTCGTTGAACTCACGTACtaACTTCAGCTGCCCCGGGTGAAGAtaGCTTTGAGACGGTTCtGCCAACGAGGATTGAtTCGCTAGGTTGGTTCtACCACGTACCGCCTTtACGACATGCGAGAAAtAAGTCATCGAAGCGTtGGTCCTTCGAAACATCTACTCCTCACGGAA	CGCAAACTGGTGCGGAAGGCgtatccatgtacACTGCGGGCTCCTTCGTTGAACTCACGTACtaACTTCAGCTGCCCCGGGTGAAGAtaGCTTTGAGACGGTTCtGCCAACGAGGATTGAtTCGCTAGGTTGGTTCtACCACGTACCGCCTTtACGACATGCGAGAAAtAAGTCATCGAAGCGTtGGTCCTTCGAAACATCTACTCCTCACGGAAcgtatgatggcGTCGATGCAGCGCGAAAGGG
Bccip_gBC_00153	0	CTCAACAACTCATAACGTTTGCGGGACAGAATATTGGTGTCGCATTTGGGATGACAACGG	111000100010010000	TATTCTGTCCCGCAAACGTTATGAGTTGTTGAG	CCGTTGTCATCCCAAATGCGACACCAA	51.851851851851855	70.15363742862132	42.42424242424242	69.43457559823077	TATTCTGTCCCGCAAACGTTATGAGTTGTTGAGtaACTTCAGCTGCCCCGGGTGAAGAtaGGGCGTAAACCTGATtGCTAATTCAGGCGCTtTTAGTCTCGCGCGCCtTCGAGGCTAACCTTCtTAGACGATCCAGACGtGCCTCGTAACTTGGTtCCGTTGTCATCCCAAATGCGACACCAA	CGCAAACTGGTGCGGAAGGCgtatccatgtacTATTCTGTCCCGCAAACGTTATGAGTTGTTGAGtaACTTCAGCTGCCCCGGGTGAAGAtaGGGCGTAAACCTGATtGCTAATTCAGGCGCTtTTAGTCTCGCGCGCCtTCGAGGCTAACCTTCtTAGACGATCCAGACGtGCCTCGTAACTTGGTtCCGTTGTCATCCCAAATGCGACACCAAcgtatgatggcGTCGATGCAGCGCGAAAGGG
Bccip_gBC_00153	60	GTTACGTTAAGTGCGCAGGTCCTAATGGCGTAGCGGTGATTGACTTAGAGGACGTTCGAC	111000100010010000	TACGCCATTAGGACCTGCGCACTTAACGTAAC	GTCGAACGTCCTCTAAGTCAATCACCGC	53.57142857142857	69.24231311039767	50	72.10058897261843	TACGCCATTAGGACCTGCGCACTTAACGTAACtaACTTCAGCTGCCCCGGGTGAAGAtaGGGCGTAAACCTGATtGCTAATTCAGGCGCTtTTAGTCTCGCGCGCCtTCGAGGCTAACCTTCtTAGACGATCCAGACGtGCCTCGTAACTTGGTtGTCGAACGTCCTCTAAGTCAATCACCGC	CGCAAACTGGTGCGGAAGGCgtatccatgtacTACGCCATTAGGACCTGCGCACTTAACGTAACtaACTTCAGCTGCCCCGGGTGAAGAtaGGGCGTAAACCTGATtGCTAATTCAGGCGCTtTTAGTCTCGCGCGCCtTCGAGGCTAACCTTCtTAGACGATCCAGACGtGCCTCGTAACTTGGTtGTCGAACGTCCTCTAAGTCAATCACCGCcgtatgatggcGTCGATGCAGCGCGAAAGGG
Bccip_gBC_00153	120	GTGACGAACAGTCTCCGCGTGACACCGTCCGGCTAGTGTACTTCATGGACGGATGTGTTT	111000100010010000	GGACGGTGTCACGCGGAGACTGTTCGTCAC	AAACACATCCGTCCATGAAGTACACTAGCC	46.666666666666664	68.82043385778519	63.333333333333336	75.48656172084497	GGACGGTGTCACGCGGAGACTGTTCGTCACtaACTTCAGCTGCCCCGGGTGAAGAtaGGGCGTAAACCTGATtGCTAATTCAGGCGCTtTTAGTCTCGCGCGCCtTCGAGGCTAACCTTCtTAGACGATCCAGACGtGCCTCGTAACTTGGTtAAACACATCCGTCCATGAAGTACACTAGCC	CGCAAACTGGTGCGGAAGGCgtatccatgtacGGACGGTGTCACGCGGAGACTGTTCGTCACtaACTTCAGCTGCCCCGGGTGAAGAtaGGGCGTAAACCTGATtGCTAATTCAGGCGCTtTTAGTCTCGCGCGCCtTCGAGGCTAACCTTCtTAGACGATCCAGACGtGCCTCGTAACTTGGTtAAACACATCCGTCCATGAAGTACACTAGCCcgtatgatggcGTCGATGCAGCGCGAAAGGG
Myl12b_gBC_00154	0	CTCGCGGCGCAGCAATTGTTCTGATCCTCTAACAGGGAGCTATTTGCCAGACCTCATTAA	001010110001100000	TTAGAGGATCAGAACAATTGCTGCGCCGCGAG	TTAATGAGGTCTGGCAAATAGCTCCCTG	46.42857142857143	66.87295044530651	53.125	74.02664662872189	TTAGAGGATCAGAACAATTGCTGCGCCGCGAGtaACTTCAGCTGCCCCGGGTGAAGAtaTTAGTCTCGCGCGCCtTATTTAACCGACACCtTCGAGGCTAACCTTCtCCGCAAGGCATCATTtGCCAACGAGGATTGAtTCGCTAGGTTGGTTCtTTAATGAGGTCTGGCAAATAGCTCCCTG	CGCAAACTGGTGCGGAAGGCgtatccatgtacTTAGAGGATCAGAACAATTGCTGCGCCGCGAGtaACTTCAGCTGCCCCGGGTGAAGAtaTTAGTCTCGCGCGCCtTATTTAACCGACACCtTCGAGGCTAACCTTCtCCGCAAGGCATCATTtGCCAACGAGGATTGAtTCGCTAGGTTGGTTCtTTAATGAGGTCTGGCAAATAGCTCCCTGcgtatgatggcGTCGATGCAGCGCGAAAGGG
Myl12b_gBC_00154	60	CGGCAACGTCGTTCATTTCTAGAGACTTCGTCTCCTCGGTGTCAGGACGAGTGGCTTGTT	001010110001100000	AGACGAAGTCTCTAGAAATGAACGACGTTGCCG	AACAAGCCACTCGTCCTGACACCGAGG	59.25925925925926	72.18381094026586	48.484848484848484	71.75774887054985	AGACGAAGTCTCTAGAAATGAACGACGTTGCCGtaACTTCAGCTGCCCCGGGTGAAGAtaTTAGTCTCGCGCGCCtTATTTAACCGACACCtTCGAGGCTAACCTTCtCCGCAAGGCATCATTtGCCAACGAGGATTGAtTCGCTAGGTTGGTTCtAACAAGCCACTCGTCCTGACACCGAGG	CGCAAACTGGTGCGGAAGGCgtatccatgtacAGACGAAGTCTCTAGAAATGAACGACGTTGCCGtaACTTCAGCTGCCCCGGGTGAAGAtaTTAGTCTCGCGCGCCtTATTTAACCGACACCtTCGAGGCTAACCTTCtCCGCAAGGCATCATTtGCCAACGAGGATTGAtTCGCTAGGTTGGTTCtAACAAGCCACTCGTCCTGACACCGAGGcgtatgatggcGTCGATGCAGCGCGAAAGGG
Myl12b_gBC_00154	120	ACCAATGGTTGTCGATCTCGCCCTTGGTACTGTTTAAGTCCGCGTCTAACTTATACGCGA	001010110001100000	AGTACCAAGGGCGAGATCGACAACCATTGGT	TCGCGTATAAGTTAGACGCGGACTTAAAC	44.827586206896555	67.24364294713456	51.61290322580645	72.96693755938725	AGTACCAAGGGCGAGATCGACAACCATTGGTtaACTTCAGCTGCCCCGGGTGAAGAtaTTAGTCTCGCGCGCCtTATTTAACCGACACCtTCGAGGCTAACCTTCtCCGCAAGGCATCATTtGCCAACGAGGATTGAtTCGCTAGGTTGGTTCtTCGCGTATAAGTTAGACGCGGACTTAAAC	CGCAAACTGGTGCGGAAGGCgtatccatgtacAGTACCAAGGGCGAGATCGACAACCATTGGTtaACTTCAGCTGCCCCGGGTGAAGAtaTTAGTCTCGCGCGCCtTATTTAACCGACACCtTCGAGGCTAACCTTCtCCGCAAGGCATCATTtGCCAACGAGGATTGAtTCGCTAGGTTGGTTCtTCGCGTATAAGTTAGACGCGGACTTAAACcgtatgatggcGTCGATGCAGCGCGAAAGGG
Tap1_gBC_00155	0	TGGGCACAATGCCGTTAAACAGCAATGGCACGAGTAGCGCAATCCTAATAACAGACCGGC	010010001010001100	TGCCATTGCTGTTTAACGGCATTGTGCCCA	GCCGGTCTGTTATTAGGATTGCGCTACTCG	53.333333333333336	70.88679680268524	50	73.73398288	TGCCATTGCTGTTTAACGGCATTGTGCCCAtaACTTCAGCTGCCCCGGGTGAAGAtaGCTAATTCAGGCGCTtTATTTAACCGACACCtAGTATTCCGGTGAACtTAGACGATCCAGACGtAATTACTGCGGACGAtACCACGTACCGCCTTtGCCGGTCTGTTATTAGGATTGCGCTACTCG	CGCAAACTGGTGCGGAAGGCgtatccatgtacTGCCATTGCTGTTTAACGGCATTGTGCCCAtaACTTCAGCTGCCCCGGGTGAAGAtaGCTAATTCAGGCGCTtTATTTAACCGACACCtAGTATTCCGGTGAACtTAGACGATCCAGACGtAATTACTGCGGACGAtACCACGTACCGCCTTtGCCGGTCTGTTATTAGGATTGCGCTACTCGcgtatgatggcGTCGATGCAGCGCGAAAGGG
Tap1_gBC_00155	60	ACCTGTAGACTCGTACTGCGAAGCACATTTACCAATCTTGCAATCGCGGGCCGCGTTTAC	010010001010001100	GGTAAATGTGCTTCGCAGTACGAGTCTACAGGT	GTAAACGCGGCCCGCGATTGCAAGATT	55.55555555555556	72.60492852675264	48.484848484848484	71.49597739895859	GGTAAATGTGCTTCGCAGTACGAGTCTACAGGTtaACTTCAGCTGCCCCGGGTGAAGAtaGCTAATTCAGGCGCTtTATTTAACCGACACCtAGTATTCCGGTGAACtTAGACGATCCAGACGtAATTACTGCGGACGAtACCACGTACCGCCTTtGTAAACGCGGCCCGCGATTGCAAGATT	CGCAAACTGGTGCGGAAGGCgtatccatgtacGGTAAATGTGCTTCGCAGTACGAGTCTACAGGTtaACTTCAGCTGCCCCGGGTGAAGAtaGCTAATTCAGGCGCTtTATTTAACCGACACCtAGTATTCCGGTGAACtTAGACGATCCAGACGtAATTACTGCGGACGAtACCACGTACCGCCTTtGTAAACGCGGCCCGCGATTGCAAGATTcgtatgatggcGTCGATGCAGCGCGAAAGGG
Tap1_gBC_00155	120	AAACTCTCTGAAGCGAACTATTCCCATACGTGGTCGGTACTAGCCTCTGCCGAAACATAG	010010001010001100	CCACGTATGGGAATAGTTCGCTTCAGAGAGTTT	CTATGTTTCGGCAGAGGCTAGTACCGA	51.851851851851855	67.84165963744283	45.45454545454545	70.11569292	CCACGTATGGGAATAGTTCGCTTCAGAGAGTTTtaACTTCAGCTGCCCCGGGTGAAGAtaGCTAATTCAGGCGCTtTATTTAACCGACACCtAGTATTCCGGTGAACtTAGACGATCCAGACGtAATTACTGCGGACGAtACCACGTACCGCCTTtCTATGTTTCGGCAGAGGCTAGTACCGA	CGCAAACTGGTGCGGAAGGCgtatccatgtacCCACGTATGGGAATAGTTCGCTTCAGAGAGTTTtaACTTCAGCTGCCCCGGGTGAAGAtaGCTAATTCAGGCGCTtTATTTAACCGACACCtAGTATTCCGGTGAACtTAGACGATCCAGACGtAATTACTGCGGACGAtACCACGTACCGCCTTtCTATGTTTCGGCAGAGGCTAGTACCGAcgtatgatggcGTCGATGCAGCGCGAAAGGG
Emc4_gBC_00156	0	TCATGAGGTCCATAACACAGGCGTAGGAGCTACAGTCGAACGCGGTAGTCTCAATAGTCA	011000000001100011	GTAGCTCCTACGCCTGTGTTATGGACCTCATGA	TGACTATTGAGACTACCGCGTTCGACT	48.148148148148145	67.48507232257003	51.515151515151516	72.25959833232343	GTAGCTCCTACGCCTGTGTTATGGACCTCATGAtaACTTCAGCTGCCCCGGGTGAAGAtaGCTAATTCAGGCGCTtTTAGTCTCGCGCGCCtGCCAACGAGGATTGAtTCGCTAGGTTGGTTCtACGACATGCGAGAAAtAAGTCATCGAAGCGTtTGACTATTGAGACTACCGCGTTCGACT	CGCAAACTGGTGCGGAAGGCgtatccatgtacGTAGCTCCTACGCCTGTGTTATGGACCTCATGAtaACTTCAGCTGCCCCGGGTGAAGAtaGCTAATTCAGGCGCTtTTAGTCTCGCGCGCCtGCCAACGAGGATTGAtTCGCTAGGTTGGTTCtACGACATGCGAGAAAtAAGTCATCGAAGCGTtTGACTATTGAGACTACCGCGTTCGACTcgtatgatggcGTCGATGCAGCGCGAAAGGG
Emc4_gBC_00156	60	GCCGTTCTAGACGTGATACTTACACTCCCAACGATGCTATTATGTAGCCCAGTGCAGACG	011000000001100011	TGGGAGTGTAAGTATCACGTCTAGAACGGC	CGTCTGCACTGGGCTACATAATAGCATCGT	50	70.33694528183423	50	69.43888429907287	TGGGAGTGTAAGTATCACGTCTAGAACGGCtaACTTCAGCTGCCCCGGGTGAAGAtaGCTAATTCAGGCGCTtTTAGTCTCGCGCGCCtGCCAACGAGGATTGAtTCGCTAGGTTGGTTCtACGACATGCGAGAAAtAAGTCATCGAAGCGTtCGTCTGCACTGGGCTACATAATAGCATCGT	CGCAAACTGGTGCGGAAGGCgtatccatgtacTGGGAGTGTAAGTATCACGTCTAGAACGGCtaACTTCAGCTGCCCCGGGTGAAGAtaGCTAATTCAGGCGCTtTTAGTCTCGCGCGCCtGCCAACGAGGATTGAtTCGCTAGGTTGGTTCtACGACATGCGAGAAAtAAGTCATCGAAGCGTtCGTCTGCACTGGGCTACATAATAGCATCGTcgtatgatggcGTCGATGCAGCGCGAAAGGG
Emc4_gBC_00156	120	CCGCCTATGTATTCGTCTTCGTCTGACATAACCTGTTCAATCGCCTGTACCGCTTGCGGA	011000000001100011	GGTTATGTCAGACGAAGACGAATACATAGGCGG	TCCGCAAGCGGTACAGGCGATTGAACA	55.55555555555556	72.65337084973521	48.484848484848484	70.28732885514239	GGTTATGTCAGACGAAGACGAATACATAGGCGGtaACTTCAGCTGCCCCGGGTGAAGAtaGCTAATTCAGGCGCTtTTAGTCTCGCGCGCCtGCCAACGAGGATTGAtTCGCTAGGTTGGTTCtACGACATGCGAGAAAtAAGTCATCGAAGCGTtTCCGCAAGCGGTACAGGCGATTGAACA	CGCAAACTGGTGCGGAAGGCgtatccatgtacGGTTATGTCAGACGAAGACGAATACATAGGCGGtaACTTCAGCTGCCCCGGGTGAAGAtaGCTAATTCAGGCGCTtTTAGTCTCGCGCGCCtGCCAACGAGGATTGAtTCGCTAGGTTGGTTCtACGACATGCGAGAAAtAAGTCATCGAAGCGTtTCCGCAAGCGGTACAGGCGATTGAACAcgtatgatggcGTCGATGCAGCGCGAAAGGG
Actb_gBC_00157	0	ACACTCCAAACCATGGGATTGCGAGAAGTCACAACACCGCACGTGCTGTATGTCTCTATC	010000010001001101	ACTTCTCGCAATCCCATGGTTTGGAGTGT	GATAGAGACATACAGCACGTGCGGTGTTGTG	51.61290322580645	71.06127783798678	48.275862068965516	70.52951051	ACTTCTCGCAATCCCATGGTTTGGAGTGTtaACTTCAGCTGCCCCGGGTGAAGAtaGCTAATTCAGGCGCTtCCGCAAGGCATCATTtGCCAACGAGGATTGAtAATTACTGCGGACGAtACCACGTACCGCCTTtAAGTCATCGAAGCGTtGATAGAGACATACAGCACGTGCGGTGTTGTG	CGCAAACTGGTGCGGAAGGCgtatccatgtacACTTCTCGCAATCCCATGGTTTGGAGTGTtaACTTCAGCTGCCCCGGGTGAAGAtaGCTAATTCAGGCGCTtCCGCAAGGCATCATTtGCCAACGAGGATTGAtAATTACTGCGGACGAtACCACGTACCGCCTTtAAGTCATCGAAGCGTtGATAGAGACATACAGCACGTGCGGTGTTGTGcgtatgatggcGTCGATGCAGCGCGAAAGGG
Actb_gBC_00157	60	GAGTTCGGCTTGAACCGATTGATCCGTTCAACGAGGTATAGTTGCTGGCTATCGTCAATA	010000010001001101	TTGAACGGATCAATCGGTTCAAGCCGAACTC	TATTGACGATAGCCAGCAACTATACCTCG	44.827586206896555	66.38503971	48.38709677419355	71.16551606499496	TTGAACGGATCAATCGGTTCAAGCCGAACTCtaACTTCAGCTGCCCCGGGTGAAGAtaGCTAATTCAGGCGCTtCCGCAAGGCATCATTtGCCAACGAGGATTGAtAATTACTGCGGACGAtACCACGTACCGCCTTtAAGTCATCGAAGCGTtTATTGACGATAGCCAGCAACTATACCTCG	CGCAAACTGGTGCGGAAGGCgtatccatgtacTTGAACGGATCAATCGGTTCAAGCCGAACTCtaACTTCAGCTGCCCCGGGTGAAGAtaGCTAATTCAGGCGCTtCCGCAAGGCATCATTtGCCAACGAGGATTGAtAATTACTGCGGACGAtACCACGTACCGCCTTtAAGTCATCGAAGCGTtTATTGACGATAGCCAGCAACTATACCTCGcgtatgatggcGTCGATGCAGCGCGAAAGGG
Actb_gBC_00157	120	TCCCGAAATCACGGCGTCTAACCATTTGTACGGGTGAGCTTTGTATCGGTTGAGCTCTGT	010000010001001101	TACAAATGGTTAGACGCCGTGATTTCGGGA	ACAGAGCTCAACCGATACAAAGCTCACCCG	53.333333333333336	72.06020292153619	46.666666666666664	70.27872995099517	TACAAATGGTTAGACGCCGTGATTTCGGGAtaACTTCAGCTGCCCCGGGTGAAGAtaGCTAATTCAGGCGCTtCCGCAAGGCATCATTtGCCAACGAGGATTGAtAATTACTGCGGACGAtACCACGTACCGCCTTtAAGTCATCGAAGCGTtACAGAGCTCAACCGATACAAAGCTCACCCG	CGCAAACTGGTGCGGAAGGCgtatccatgtacTACAAATGGTTAGACGCCGTGATTTCGGGAtaACTTCAGCTGCCCCGGGTGAAGAtaGCTAATTCAGGCGCTtCCGCAAGGCATCATTtGCCAACGAGGATTGAtAATTACTGCGGACGAtACCACGTACCGCCTTtAAGTCATCGAAGCGTtACAGAGCTCAACCGATACAAAGCTCACCCGcgtatgatggcGTCGATGCAGCGCGAAAGGG
Hsp90aa1_gBC_00158	0	AGACATCTTGTAACAGGCAGATCATAGTCGGCATTGCCGTCAATCAGATTGGAGGTAGCG	000101100001110000	TGCCGACTATGATCTGCCTGTTACAAGATGTCT	CGCTACCTCCAATCTGATTGACGGCAA	51.851851851851855	69.14764070273748	45.45454545454545	70.93959428277213	TGCCGACTATGATCTGCCTGTTACAAGATGTCTtaACTTCAGCTGCCCCGGGTGAAGAtaGCTTTGAGACGGTTCtTATGAAGGCGTTCCCtTCGAGGCTAACCTTCtGCCAACGAGGATTGAtTCGCTAGGTTGGTTCtGCCTCGTAACTTGGTtCGCTACCTCCAATCTGATTGACGGCAA	CGCAAACTGGTGCGGAAGGCgtatccatgtacTGCCGACTATGATCTGCCTGTTACAAGATGTCTtaACTTCAGCTGCCCCGGGTGAAGAtaGCTTTGAGACGGTTCtTATGAAGGCGTTCCCtTCGAGGCTAACCTTCtGCCAACGAGGATTGAtTCGCTAGGTTGGTTCtGCCTCGTAACTTGGTtCGCTACCTCCAATCTGATTGACGGCAAcgtatgatggcGTCGATGCAGCGCGAAAGGG
Hsp90aa1_gBC_00158	60	AATACAGAACATCGCTCGTGGTTTAACGGTAGGCGCATTGTTGCATCAACCAGGGTAATG	000101100001110000	ACCGTTAAACCACGAGCGATGTTCTGTATT	CATTACCCTGGTTGATGCAACAATGCGCCT	50	71.94747973646844	43.333333333333336	68.96620284455724	ACCGTTAAACCACGAGCGATGTTCTGTATTtaACTTCAGCTGCCCCGGGTGAAGAtaGCTTTGAGACGGTTCtTATGAAGGCGTTCCCtTCGAGGCTAACCTTCtGCCAACGAGGATTGAtTCGCTAGGTTGGTTCtGCCTCGTAACTTGGTtCATTACCCTGGTTGATGCAACAATGCGCCT	CGCAAACTGGTGCGGAAGGCgtatccatgtacACCGTTAAACCACGAGCGATGTTCTGTATTtaACTTCAGCTGCCCCGGGTGAAGAtaGCTTTGAGACGGTTCtTATGAAGGCGTTCCCtTCGAGGCTAACCTTCtGCCAACGAGGATTGAtTCGCTAGGTTGGTTCtGCCTCGTAACTTGGTtCATTACCCTGGTTGATGCAACAATGCGCCTcgtatgatggcGTCGATGCAGCGCGAAAGGG
Hsp90aa1_gBC_00158	120	CGTCACGATTGGCTTGTTATGTACGCTAGAATGCCCATAAATGCTTCACCACCGAAATTT	000101100001110000	TTCTAGCGTACATAACAAGCCAATCGTGACG	AAATTTCGGTGGTGAAGCATTTATGGGCA	41.37931034482759	68.40518638464471	45.16129032258065	69.18929277045794	TTCTAGCGTACATAACAAGCCAATCGTGACGtaACTTCAGCTGCCCCGGGTGAAGAtaGCTTTGAGACGGTTCtTATGAAGGCGTTCCCtTCGAGGCTAACCTTCtGCCAACGAGGATTGAtTCGCTAGGTTGGTTCtGCCTCGTAACTTGGTtAAATTTCGGTGGTGAAGCATTTATGGGCA	CGCAAACTGGTGCGGAAGGCgtatccatgtacTTCTAGCGTACATAACAAGCCAATCGTGACGtaACTTCAGCTGCCCCGGGTGAAGAtaGCTTTGAGACGGTTCtTATGAAGGCGTTCCCtTCGAGGCTAACCTTCtGCCAACGAGGATTGAtTCGCTAGGTTGGTTCtGCCTCGTAACTTGGTtAAATTTCGGTGGTGAAGCATTTATGGGCAcgtatgatggcGTCGATGCAGCGCGAAAGGG
Igfbp1_gBC_00159	0	CTGCCGCTGTTCGACGTTAATAATGGTCGAGTGATGCTTGGTATCAACACGGTCGCTCGG	101100100001100000	CTCGACCATTATTAACGTCGAACAGCGGCAG	CCGAGCGACCGTGTTGATACCAAGCATCA	55.172413793103445	72.48194228149316	51.61290322580645	71.29868248217957	CTCGACCATTATTAACGTCGAACAGCGGCAGtaACTTCAGCTGCCCCGGGTGAAGAtaGGGCGTAAACCTGATtTTAGTCTCGCGCGCCtGCTTTGAGACGGTTCtTCGAGGCTAACCTTCtGCCAACGAGGATTGAtTCGCTAGGTTGGTTCtCCGAGCGACCGTGTTGATACCAAGCATCA	CGCAAACTGGTGCGGAAGGCgtatccatgtacCTCGACCATTATTAACGTCGAACAGCGGCAGtaACTTCAGCTGCCCCGGGTGAAGAtaGGGCGTAAACCTGATtTTAGTCTCGCGCGCCtGCTTTGAGACGGTTCtTCGAGGCTAACCTTCtGCCAACGAGGATTGAtTCGCTAGGTTGGTTCtCCGAGCGACCGTGTTGATACCAAGCATCAcgtatgatggcGTCGATGCAGCGCGAAAGGG
Igfbp1_gBC_00159	60	TCGTAGGCATTGCGAACTGGCGTAGGTAACCTGCTCGTCCAAGCGATATGGTACATAGTG	101100100001100000	GGTTACCTACGCCAGTTCGCAATGCCTACGA	CACTATGTACCATATCGCTTGGACGAGCA	48.275862068965516	68.43177870701982	54.83870967741935	73.57135109	GGTTACCTACGCCAGTTCGCAATGCCTACGAtaACTTCAGCTGCCCCGGGTGAAGAtaGGGCGTAAACCTGATtTTAGTCTCGCGCGCCtGCTTTGAGACGGTTCtTCGAGGCTAACCTTCtGCCAACGAGGATTGAtTCGCTAGGTTGGTTCtCACTATGTACCATATCGCTTGGACGAGCA	CGCAAACTGGTGCGGAAGGCgtatccatgtacGGTTACCTACGCCAGTTCGCAATGCCTACGAtaACTTCAGCTGCCCCGGGTGAAGAtaGGGCGTAAACCTGATtTTAGTCTCGCGCGCCtGCTTTGAGACGGTTCtTCGAGGCTAACCTTCtGCCAACGAGGATTGAtTCGCTAGGTTGGTTCtCACTATGTACCATATCGCTTGGACGAGCAcgtatgatggcGTCGATGCAGCGCGAAAGGG
Igfbp1_gBC_00159	120	CCGCTAATGTACGCATAGGAGCAAGGCGAAGTATGAGGATATTCGTTTACGTGACTGCGC	101100100001100000	TACTTCGCCTTGCTCCTATGCGTACATTAGCGG	GCGCAGTCACGTAAACGAATATCCTCA	48.148148148148145	67.48542043252536	51.515151515151516	73.10704388646195	TACTTCGCCTTGCTCCTATGCGTACATTAGCGGtaACTTCAGCTGCCCCGGGTGAAGAtaGGGCGTAAACCTGATtTTAGTCTCGCGCGCCtGCTTTGAGACGGTTCtTCGAGGCTAACCTTCtGCCAACGAGGATTGAtTCGCTAGGTTGGTTCtGCGCAGTCACGTAAACGAATATCCTCA	CGCAAACTGGTGCGGAAGGCgtatccatgtacTACTTCGCCTTGCTCCTATGCGTACATTAGCGGtaACTTCAGCTGCCCCGGGTGAAGAtaGGGCGTAAACCTGATtTTAGTCTCGCGCGCCtGCTTTGAGACGGTTCtTCGAGGCTAACCTTCtGCCAACGAGGATTGAtTCGCTAGGTTGGTTCtGCGCAGTCACGTAAACGAATATCCTCAcgtatgatggcGTCGATGCAGCGCGAAAGGG
Rars_gBC_00160	0	ATTTGGGTTCTGTCTTAGAGTAGCGGAGACTCTCAGGGCTGATCCGTTGCAAGTCGAGTT	111100000000000011	AGAGTCTCCGCTACTCTAAGACAGAACCCAAAT	AACTCGACTTGCAACGGATCAGCCCTG	55.55555555555556	71.09253761056624	45.45454545454545	70.20414542800256	AGAGTCTCCGCTACTCTAAGACAGAACCCAAATtaACTTCAGCTGCCCCGGGTGAAGAtaGGGCGTAAACCTGATtGCTAATTCAGGCGCTtTTAGTCTCGCGCGCCtGCTTTGAGACGGTTCtACGACATGCGAGAAAtAAGTCATCGAAGCGTtAACTCGACTTGCAACGGATCAGCCCTG	CGCAAACTGGTGCGGAAGGCgtatccatgtacAGAGTCTCCGCTACTCTAAGACAGAACCCAAATtaACTTCAGCTGCCCCGGGTGAAGAtaGGGCGTAAACCTGATtGCTAATTCAGGCGCTtTTAGTCTCGCGCGCCtGCTTTGAGACGGTTCtACGACATGCGAGAAAtAAGTCATCGAAGCGTtAACTCGACTTGCAACGGATCAGCCCTGcgtatgatggcGTCGATGCAGCGCGAAAGGG
Rars_gBC_00160	60	CCATGTAGTTGCGCAACCTCATACACTTAGCTCTAACCTCGTCAGTCGATTCACACCCTC	111100000000000011	AAGTGTATGAGGTTGCGCAACTACATGG	GAGGGTGTGAATCGACTGACGAGGTTAGAGCT	53.125	72.37777345376787	46.42857142857143	67.80540556119541	AAGTGTATGAGGTTGCGCAACTACATGGtaACTTCAGCTGCCCCGGGTGAAGAtaGGGCGTAAACCTGATtGCTAATTCAGGCGCTtTTAGTCTCGCGCGCCtGCTTTGAGACGGTTCtACGACATGCGAGAAAtAAGTCATCGAAGCGTtGAGGGTGTGAATCGACTGACGAGGTTAGAGCT	CGCAAACTGGTGCGGAAGGCgtatccatgtacAAGTGTATGAGGTTGCGCAACTACATGGtaACTTCAGCTGCCCCGGGTGAAGAtaGGGCGTAAACCTGATtGCTAATTCAGGCGCTtTTAGTCTCGCGCGCCtGCTTTGAGACGGTTCtACGACATGCGAGAAAtAAGTCATCGAAGCGTtGAGGGTGTGAATCGACTGACGAGGTTAGAGCTcgtatgatggcGTCGATGCAGCGCGAAAGGG
Rars_gBC_00160	120	TTCGCGTGGGTAGTAACACATTGCACGGGTACCCACGGCATAGTGTGGTACAGCCAGAAA	111100000000000011	TACCCGTGCAATGTGTTACTACCCACGCGAA	TTTCTGGCTGTACCACACTATGCCGTGGG	55.172413793103445	72.19261023533375	51.61290322580645	73.34421086252706	TACCCGTGCAATGTGTTACTACCCACGCGAAtaACTTCAGCTGCCCCGGGTGAAGAtaGGGCGTAAACCTGATtGCTAATTCAGGCGCTtTTAGTCTCGCGCGCCtGCTTTGAGACGGTTCtACGACATGCGAGAAAtAAGTCATCGAAGCGTtTTTCTGGCTGTACCACACTATGCCGTGGG	CGCAAACTGGTGCGGAAGGCgtatccatgtacTACCCGTGCAATGTGTTACTACCCACGCGAAtaACTTCAGCTGCCCCGGGTGAAGAtaGGGCGTAAACCTGATtGCTAATTCAGGCGCTtTTAGTCTCGCGCGCCtGCTTTGAGACGGTTCtACGACATGCGAGAAAtAAGTCATCGAAGCGTtTTTCTGGCTGTACCACACTATGCCGTGGGcgtatgatggcGTCGATGCAGCGCGAAAGGG
Hnrnpu_gBC_00161	0	CGCGTTACGAACCGGTAGAAGCGGGCTACGGTATTACATGTGGTTGTTCGATAGTCTGCC	000000010011011100	TAGCCCGCTTCTACCGGTTCGTAACGCG	GGCAGACTATCGAACAACCACATGTAATACCG	46.875	69.30193290362439	60.714285714285715	73.79874519	TAGCCCGCTTCTACCGGTTCGTAACGCGtaACTTCAGCTGCCCCGGGTGAAGAtaCCGCAAGGCATCATTtTAGACGATCCAGACGtGCCAACGAGGATTGAtGCCTCGTAACTTGGTtAATTACTGCGGACGAtACCACGTACCGCCTTtGGCAGACTATCGAACAACCACATGTAATACCG	CGCAAACTGGTGCGGAAGGCgtatccatgtacTAGCCCGCTTCTACCGGTTCGTAACGCGtaACTTCAGCTGCCCCGGGTGAAGAtaCCGCAAGGCATCATTtTAGACGATCCAGACGtGCCAACGAGGATTGAtGCCTCGTAACTTGGTtAATTACTGCGGACGAtACCACGTACCGCCTTtGGCAGACTATCGAACAACCACATGTAATACCGcgtatgatggcGTCGATGCAGCGCGAAAGGG
Hnrnpu_gBC_00161	60	ATGTTCGCAAACAAGATCTGAGCAAACGATTTCTTATGCGTCCCGAACATTACGCTCCAA	000000010011011100	TCGTTTGCTCAGATCTTGTTTGCGAACAT	TTGGAGCGTAATGTTCGGGACGCATAAGAAA	45.16129032258065	70.65614095667092	41.37931034482759	68.21340548140938	TCGTTTGCTCAGATCTTGTTTGCGAACATtaACTTCAGCTGCCCCGGGTGAAGAtaCCGCAAGGCATCATTtTAGACGATCCAGACGtGCCAACGAGGATTGAtGCCTCGTAACTTGGTtAATTACTGCGGACGAtACCACGTACCGCCTTtTTGGAGCGTAATGTTCGGGACGCATAAGAAA	CGCAAACTGGTGCGGAAGGCgtatccatgtacTCGTTTGCTCAGATCTTGTTTGCGAACATtaACTTCAGCTGCCCCGGGTGAAGAtaCCGCAAGGCATCATTtTAGACGATCCAGACGtGCCAACGAGGATTGAtGCCTCGTAACTTGGTtAATTACTGCGGACGAtACCACGTACCGCCTTtTTGGAGCGTAATGTTCGGGACGCATAAGAAAcgtatgatggcGTCGATGCAGCGCGAAAGGG
Hnrnpu_gBC_00161	120	AGTCGGACCTACTTATAGTGTGACCAGTGGGTCCGCCGGACTAATTACGTTCCCAATGAA	000000010011011100	CCCACTGGTCACACTATAAGTAGGTCCGACT	TTCATTGGGAACGTAATTAGTCCGGCGGA	48.275862068965516	70.13717961	51.61290322580645	70.36287969044304	CCCACTGGTCACACTATAAGTAGGTCCGACTtaACTTCAGCTGCCCCGGGTGAAGAtaCCGCAAGGCATCATTtTAGACGATCCAGACGtGCCAACGAGGATTGAtGCCTCGTAACTTGGTtAATTACTGCGGACGAtACCACGTACCGCCTTtTTCATTGGGAACGTAATTAGTCCGGCGGA	CGCAAACTGGTGCGGAAGGCgtatccatgtacCCCACTGGTCACACTATAAGTAGGTCCGACTtaACTTCAGCTGCCCCGGGTGAAGAtaCCGCAAGGCATCATTtTAGACGATCCAGACGtGCCAACGAGGATTGAtGCCTCGTAACTTGGTtAATTACTGCGGACGAtACCACGTACCGCCTTtTTCATTGGGAACGTAATTAGTCCGGCGGAcgtatgatggcGTCGATGCAGCGCGAAAGGG
Lgr5_gBC_00162	0	TTGTCCTGCGAATTCGATGCCTCGCCTCCATTATAATCCGACTTTCAGAACCAGTTCGCA	010001100010010001	TAATGGAGGCGAGGCATCGAATTCGCAGGACAA	TGCGAACTGGTTCTGAAAGTCGGATTA	44.44444444444444	66.76759124921489	51.515151515151516	74.67103106659715	TAATGGAGGCGAGGCATCGAATTCGCAGGACAAtaACTTCAGCTGCCCCGGGTGAAGAtaGCTAATTCAGGCGCTtTATGAAGGCGTTCCCtTCGAGGCTAACCTTCtTAGACGATCCAGACGtGCCTCGTAACTTGGTtAAGTCATCGAAGCGTtTGCGAACTGGTTCTGAAAGTCGGATTA	CGCAAACTGGTGCGGAAGGCgtatccatgtacTAATGGAGGCGAGGCATCGAATTCGCAGGACAAtaACTTCAGCTGCCCCGGGTGAAGAtaGCTAATTCAGGCGCTtTATGAAGGCGTTCCCtTCGAGGCTAACCTTCtTAGACGATCCAGACGtGCCTCGTAACTTGGTtAAGTCATCGAAGCGTtTGCGAACTGGTTCTGAAAGTCGGATTAcgtatgatggcGTCGATGCAGCGCGAAAGGG
Lgr5_gBC_00162	60	CTCGGAAACTTGGAACTTACCGACTCACCCGCGACATTACAGAGTCGGTGCGAGGCTAGT	010001100010010001	GCGGGTGAGTCGGTAAGTTCCAAGTTTCCGAG	ACTAGCCTCGCACCGACTCTGTAATGTC	53.57142857142857	69.80174102197515	56.25	73.76667749136084	GCGGGTGAGTCGGTAAGTTCCAAGTTTCCGAGtaACTTCAGCTGCCCCGGGTGAAGAtaGCTAATTCAGGCGCTtTATGAAGGCGTTCCCtTCGAGGCTAACCTTCtTAGACGATCCAGACGtGCCTCGTAACTTGGTtAAGTCATCGAAGCGTtACTAGCCTCGCACCGACTCTGTAATGTC	CGCAAACTGGTGCGGAAGGCgtatccatgtacGCGGGTGAGTCGGTAAGTTCCAAGTTTCCGAGtaACTTCAGCTGCCCCGGGTGAAGAtaGCTAATTCAGGCGCTtTATGAAGGCGTTCCCtTCGAGGCTAACCTTCtTAGACGATCCAGACGtGCCTCGTAACTTGGTtAAGTCATCGAAGCGTtACTAGCCTCGCACCGACTCTGTAATGTCcgtatgatggcGTCGATGCAGCGCGAAAGGG
Lgr5_gBC_00162	120	AGGGCCCTTAATCGTGGTCTTGCCATTTATTCACGTAGCTGCGAATCCGACGGTTGAAAT	010001100010010001	TAAATGGCAAGACCACGATTAAGGGCCCT	ATTTCAACCGTCGGATTCGCAGCTACGTGAA	48.38709677419355	72.32671310503412	48.275862068965516	70.27316528774259	TAAATGGCAAGACCACGATTAAGGGCCCTtaACTTCAGCTGCCCCGGGTGAAGAtaGCTAATTCAGGCGCTtTATGAAGGCGTTCCCtTCGAGGCTAACCTTCtTAGACGATCCAGACGtGCCTCGTAACTTGGTtAAGTCATCGAAGCGTtATTTCAACCGTCGGATTCGCAGCTACGTGAA	CGCAAACTGGTGCGGAAGGCgtatccatgtacTAAATGGCAAGACCACGATTAAGGGCCCTtaACTTCAGCTGCCCCGGGTGAAGAtaGCTAATTCAGGCGCTtTATGAAGGCGTTCCCtTCGAGGCTAACCTTCtTAGACGATCCAGACGtGCCTCGTAACTTGGTtAAGTCATCGAAGCGTtATTTCAACCGTCGGATTCGCAGCTACGTGAAcgtatgatggcGTCGATGCAGCGCGAAAGGG
Psmc3_gBC_00163	0	TATTAAGCCGGCAACCCGAACCCTAGAGGCGTTGCTAATGTTGCCGACGGAATTCGCGAA	011101000011000000	ACGCCTCTAGGGTTCGGGTTGCCGGCTTAATA	TTCGCGAATTCCGTCGGCAACATTAGCA	50	71.45873539606333	56.25	75.70423614	ACGCCTCTAGGGTTCGGGTTGCCGGCTTAATAtaACTTCAGCTGCCCCGGGTGAAGAtaGCTAATTCAGGCGCTtTTAGTCTCGCGCGCCtGCTTTGAGACGGTTCtTATGAAGGCGTTCCCtTAGACGATCCAGACGtGCCAACGAGGATTGAtTTCGCGAATTCCGTCGGCAACATTAGCA	CGCAAACTGGTGCGGAAGGCgtatccatgtacACGCCTCTAGGGTTCGGGTTGCCGGCTTAATAtaACTTCAGCTGCCCCGGGTGAAGAtaGCTAATTCAGGCGCTtTTAGTCTCGCGCGCCtGCTTTGAGACGGTTCtTATGAAGGCGTTCCCtTAGACGATCCAGACGtGCCAACGAGGATTGAtTTCGCGAATTCCGTCGGCAACATTAGCAcgtatgatggcGTCGATGCAGCGCGAAAGGG
Psmc3_gBC_00163	60	ACCCACCTAGTTGTAACAATTCGAGGTACGTCAGCAGAGGGCGTTCTCTGTTCAAACTAG	011101000011000000	CGTACCTCGAATTGTTACAACTAGGTGGGT	CTAGTTTGAACAGAGAACGCCCTCTGCTGA	50	70.19799054315695	46.666666666666664	68.38653383839659	CGTACCTCGAATTGTTACAACTAGGTGGGTtaACTTCAGCTGCCCCGGGTGAAGAtaGCTAATTCAGGCGCTtTTAGTCTCGCGCGCCtGCTTTGAGACGGTTCtTATGAAGGCGTTCCCtTAGACGATCCAGACGtGCCAACGAGGATTGAtCTAGTTTGAACAGAGAACGCCCTCTGCTGA	CGCAAACTGGTGCGGAAGGCgtatccatgtacCGTACCTCGAATTGTTACAACTAGGTGGGTtaACTTCAGCTGCCCCGGGTGAAGAtaGCTAATTCAGGCGCTtTTAGTCTCGCGCGCCtGCTTTGAGACGGTTCtTATGAAGGCGTTCCCtTAGACGATCCAGACGtGCCAACGAGGATTGAtCTAGTTTGAACAGAGAACGCCCTCTGCTGAcgtatgatggcGTCGATGCAGCGCGAAAGGG
Psmc3_gBC_00163	120	TCCAGCAGCCGAATTAGGTCCGGCAACCTCTCAAACCCTATCTAGTAACGGAAGAAAGCG	011101000011000000	GGTTGCCGGACCTAATTCGGCTGCTGGA	CGCTTTCTTCCGTTACTAGATAGGGTTTGAGA	43.75	68.18775140323038	60.714285714285715	74.29350938068228	GGTTGCCGGACCTAATTCGGCTGCTGGAtaACTTCAGCTGCCCCGGGTGAAGAtaGCTAATTCAGGCGCTtTTAGTCTCGCGCGCCtGCTTTGAGACGGTTCtTATGAAGGCGTTCCCtTAGACGATCCAGACGtGCCAACGAGGATTGAtCGCTTTCTTCCGTTACTAGATAGGGTTTGAGA	CGCAAACTGGTGCGGAAGGCgtatccatgtacGGTTGCCGGACCTAATTCGGCTGCTGGAtaACTTCAGCTGCCCCGGGTGAAGAtaGCTAATTCAGGCGCTtTTAGTCTCGCGCGCCtGCTTTGAGACGGTTCtTATGAAGGCGTTCCCtTAGACGATCCAGACGtGCCAACGAGGATTGAtCGCTTTCTTCCGTTACTAGATAGGGTTTGAGAcgtatgatggcGTCGATGCAGCGCGAAAGGG
Glul_gBC_00164	0	GGTTGAGTGATGCTACGAATGGGTCGATCAAGGGACCACAAGACGTTGTCATGTCGTTAT	000011100001100100	TGATCGACCCATTCGTAGCATCACTCAACC	ATAACGACATGACAACGTCTTGTGGTCCCT	46.666666666666664	70.01287261406935	50	70.29046240686188	TGATCGACCCATTCGTAGCATCACTCAACCtaACTTCAGCTGCCCCGGGTGAAGAtaTATTTAACCGACACCtTATGAAGGCGTTCCCtTCGAGGCTAACCTTCtGCCAACGAGGATTGAtTCGCTAGGTTGGTTCtACCACGTACCGCCTTtATAACGACATGACAACGTCTTGTGGTCCCT	CGCAAACTGGTGCGGAAGGCgtatccatgtacTGATCGACCCATTCGTAGCATCACTCAACCtaACTTCAGCTGCCCCGGGTGAAGAtaTATTTAACCGACACCtTATGAAGGCGTTCCCtTCGAGGCTAACCTTCtGCCAACGAGGATTGAtTCGCTAGGTTGGTTCtACCACGTACCGCCTTtATAACGACATGACAACGTCTTGTGGTCCCTcgtatgatggcGTCGATGCAGCGCGAAAGGG
Glul_gBC_00164	60	GCAGGGTCGCGCTCTTAATGTCTAAGGCTGGGCTATCGAGTCTTTAGGTTATGTATCGGG	000011100001100100	AGCCTTAGACATTAAGAGCGCGACCCTGC	CCCGATACATAACCTAAAGACTCGATAGCCC	48.38709677419355	68.10170060939265	55.172413793103445	72.21816388467403	AGCCTTAGACATTAAGAGCGCGACCCTGCtaACTTCAGCTGCCCCGGGTGAAGAtaTATTTAACCGACACCtTATGAAGGCGTTCCCtTCGAGGCTAACCTTCtGCCAACGAGGATTGAtTCGCTAGGTTGGTTCtACCACGTACCGCCTTtCCCGATACATAACCTAAAGACTCGATAGCCC	CGCAAACTGGTGCGGAAGGCgtatccatgtacAGCCTTAGACATTAAGAGCGCGACCCTGCtaACTTCAGCTGCCCCGGGTGAAGAtaTATTTAACCGACACCtTATGAAGGCGTTCCCtTCGAGGCTAACCTTCtGCCAACGAGGATTGAtTCGCTAGGTTGGTTCtACCACGTACCGCCTTtCCCGATACATAACCTAAAGACTCGATAGCCCcgtatgatggcGTCGATGCAGCGCGAAAGGG
Glul_gBC_00164	120	TAACGTGCTCACGAAAGACGGATAAGTGTCGTACCTGTGCTTTCACGACATATCAGCCTC	000011100001100100	ACGACACTTATCCGTCTTTCGTGAGCACGTTA	GAGGCTGATATGTCGTGAAAGCACAGGT	50	68.94328119408533	46.875	71.42357493095165	ACGACACTTATCCGTCTTTCGTGAGCACGTTAtaACTTCAGCTGCCCCGGGTGAAGAtaTATTTAACCGACACCtTATGAAGGCGTTCCCtTCGAGGCTAACCTTCtGCCAACGAGGATTGAtTCGCTAGGTTGGTTCtACCACGTACCGCCTTtGAGGCTGATATGTCGTGAAAGCACAGGT	CGCAAACTGGTGCGGAAGGCgtatccatgtacACGACACTTATCCGTCTTTCGTGAGCACGTTAtaACTTCAGCTGCCCCGGGTGAAGAtaTATTTAACCGACACCtTATGAAGGCGTTCCCtTCGAGGCTAACCTTCtGCCAACGAGGATTGAtTCGCTAGGTTGGTTCtACCACGTACCGCCTTtGAGGCTGATATGTCGTGAAAGCACAGGTcgtatgatggcGTCGATGCAGCGCGAAAGGG
Dnm2_gBC_00165	0	GCGACGGATCACACTGGTTAGCGGACTAATGCTCCGATTTGGCCCTGTAATGGTCAGATA	100001011100000001	CATTAGTCCGCTAACCAGTGTGATCCGTCGC	TATCTGACCATTACAGGGCCAAATCGGAG	48.275862068965516	68.32672697982218	54.83870967741935	72.33397134368028	CATTAGTCCGCTAACCAGTGTGATCCGTCGCtaACTTCAGCTGCCCCGGGTGAAGAtaGGGCGTAAACCTGATtTATGAAGGCGTTCCCtCCGCAAGGCATCATTtAGTATTCCGGTGAACtGTTAGCCGACCGATAtAAGTCATCGAAGCGTtTATCTGACCATTACAGGGCCAAATCGGAG	CGCAAACTGGTGCGGAAGGCgtatccatgtacCATTAGTCCGCTAACCAGTGTGATCCGTCGCtaACTTCAGCTGCCCCGGGTGAAGAtaGGGCGTAAACCTGATtTATGAAGGCGTTCCCtCCGCAAGGCATCATTtAGTATTCCGGTGAACtGTTAGCCGACCGATAtAAGTCATCGAAGCGTtTATCTGACCATTACAGGGCCAAATCGGAGcgtatgatggcGTCGATGCAGCGCGAAAGGG
Dnm2_gBC_00165	60	ACATAATGGGTGCGGTCTTAACTGCACCGGCATAACTGGGTAGCCCGATCTTATCGCCTC	100001011100000001	ATGCCGGTGCAGTTAAGACCGCACCCATTATGT	GAGGCGATAAGATCGGGCTACCCAGTT	55.55555555555556	69.79363307382835	51.515151515151516	75.06454336	ATGCCGGTGCAGTTAAGACCGCACCCATTATGTtaACTTCAGCTGCCCCGGGTGAAGAtaGGGCGTAAACCTGATtTATGAAGGCGTTCCCtCCGCAAGGCATCATTtAGTATTCCGGTGAACtGTTAGCCGACCGATAtAAGTCATCGAAGCGTtGAGGCGATAAGATCGGGCTACCCAGTT	CGCAAACTGGTGCGGAAGGCgtatccatgtacATGCCGGTGCAGTTAAGACCGCACCCATTATGTtaACTTCAGCTGCCCCGGGTGAAGAtaGGGCGTAAACCTGATtTATGAAGGCGTTCCCtCCGCAAGGCATCATTtAGTATTCCGGTGAACtGTTAGCCGACCGATAtAAGTCATCGAAGCGTtGAGGCGATAAGATCGGGCTACCCAGTTcgtatgatggcGTCGATGCAGCGCGAAAGGG
Dnm2_gBC_00165	120	GTTAACGGCAGACTCCAACCCTCACGTTGCCTGTCCCTAACAGACATGGCAAACGACGTC	100001011100000001	GGCAACGTGAGGGTTGGAGTCTGCCGTTAAC	GACGTCGTTTGCCATGTCTGTTAGGGACA	51.724137931034484	70.75457472200156	58.064516129032256	74.43493587789487	GGCAACGTGAGGGTTGGAGTCTGCCGTTAACtaACTTCAGCTGCCCCGGGTGAAGAtaGGGCGTAAACCTGATtTATGAAGGCGTTCCCtCCGCAAGGCATCATTtAGTATTCCGGTGAACtGTTAGCCGACCGATAtAAGTCATCGAAGCGTtGACGTCGTTTGCCATGTCTGTTAGGGACA	CGCAAACTGGTGCGGAAGGCgtatccatgtacGGCAACGTGAGGGTTGGAGTCTGCCGTTAACtaACTTCAGCTGCCCCGGGTGAAGAtaGGGCGTAAACCTGATtTATGAAGGCGTTCCCtCCGCAAGGCATCATTtAGTATTCCGGTGAACtGTTAGCCGACCGATAtAAGTCATCGAAGCGTtGACGTCGTTTGCCATGTCTGTTAGGGACAcgtatgatggcGTCGATGCAGCGCGAAAGGG
Emc2_gBC_00166	0	AGTGCGACCTAACTTAACAAGGTTTGGCGCTAACTCCACTCGAACGGGAACCGTATGCGG	011001001101000000	AGCGCCAAACCTTGTTAAGTTAGGTCGCACT	CCGCATACGGTTCCCGTTCGAGTGGAGTT	58.62068965517241	73.75529528	48.38709677419355	72.38612999	AGCGCCAAACCTTGTTAAGTTAGGTCGCACTtaACTTCAGCTGCCCCGGGTGAAGAtaGCTAATTCAGGCGCTtTTAGTCTCGCGCGCCtTATGAAGGCGTTCCCtAGTATTCCGGTGAACtGTTAGCCGACCGATAtGCCAACGAGGATTGAtCCGCATACGGTTCCCGTTCGAGTGGAGTT	CGCAAACTGGTGCGGAAGGCgtatccatgtacAGCGCCAAACCTTGTTAAGTTAGGTCGCACTtaACTTCAGCTGCCCCGGGTGAAGAtaGCTAATTCAGGCGCTtTTAGTCTCGCGCGCCtTATGAAGGCGTTCCCtAGTATTCCGGTGAACtGTTAGCCGACCGATAtGCCAACGAGGATTGAtCCGCATACGGTTCCCGTTCGAGTGGAGTTcgtatgatggcGTCGATGCAGCGCGAAAGGG
Emc2_gBC_00166	60	ATGCTCTCATCCAATTCCGTACAGCTGTAAGTTTGCGGGCAAGCCAAGGTTTACCCGTCG	011001001101000000	AACTTACAGCTGTACGGAATTGGATGAGAGCAT	CGACGGGTAAACCTTGGCTTGCCCGCA	62.96296296296296	75.13813165297421	42.42424242424242	69.98943203281948	AACTTACAGCTGTACGGAATTGGATGAGAGCATtaACTTCAGCTGCCCCGGGTGAAGAtaGCTAATTCAGGCGCTtTTAGTCTCGCGCGCCtTATGAAGGCGTTCCCtAGTATTCCGGTGAACtGTTAGCCGACCGATAtGCCAACGAGGATTGAtCGACGGGTAAACCTTGGCTTGCCCGCA	CGCAAACTGGTGCGGAAGGCgtatccatgtacAACTTACAGCTGTACGGAATTGGATGAGAGCATtaACTTCAGCTGCCCCGGGTGAAGAtaGCTAATTCAGGCGCTtTTAGTCTCGCGCGCCtTATGAAGGCGTTCCCtAGTATTCCGGTGAACtGTTAGCCGACCGATAtGCCAACGAGGATTGAtCGACGGGTAAACCTTGGCTTGCCCGCAcgtatgatggcGTCGATGCAGCGCGAAAGGG
Emc2_gBC_00166	120	GAAGCGGGAGAATTCGGTCGACCATTGGTGCGAGTGCGTCCGCATAATTGTAGTTACCCA	011001001101000000	GCACCAATGGTCGACCGAATTCTCCCGCTTC	TGGGTAACTACAATTATGCGGACGCACTC	48.275862068965516	68.99637170678153	58.064516129032256	74.52589308094065	GCACCAATGGTCGACCGAATTCTCCCGCTTCtaACTTCAGCTGCCCCGGGTGAAGAtaGCTAATTCAGGCGCTtTTAGTCTCGCGCGCCtTATGAAGGCGTTCCCtAGTATTCCGGTGAACtGTTAGCCGACCGATAtGCCAACGAGGATTGAtTGGGTAACTACAATTATGCGGACGCACTC	CGCAAACTGGTGCGGAAGGCgtatccatgtacGCACCAATGGTCGACCGAATTCTCCCGCTTCtaACTTCAGCTGCCCCGGGTGAAGAtaGCTAATTCAGGCGCTtTTAGTCTCGCGCGCCtTATGAAGGCGTTCCCtAGTATTCCGGTGAACtGTTAGCCGACCGATAtGCCAACGAGGATTGAtTGGGTAACTACAATTATGCGGACGCACTCcgtatgatggcGTCGATGCAGCGCGAAAGGG
Ssu72_gBC_00167	0	CAAATCCGAAGCAAACGCTTCAATTCCCACAATCAACGGGTATTCTCCGTGTAAAGCACG	011000001011000100	TTGTGGGAATTGAAGCGTTTGCTTCGGATTTG	CGTGCTTTACACGGAGAATACCCGTTGA	50	69.06460180757284	43.75	70.92324353725473	TTGTGGGAATTGAAGCGTTTGCTTCGGATTTGtaACTTCAGCTGCCCCGGGTGAAGAtaGCTAATTCAGGCGCTtTTAGTCTCGCGCGCCtAGTATTCCGGTGAACtTAGACGATCCAGACGtGCCAACGAGGATTGAtACCACGTACCGCCTTtCGTGCTTTACACGGAGAATACCCGTTGA	CGCAAACTGGTGCGGAAGGCgtatccatgtacTTGTGGGAATTGAAGCGTTTGCTTCGGATTTGtaACTTCAGCTGCCCCGGGTGAAGAtaGCTAATTCAGGCGCTtTTAGTCTCGCGCGCCtAGTATTCCGGTGAACtTAGACGATCCAGACGtGCCAACGAGGATTGAtACCACGTACCGCCTTtCGTGCTTTACACGGAGAATACCCGTTGAcgtatgatggcGTCGATGCAGCGCGAAAGGG
Ssu72_gBC_00167	60	TTCTGGCCTATCTACAAGTCTTGAGTGCCCTATACCTCGGGACAGATATGCGTGTTGCTT	011000001011000100	TAGGGCACTCAAGACTTGTAGATAGGCCAGAA	AAGCAACACGCATATCTGTCCCGAGGTA	50	69.88782201	46.875	70.25874777037444	TAGGGCACTCAAGACTTGTAGATAGGCCAGAAtaACTTCAGCTGCCCCGGGTGAAGAtaGCTAATTCAGGCGCTtTTAGTCTCGCGCGCCtAGTATTCCGGTGAACtTAGACGATCCAGACGtGCCAACGAGGATTGAtACCACGTACCGCCTTtAAGCAACACGCATATCTGTCCCGAGGTA	CGCAAACTGGTGCGGAAGGCgtatccatgtacTAGGGCACTCAAGACTTGTAGATAGGCCAGAAtaACTTCAGCTGCCCCGGGTGAAGAtaGCTAATTCAGGCGCTtTTAGTCTCGCGCGCCtAGTATTCCGGTGAACtTAGACGATCCAGACGtGCCAACGAGGATTGAtACCACGTACCGCCTTtAAGCAACACGCATATCTGTCCCGAGGTAcgtatgatggcGTCGATGCAGCGCGAAAGGG
Ssu72_gBC_00167	120	AGAGAAGGTCGGACGTCCCTGACTCTAAGACCGGACCGAACCTTCGACATGCCCTAATGC	011000001011000100	CGGTCTTAGAGTCAGGGACGTCCGACCTTCTCT	GCATTAGGGCATGTCGAAGGTTCGGTC	55.55555555555556	69.81001373386772	57.57575757575758	74.41197665336949	CGGTCTTAGAGTCAGGGACGTCCGACCTTCTCTtaACTTCAGCTGCCCCGGGTGAAGAtaGCTAATTCAGGCGCTtTTAGTCTCGCGCGCCtAGTATTCCGGTGAACtTAGACGATCCAGACGtGCCAACGAGGATTGAtACCACGTACCGCCTTtGCATTAGGGCATGTCGAAGGTTCGGTC	CGCAAACTGGTGCGGAAGGCgtatccatgtacCGGTCTTAGAGTCAGGGACGTCCGACCTTCTCTtaACTTCAGCTGCCCCGGGTGAAGAtaGCTAATTCAGGCGCTtTTAGTCTCGCGCGCCtAGTATTCCGGTGAACtTAGACGATCCAGACGtGCCAACGAGGATTGAtACCACGTACCGCCTTtGCATTAGGGCATGTCGAAGGTTCGGTCcgtatgatggcGTCGATGCAGCGCGAAAGGG
Kin_gBC_00168	0	ATGGTATGATCAGGGCAATTGACTATGGATTGGTTGGCGACCCTTGGTCTTATAGCTCTG	100000100100010011	CCAATCCATAGTCAATTGCCCTGATCATACCAT	CAGAGCTATAAGACCAAGGGTCGCCAA	51.851851851851855	68.30800190951948	42.42424242424242	68.86997119276748	CCAATCCATAGTCAATTGCCCTGATCATACCATtaACTTCAGCTGCCCCGGGTGAAGAtaGGGCGTAAACCTGATtTCGAGGCTAACCTTCtGTTAGCCGACCGATAtGCCTCGTAACTTGGTtACGACATGCGAGAAAtAAGTCATCGAAGCGTtCAGAGCTATAAGACCAAGGGTCGCCAA	CGCAAACTGGTGCGGAAGGCgtatccatgtacCCAATCCATAGTCAATTGCCCTGATCATACCATtaACTTCAGCTGCCCCGGGTGAAGAtaGGGCGTAAACCTGATtTCGAGGCTAACCTTCtGTTAGCCGACCGATAtGCCTCGTAACTTGGTtACGACATGCGAGAAAtAAGTCATCGAAGCGTtCAGAGCTATAAGACCAAGGGTCGCCAAcgtatgatggcGTCGATGCAGCGCGAAAGGG
Kin_gBC_00168	60	TCATAGGACGCGAGTCAACTCGTTTCTTGCGTAATGATTCGCCATTTGGTCGCTCTTACT	100000100100010011	TACGCAAGAAACGAGTTGACTCGCGTCCTATGA	AGTAAGAGCGACCAAATGGCGAATCAT	44.44444444444444	67.15335860779697	48.484848484848484	72.71559089782346	TACGCAAGAAACGAGTTGACTCGCGTCCTATGAtaACTTCAGCTGCCCCGGGTGAAGAtaGGGCGTAAACCTGATtTCGAGGCTAACCTTCtGTTAGCCGACCGATAtGCCTCGTAACTTGGTtACGACATGCGAGAAAtAAGTCATCGAAGCGTtAGTAAGAGCGACCAAATGGCGAATCAT	CGCAAACTGGTGCGGAAGGCgtatccatgtacTACGCAAGAAACGAGTTGACTCGCGTCCTATGAtaACTTCAGCTGCCCCGGGTGAAGAtaGGGCGTAAACCTGATtTCGAGGCTAACCTTCtGTTAGCCGACCGATAtGCCTCGTAACTTGGTtACGACATGCGAGAAAtAAGTCATCGAAGCGTtAGTAAGAGCGACCAAATGGCGAATCATcgtatgatggcGTCGATGCAGCGCGAAAGGG
Kin_gBC_00168	120	CCGAACACGTTAGACACTCCTGATGAACATTGACTGGAAGGCAACCGTTCGCGATTGGTG	100000100100010011	TCAATGTTCATCAGGAGTGTCTAACGTGTTCGG	CACCAATCGCGAACGGTTGCCTTCCAG	59.25925925925926	72.3145405	45.45454545454545	70.34190328274752	TCAATGTTCATCAGGAGTGTCTAACGTGTTCGGtaACTTCAGCTGCCCCGGGTGAAGAtaGGGCGTAAACCTGATtTCGAGGCTAACCTTCtGTTAGCCGACCGATAtGCCTCGTAACTTGGTtACGACATGCGAGAAAtAAGTCATCGAAGCGTtCACCAATCGCGAACGGTTGCCTTCCAG	CGCAAACTGGTGCGGAAGGCgtatccatgtacTCAATGTTCATCAGGAGTGTCTAACGTGTTCGGtaACTTCAGCTGCCCCGGGTGAAGAtaGGGCGTAAACCTGATtTCGAGGCTAACCTTCtGTTAGCCGACCGATAtGCCTCGTAACTTGGTtACGACATGCGAGAAAtAAGTCATCGAAGCGTtCACCAATCGCGAACGGTTGCCTTCCAGcgtatgatggcGTCGATGCAGCGCGAAAGGG
Serpina1a_gBC_00169	0	GAACTATTCAAACAGAGCGGAGATCATCCACGTTGCGTACAGAACGTACTGGAGTTCGGA	001100011100000010	CGTGGATGATCTCCGCTCTGTTTGAATAGTTC	TCCGAACTCCAGTACGTTCTGTACGCAA	50	69.66977562829885	46.875	69.30562405694161	CGTGGATGATCTCCGCTCTGTTTGAATAGTTCtaACTTCAGCTGCCCCGGGTGAAGAtaTTAGTCTCGCGCGCCtGCTTTGAGACGGTTCtCCGCAAGGCATCATTtAGTATTCCGGTGAACtGTTAGCCGACCGATAtACGACATGCGAGAAAtTCCGAACTCCAGTACGTTCTGTACGCAA	CGCAAACTGGTGCGGAAGGCgtatccatgtacCGTGGATGATCTCCGCTCTGTTTGAATAGTTCtaACTTCAGCTGCCCCGGGTGAAGAtaTTAGTCTCGCGCGCCtGCTTTGAGACGGTTCtCCGCAAGGCATCATTtAGTATTCCGGTGAACtGTTAGCCGACCGATAtACGACATGCGAGAAAtTCCGAACTCCAGTACGTTCTGTACGCAAcgtatgatggcGTCGATGCAGCGCGAAAGGG
Serpina1a_gBC_00169	60	TTTATGTTCCCGGTAGTCTTCGGAGTGTAATAAGCCTGTATGGGCATACTCGAAGTGGTT	001100011100000010	TTACACTCCGAAGACTACCGGGAACATAAA	AACCACTTCGAGTATGCCCATACAGGCTTA	46.666666666666664	69.58953239832732	43.333333333333336	67.60537924	TTACACTCCGAAGACTACCGGGAACATAAAtaACTTCAGCTGCCCCGGGTGAAGAtaTTAGTCTCGCGCGCCtGCTTTGAGACGGTTCtCCGCAAGGCATCATTtAGTATTCCGGTGAACtGTTAGCCGACCGATAtACGACATGCGAGAAAtAACCACTTCGAGTATGCCCATACAGGCTTA	CGCAAACTGGTGCGGAAGGCgtatccatgtacTTACACTCCGAAGACTACCGGGAACATAAAtaACTTCAGCTGCCCCGGGTGAAGAtaTTAGTCTCGCGCGCCtGCTTTGAGACGGTTCtCCGCAAGGCATCATTtAGTATTCCGGTGAACtGTTAGCCGACCGATAtACGACATGCGAGAAAtAACCACTTCGAGTATGCCCATACAGGCTTAcgtatgatggcGTCGATGCAGCGCGAAAGGG
Serpina1a_gBC_00169	120	GTATGTCGGACAGGCTCAAATCGAGGCTGATCAGTGAGTGGTGCACGTCCGTTAGACGCC	001100011100000010	TCAGCCTCGATTTGAGCCTGTCCGACATAC	GGCGTCTAACGGACGTGCACCACTCACTGA	60	75.07391774082407	53.333333333333336	71.72151105117842	TCAGCCTCGATTTGAGCCTGTCCGACATACtaACTTCAGCTGCCCCGGGTGAAGAtaTTAGTCTCGCGCGCCtGCTTTGAGACGGTTCtCCGCAAGGCATCATTtAGTATTCCGGTGAACtGTTAGCCGACCGATAtACGACATGCGAGAAAtGGCGTCTAACGGACGTGCACCACTCACTGA	CGCAAACTGGTGCGGAAGGCgtatccatgtacTCAGCCTCGATTTGAGCCTGTCCGACATACtaACTTCAGCTGCCCCGGGTGAAGAtaTTAGTCTCGCGCGCCtGCTTTGAGACGGTTCtCCGCAAGGCATCATTtAGTATTCCGGTGAACtGTTAGCCGACCGATAtACGACATGCGAGAAAtGGCGTCTAACGGACGTGCACCACTCACTGAcgtatgatggcGTCGATGCAGCGCGAAAGGG
Rpl27a_gBC_00170	0	TGACCGGCCTAACACAATACTGACTGGGTCCAATCCTTACTAAGCGCGCTAGCAACATCG	110100100000100100	GGACCCAGTCAGTATTGTGTTAGGCCGGTCA	CGATGTTGCTAGCGCGCTTAGTAAGGATT	48.275862068965516	69.43462576492794	54.83870967741935	72.92881411810498	GGACCCAGTCAGTATTGTGTTAGGCCGGTCAtaACTTCAGCTGCCCCGGGTGAAGAtaGGGCGTAAACCTGATtGCTAATTCAGGCGCTtGCTTTGAGACGGTTCtTCGAGGCTAACCTTCtTCGCTAGGTTGGTTCtACCACGTACCGCCTTtCGATGTTGCTAGCGCGCTTAGTAAGGATT	CGCAAACTGGTGCGGAAGGCgtatccatgtacGGACCCAGTCAGTATTGTGTTAGGCCGGTCAtaACTTCAGCTGCCCCGGGTGAAGAtaGGGCGTAAACCTGATtGCTAATTCAGGCGCTtGCTTTGAGACGGTTCtTCGAGGCTAACCTTCtTCGCTAGGTTGGTTCtACCACGTACCGCCTTtCGATGTTGCTAGCGCGCTTAGTAAGGATTcgtatgatggcGTCGATGCAGCGCGAAAGGG
Rpl27a_gBC_00170	60	AGTACGCATGCCTGCTCTCTTGCTATCGCATCACACCGTTCCACAGGCAAGTGTCTAGAA	110100100000100100	ATGCGATAGCAAGAGAGCAGGCATGCGTACT	TTCTAGACACTTGCCTGTGGAACGGTGTG	51.724137931034484	70.53551768694842	51.61290322580645	73.33317409942845	ATGCGATAGCAAGAGAGCAGGCATGCGTACTtaACTTCAGCTGCCCCGGGTGAAGAtaGGGCGTAAACCTGATtGCTAATTCAGGCGCTtGCTTTGAGACGGTTCtTCGAGGCTAACCTTCtTCGCTAGGTTGGTTCtACCACGTACCGCCTTtTTCTAGACACTTGCCTGTGGAACGGTGTG	CGCAAACTGGTGCGGAAGGCgtatccatgtacATGCGATAGCAAGAGAGCAGGCATGCGTACTtaACTTCAGCTGCCCCGGGTGAAGAtaGGGCGTAAACCTGATtGCTAATTCAGGCGCTtGCTTTGAGACGGTTCtTCGAGGCTAACCTTCtTCGCTAGGTTGGTTCtACCACGTACCGCCTTtTTCTAGACACTTGCCTGTGGAACGGTGTGcgtatgatggcGTCGATGCAGCGCGAAAGGG
Rpl27a_gBC_00170	120	GGCGCTATGCCGACCTTTGGATAGTTCTACGGTTCTCACTCCACACCGAATTAGAGAAGG	110100100000100100	CGTAGAACTATCCAAAGGTCGGCATAGCGCC	CCTTCTCTAATTCGGTGTGGAGTGAGAAC	48.275862068965516	67.04800609	54.83870967741935	72.27130029197866	CGTAGAACTATCCAAAGGTCGGCATAGCGCCtaACTTCAGCTGCCCCGGGTGAAGAtaGGGCGTAAACCTGATtGCTAATTCAGGCGCTtGCTTTGAGACGGTTCtTCGAGGCTAACCTTCtTCGCTAGGTTGGTTCtACCACGTACCGCCTTtCCTTCTCTAATTCGGTGTGGAGTGAGAAC	CGCAAACTGGTGCGGAAGGCgtatccatgtacCGTAGAACTATCCAAAGGTCGGCATAGCGCCtaACTTCAGCTGCCCCGGGTGAAGAtaGGGCGTAAACCTGATtGCTAATTCAGGCGCTtGCTTTGAGACGGTTCtTCGAGGCTAACCTTCtTCGCTAGGTTGGTTCtACCACGTACCGCCTTtCCTTCTCTAATTCGGTGTGGAGTGAGAACcgtatgatggcGTCGATGCAGCGCGAAAGGG
Dgat1_gBC_00171	0	ACCAATTTACGTGAAGTCGGCTTTGGATCGGTCGACGTCCAACATTGTCGTAGGAGCACA	000000100100110110	CCGATCCAAAGCCGACTTCACGTAAATTGGT	TGTGCTCCTACGACAATGTTGGACGTCGA	51.724137931034484	71.57580345259566	48.38709677419355	71.21165485254323	CCGATCCAAAGCCGACTTCACGTAAATTGGTtaACTTCAGCTGCCCCGGGTGAAGAtaTCGAGGCTAACCTTCtGTTAGCCGACCGATAtTCGCTAGGTTGGTTCtGCCTCGTAACTTGGTtACCACGTACCGCCTTtACGACATGCGAGAAAtTGTGCTCCTACGACAATGTTGGACGTCGA	CGCAAACTGGTGCGGAAGGCgtatccatgtacCCGATCCAAAGCCGACTTCACGTAAATTGGTtaACTTCAGCTGCCCCGGGTGAAGAtaTCGAGGCTAACCTTCtGTTAGCCGACCGATAtTCGCTAGGTTGGTTCtGCCTCGTAACTTGGTtACCACGTACCGCCTTtACGACATGCGAGAAAtTGTGCTCCTACGACAATGTTGGACGTCGAcgtatgatggcGTCGATGCAGCGCGAAAGGG
Dgat1_gBC_00171	60	ATCATACGTTTATTGGAAGCTCATCTCCGGCAGTCGCATTAAGAGGTCCAATCACCGGTT	000000100100110110	CTGCCGGAGATGAGCTTCCAATAAACGTATGAT	AACCGGTGATTGGACCTCTTAATGCGA	48.148148148148145	68.49890423442497	45.45454545454545	70.41467038303966	CTGCCGGAGATGAGCTTCCAATAAACGTATGATtaACTTCAGCTGCCCCGGGTGAAGAtaTCGAGGCTAACCTTCtGTTAGCCGACCGATAtTCGCTAGGTTGGTTCtGCCTCGTAACTTGGTtACCACGTACCGCCTTtACGACATGCGAGAAAtAACCGGTGATTGGACCTCTTAATGCGA	CGCAAACTGGTGCGGAAGGCgtatccatgtacCTGCCGGAGATGAGCTTCCAATAAACGTATGATtaACTTCAGCTGCCCCGGGTGAAGAtaTCGAGGCTAACCTTCtGTTAGCCGACCGATAtTCGCTAGGTTGGTTCtGCCTCGTAACTTGGTtACCACGTACCGCCTTtACGACATGCGAGAAAtAACCGGTGATTGGACCTCTTAATGCGAcgtatgatggcGTCGATGCAGCGCGAAAGGG
Dgat1_gBC_00171	120	GGTAAGCGGGCCCATACATAGGCGATATCCGAAGAGAAACCGAACGCACAATTCAGGTCC	000000100100110110	TCGGATATCGCCTATGTATGGGCCCGCTTACC	GGACCTGAATTGTGCGTTCGGTTTCTCT	50	69.50151781072606	56.25	74.07320922843019	TCGGATATCGCCTATGTATGGGCCCGCTTACCtaACTTCAGCTGCCCCGGGTGAAGAtaTCGAGGCTAACCTTCtGTTAGCCGACCGATAtTCGCTAGGTTGGTTCtGCCTCGTAACTTGGTtACCACGTACCGCCTTtACGACATGCGAGAAAtGGACCTGAATTGTGCGTTCGGTTTCTCT	CGCAAACTGGTGCGGAAGGCgtatccatgtacTCGGATATCGCCTATGTATGGGCCCGCTTACCtaACTTCAGCTGCCCCGGGTGAAGAtaTCGAGGCTAACCTTCtGTTAGCCGACCGATAtTCGCTAGGTTGGTTCtGCCTCGTAACTTGGTtACCACGTACCGCCTTtACGACATGCGAGAAAtGGACCTGAATTGTGCGTTCGGTTTCTCTcgtatgatggcGTCGATGCAGCGCGAAAGGG
control_gBC_00172	0	GGAATCTCCTCTCATGGTAGAGCTAGCGCTTTCACAGCTTATACATGGTCCTGTGCGCAT	110101001000000001	CGCTAGCTCTACCATGAGAGGAGATTCC	ATGCGCACAGGACCATGTATAAGCTGTGAAAG	46.875	71.05485739328526	53.57142857142857	67.81960717307174	CGCTAGCTCTACCATGAGAGGAGATTCCtaACTTCAGCTGCCCCGGGTGAAGAtaGGGCGTAAACCTGATtGCTAATTCAGGCGCTtGCTTTGAGACGGTTCtTATGAAGGCGTTCCCtAGTATTCCGGTGAACtAAGTCATCGAAGCGTtATGCGCACAGGACCATGTATAAGCTGTGAAAG	CGCAAACTGGTGCGGAAGGCgtatccatgtacCGCTAGCTCTACCATGAGAGGAGATTCCtaACTTCAGCTGCCCCGGGTGAAGAtaGGGCGTAAACCTGATtGCTAATTCAGGCGCTtGCTTTGAGACGGTTCtTATGAAGGCGTTCCCtAGTATTCCGGTGAACtAAGTCATCGAAGCGTtATGCGCACAGGACCATGTATAAGCTGTGAAAGcgtatgatggcGTCGATGCAGCGCGAAAGGG
control_gBC_00172	60	ATCTGCGCTCCACTTATGTGTAGGTTAGGGATGCCGTCGGATATTATCCGCGAGTTAATC	110101001000000001	ATCCCTAACCTACACATAAGTGGAGCGCAGAT	GATTAACTCGCGGATAATATCCGACGGC	50	67.59410153071633	46.875	70.70010154224718	ATCCCTAACCTACACATAAGTGGAGCGCAGATtaACTTCAGCTGCCCCGGGTGAAGAtaGGGCGTAAACCTGATtGCTAATTCAGGCGCTtGCTTTGAGACGGTTCtTATGAAGGCGTTCCCtAGTATTCCGGTGAACtAAGTCATCGAAGCGTtGATTAACTCGCGGATAATATCCGACGGC	CGCAAACTGGTGCGGAAGGCgtatccatgtacATCCCTAACCTACACATAAGTGGAGCGCAGATtaACTTCAGCTGCCCCGGGTGAAGAtaGGGCGTAAACCTGATtGCTAATTCAGGCGCTtGCTTTGAGACGGTTCtTATGAAGGCGTTCCCtAGTATTCCGGTGAACtAAGTCATCGAAGCGTtGATTAACTCGCGGATAATATCCGACGGCcgtatgatggcGTCGATGCAGCGCGAAAGGG
control_gBC_00172	120	CGAGGGAGCTAAGGGCTGTACCCTATATCCGACTCGCACTTGCCGGTTAAAGACTGATTT	110101001000000001	CGGATATAGGGTACAGCCCTTAGCTCCCTCG	AAATCAGTCTTTAACCGGCAAGTGCGAGT	44.827586206896555	69.33809871219273	58.064516129032256	72.17279232498498	CGGATATAGGGTACAGCCCTTAGCTCCCTCGtaACTTCAGCTGCCCCGGGTGAAGAtaGGGCGTAAACCTGATtGCTAATTCAGGCGCTtGCTTTGAGACGGTTCtTATGAAGGCGTTCCCtAGTATTCCGGTGAACtAAGTCATCGAAGCGTtAAATCAGTCTTTAACCGGCAAGTGCGAGT	CGCAAACTGGTGCGGAAGGCgtatccatgtacCGGATATAGGGTACAGCCCTTAGCTCCCTCGtaACTTCAGCTGCCCCGGGTGAAGAtaGGGCGTAAACCTGATtGCTAATTCAGGCGCTtGCTTTGAGACGGTTCtTATGAAGGCGTTCCCtAGTATTCCGGTGAACtAAGTCATCGAAGCGTtAAATCAGTCTTTAACCGGCAAGTGCGAGTcgtatgatggcGTCGATGCAGCGCGAAAGGG
Npc1_gBC_00173	0	AATAAGCTTTCACGTTCGCTGTAGACGTTGTATATGGAGCCTAGCGCGTGGTGCAACCTT	010100010000010110	ATACAACGTCTACAGCGAACGTGAAAGCTTATT	AAGGTTGCACCACGCGCTAGGCTCCAT	59.25925925925926	74.39479917050744	39.39393939393939	69.05938313640678	ATACAACGTCTACAGCGAACGTGAAAGCTTATTtaACTTCAGCTGCCCCGGGTGAAGAtaGCTAATTCAGGCGCTtGCTTTGAGACGGTTCtCCGCAAGGCATCATTtGCCTCGTAACTTGGTtACCACGTACCGCCTTtACGACATGCGAGAAAtAAGGTTGCACCACGCGCTAGGCTCCAT	CGCAAACTGGTGCGGAAGGCgtatccatgtacATACAACGTCTACAGCGAACGTGAAAGCTTATTtaACTTCAGCTGCCCCGGGTGAAGAtaGCTAATTCAGGCGCTtGCTTTGAGACGGTTCtCCGCAAGGCATCATTtGCCTCGTAACTTGGTtACCACGTACCGCCTTtACGACATGCGAGAAAtAAGGTTGCACCACGCGCTAGGCTCCATcgtatgatggcGTCGATGCAGCGCGAAAGGG
Npc1_gBC_00173	60	AACCAGAAACGTTTGTCCGCATAGTCTGTCATACCGAGTTGCTAGTTGTGGACGCCACAA	010100010000010110	TGACAGACTATGCGGACAAACGTTTCTGGTT	TTGTGGCGTCCACAACTAGCAACTCGGTA	51.724137931034484	71.83333787984111	45.16129032258065	70.52851282945193	TGACAGACTATGCGGACAAACGTTTCTGGTTtaACTTCAGCTGCCCCGGGTGAAGAtaGCTAATTCAGGCGCTtGCTTTGAGACGGTTCtCCGCAAGGCATCATTtGCCTCGTAACTTGGTtACCACGTACCGCCTTtACGACATGCGAGAAAtTTGTGGCGTCCACAACTAGCAACTCGGTA	CGCAAACTGGTGCGGAAGGCgtatccatgtacTGACAGACTATGCGGACAAACGTTTCTGGTTtaACTTCAGCTGCCCCGGGTGAAGAtaGCTAATTCAGGCGCTtGCTTTGAGACGGTTCtCCGCAAGGCATCATTtGCCTCGTAACTTGGTtACCACGTACCGCCTTtACGACATGCGAGAAAtTTGTGGCGTCCACAACTAGCAACTCGGTAcgtatgatggcGTCGATGCAGCGCGAAAGGG
Npc1_gBC_00173	120	ACGTTGCCATAAAGCCCTTAGGAACCCTAAGATGTCGAAACCTCAACAGGCGATCTTGCT	010100010000010110	TCTTAGGGTTCCTAAGGGCTTTATGGCAACGT	AGCAAGATCGCCTGTTGAGGTTTCGACA	50	70.62416681353488	46.875	71.25306841848476	TCTTAGGGTTCCTAAGGGCTTTATGGCAACGTtaACTTCAGCTGCCCCGGGTGAAGAtaGCTAATTCAGGCGCTtGCTTTGAGACGGTTCtCCGCAAGGCATCATTtGCCTCGTAACTTGGTtACCACGTACCGCCTTtACGACATGCGAGAAAtAGCAAGATCGCCTGTTGAGGTTTCGACA	CGCAAACTGGTGCGGAAGGCgtatccatgtacTCTTAGGGTTCCTAAGGGCTTTATGGCAACGTtaACTTCAGCTGCCCCGGGTGAAGAtaGCTAATTCAGGCGCTtGCTTTGAGACGGTTCtCCGCAAGGCATCATTtGCCTCGTAACTTGGTtACCACGTACCGCCTTtACGACATGCGAGAAAtAGCAAGATCGCCTGTTGAGGTTTCGACAcgtatgatggcGTCGATGCAGCGCGAAAGGG
Hspd1_gBC_00174	0	CTAGCGTCGCATCAGACTCGTCTAACCTCAAGACGGACTCCCGCTTTCAGTATACATAAC	000100001011010100	TTGAGGTTAGACGAGTCTGATGCGACGCTAG	GTTATGTATACTGAAAGCGGGAGTCCGTC	48.275862068965516	67.12934767051064	51.61290322580645	71.16962466939265	TTGAGGTTAGACGAGTCTGATGCGACGCTAGtaACTTCAGCTGCCCCGGGTGAAGAtaGCTTTGAGACGGTTCtAGTATTCCGGTGAACtTAGACGATCCAGACGtGCCAACGAGGATTGAtGCCTCGTAACTTGGTtACCACGTACCGCCTTtGTTATGTATACTGAAAGCGGGAGTCCGTC	CGCAAACTGGTGCGGAAGGCgtatccatgtacTTGAGGTTAGACGAGTCTGATGCGACGCTAGtaACTTCAGCTGCCCCGGGTGAAGAtaGCTTTGAGACGGTTCtAGTATTCCGGTGAACtTAGACGATCCAGACGtGCCAACGAGGATTGAtGCCTCGTAACTTGGTtACCACGTACCGCCTTtGTTATGTATACTGAAAGCGGGAGTCCGTCcgtatgatggcGTCGATGCAGCGCGAAAGGG
Hspd1_gBC_00174	60	GCTCCACAGTTTGGTTAGGCCATAGTCTGATTTACCGTCTAACGGAGTGCATTTCAGAAC	000100001011010100	TCAGACTATGGCCTAACCAAACTGTGGAGC	GTTCTGAAATGCACTCCGTTAGACGGTAAA	43.333333333333336	67.69406181951979	50	70.12410983489463	TCAGACTATGGCCTAACCAAACTGTGGAGCtaACTTCAGCTGCCCCGGGTGAAGAtaGCTTTGAGACGGTTCtAGTATTCCGGTGAACtTAGACGATCCAGACGtGCCAACGAGGATTGAtGCCTCGTAACTTGGTtACCACGTACCGCCTTtGTTCTGAAATGCACTCCGTTAGACGGTAAA	CGCAAACTGGTGCGGAAGGCgtatccatgtacTCAGACTATGGCCTAACCAAACTGTGGAGCtaACTTCAGCTGCCCCGGGTGAAGAtaGCTTTGAGACGGTTCtAGTATTCCGGTGAACtTAGACGATCCAGACGtGCCAACGAGGATTGAtGCCTCGTAACTTGGTtACCACGTACCGCCTTtGTTCTGAAATGCACTCCGTTAGACGGTAAAcgtatgatggcGTCGATGCAGCGCGAAAGGG
Hspd1_gBC_00174	120	GGATAGAGTAGGTGGCGCAATTTGGCTAAAGTCACGAGTACTGATCGATAGAGTCCTGGA	000100001011010100	GACTTTAGCCAAATTGCGCCACCTACTCTATCC	TCCAGGACTCTATCGATCAGTACTCGT	48.148148148148145	66.04126707774026	48.484848484848484	70.91537637304481	GACTTTAGCCAAATTGCGCCACCTACTCTATCCtaACTTCAGCTGCCCCGGGTGAAGAtaGCTTTGAGACGGTTCtAGTATTCCGGTGAACtTAGACGATCCAGACGtGCCAACGAGGATTGAtGCCTCGTAACTTGGTtACCACGTACCGCCTTtTCCAGGACTCTATCGATCAGTACTCGT	CGCAAACTGGTGCGGAAGGCgtatccatgtacGACTTTAGCCAAATTGCGCCACCTACTCTATCCtaACTTCAGCTGCCCCGGGTGAAGAtaGCTTTGAGACGGTTCtAGTATTCCGGTGAACtTAGACGATCCAGACGtGCCAACGAGGATTGAtGCCTCGTAACTTGGTtACCACGTACCGCCTTtTCCAGGACTCTATCGATCAGTACTCGTcgtatgatggcGTCGATGCAGCGCGAAAGGG
B4galt7_gBC_00175	0	TTGACCAGGTTCCGAGCGACGAACGCTTTAATGCTTTCCCGACTCAACCCTCGCAAGTTA	100000010011000110	TTAAAGCGTTCGTCGCTCGGAACCTGGTCAA	TAACTTGCGAGGGTTGAGTCGGGAAAGCA	51.724137931034484	71.93908858876728	51.61290322580645	73.64754936261022	TTAAAGCGTTCGTCGCTCGGAACCTGGTCAAtaACTTCAGCTGCCCCGGGTGAAGAtaGGGCGTAAACCTGATtCCGCAAGGCATCATTtTAGACGATCCAGACGtGCCAACGAGGATTGAtACCACGTACCGCCTTtACGACATGCGAGAAAtTAACTTGCGAGGGTTGAGTCGGGAAAGCA	CGCAAACTGGTGCGGAAGGCgtatccatgtacTTAAAGCGTTCGTCGCTCGGAACCTGGTCAAtaACTTCAGCTGCCCCGGGTGAAGAtaGGGCGTAAACCTGATtCCGCAAGGCATCATTtTAGACGATCCAGACGtGCCAACGAGGATTGAtACCACGTACCGCCTTtACGACATGCGAGAAAtTAACTTGCGAGGGTTGAGTCGGGAAAGCAcgtatgatggcGTCGATGCAGCGCGAAAGGG
B4galt7_gBC_00175	60	GACGCTAACGCCACCAAGCCAGTTGAAGTTAGGTGTTGCGCTAAGTAGAGACTCCGCGTC	100000010011000110	TAACTTCAACTGGCTTGGTGGCGTTAGCGTC	GACGCGGAGTCTCTACTTAGCGCAACACC	58.62068965517241	72.36577989231802	51.61290322580645	72.68906210710759	TAACTTCAACTGGCTTGGTGGCGTTAGCGTCtaACTTCAGCTGCCCCGGGTGAAGAtaGGGCGTAAACCTGATtCCGCAAGGCATCATTtTAGACGATCCAGACGtGCCAACGAGGATTGAtACCACGTACCGCCTTtACGACATGCGAGAAAtGACGCGGAGTCTCTACTTAGCGCAACACC	CGCAAACTGGTGCGGAAGGCgtatccatgtacTAACTTCAACTGGCTTGGTGGCGTTAGCGTCtaACTTCAGCTGCCCCGGGTGAAGAtaGGGCGTAAACCTGATtCCGCAAGGCATCATTtTAGACGATCCAGACGtGCCAACGAGGATTGAtACCACGTACCGCCTTtACGACATGCGAGAAAtGACGCGGAGTCTCTACTTAGCGCAACACCcgtatgatggcGTCGATGCAGCGCGAAAGGG
B4galt7_gBC_00175	120	TCCCTTTCGGTACCTCTAGAATACGCCCGGGAGCCCTATTCCGTAGTTCTCAAAGTCGAT	100000010011000110	CCCGGGCGTATTCTAGAGGTACCGAAAGGGA	ATCGACTTTGAGAACTACGGAATAGGGCT	44.827586206896555	67.61581543398756	58.064516129032256	73.69963792686644	CCCGGGCGTATTCTAGAGGTACCGAAAGGGAtaACTTCAGCTGCCCCGGGTGAAGAtaGGGCGTAAACCTGATtCCGCAAGGCATCATTtTAGACGATCCAGACGtGCCAACGAGGATTGAtACCACGTACCGCCTTtACGACATGCGAGAAAtATCGACTTTGAGAACTACGGAATAGGGCT	CGCAAACTGGTGCGGAAGGCgtatccatgtacCCCGGGCGTATTCTAGAGGTACCGAAAGGGAtaACTTCAGCTGCCCCGGGTGAAGAtaGGGCGTAAACCTGATtCCGCAAGGCATCATTtTAGACGATCCAGACGtGCCAACGAGGATTGAtACCACGTACCGCCTTtACGACATGCGAGAAAtATCGACTTTGAGAACTACGGAATAGGGCTcgtatgatggcGTCGATGCAGCGCGAAAGGG
control_gBC_00176	0	ACAGAGTCATTCATATGAGGCGCATTGGTCCGCTCGTTGAGACAAGCATCTCACGCGTAA	011000011000001001	GCGGACCAATGCGCCTCATATGAATGACTCTGT	TTACGCGTGAGATGCTTGTCTCAACGA	48.148148148148145	68.72892921183325	51.515151515151516	73.68858741660438	GCGGACCAATGCGCCTCATATGAATGACTCTGTtaACTTCAGCTGCCCCGGGTGAAGAtaGCTAATTCAGGCGCTtTTAGTCTCGCGCGCCtCCGCAAGGCATCATTtAGTATTCCGGTGAACtAATTACTGCGGACGAtAAGTCATCGAAGCGTtTTACGCGTGAGATGCTTGTCTCAACGA	CGCAAACTGGTGCGGAAGGCgtatccatgtacGCGGACCAATGCGCCTCATATGAATGACTCTGTtaACTTCAGCTGCCCCGGGTGAAGAtaGCTAATTCAGGCGCTtTTAGTCTCGCGCGCCtCCGCAAGGCATCATTtAGTATTCCGGTGAACtAATTACTGCGGACGAtAAGTCATCGAAGCGTtTTACGCGTGAGATGCTTGTCTCAACGAcgtatgatggcGTCGATGCAGCGCGAAAGGG
control_gBC_00176	60	GTCATGACTGTTCCGCTATACTCCCTCCCGATTAGAACGTGTAGAACGTCTGGTACAGGC	011000011000001001	AATCGGGAGGGAGTATAGCGGAACAGTCATGAC	GCCTGTACCAGACGTTCTACACGTTCT	51.851851851851855	68.30810799020134	51.515151515151516	72.32492610577424	AATCGGGAGGGAGTATAGCGGAACAGTCATGACtaACTTCAGCTGCCCCGGGTGAAGAtaGCTAATTCAGGCGCTtTTAGTCTCGCGCGCCtCCGCAAGGCATCATTtAGTATTCCGGTGAACtAATTACTGCGGACGAtAAGTCATCGAAGCGTtGCCTGTACCAGACGTTCTACACGTTCT	CGCAAACTGGTGCGGAAGGCgtatccatgtacAATCGGGAGGGAGTATAGCGGAACAGTCATGACtaACTTCAGCTGCCCCGGGTGAAGAtaGCTAATTCAGGCGCTtTTAGTCTCGCGCGCCtCCGCAAGGCATCATTtAGTATTCCGGTGAACtAATTACTGCGGACGAtAAGTCATCGAAGCGTtGCCTGTACCAGACGTTCTACACGTTCTcgtatgatggcGTCGATGCAGCGCGAAAGGG
control_gBC_00176	120	GGCCCGTGTAATTTGGAGATATCGCGACTTGCGCTCGTTAAAGCGTACGGCCAGAACAAT	011000011000001001	GCAAGTCGCGATATCTCCAAATTACACGGGCC	ATTGTTCTGGCCGTACGCTTTAACGAGC	50	69.92742788420549	53.125	72.93889794904157	GCAAGTCGCGATATCTCCAAATTACACGGGCCtaACTTCAGCTGCCCCGGGTGAAGAtaGCTAATTCAGGCGCTtTTAGTCTCGCGCGCCtCCGCAAGGCATCATTtAGTATTCCGGTGAACtAATTACTGCGGACGAtAAGTCATCGAAGCGTtATTGTTCTGGCCGTACGCTTTAACGAGC	CGCAAACTGGTGCGGAAGGCgtatccatgtacGCAAGTCGCGATATCTCCAAATTACACGGGCCtaACTTCAGCTGCCCCGGGTGAAGAtaGCTAATTCAGGCGCTtTTAGTCTCGCGCGCCtCCGCAAGGCATCATTtAGTATTCCGGTGAACtAATTACTGCGGACGAtAAGTCATCGAAGCGTtATTGTTCTGGCCGTACGCTTTAACGAGCcgtatgatggcGTCGATGCAGCGCGAAAGGG
control_gBC_00177	0	TGGCCACGAAAGTGCGCAATAGAGCAATACGTCTCTCGTGAACGACAGCTATACCACGAC	010101101100000000	GTATTGCTCTATTGCGCACTTTCGTGGCCA	GTCGTGGTATAGCTGTCGTTCACGAGAGAC	53.333333333333336	70.09080996418965	50	71.6273059	GTATTGCTCTATTGCGCACTTTCGTGGCCAtaACTTCAGCTGCCCCGGGTGAAGAtaGCTAATTCAGGCGCTtGCTTTGAGACGGTTCtTATGAAGGCGTTCCCtTCGAGGCTAACCTTCtAGTATTCCGGTGAACtGTTAGCCGACCGATAtGTCGTGGTATAGCTGTCGTTCACGAGAGAC	CGCAAACTGGTGCGGAAGGCgtatccatgtacGTATTGCTCTATTGCGCACTTTCGTGGCCAtaACTTCAGCTGCCCCGGGTGAAGAtaGCTAATTCAGGCGCTtGCTTTGAGACGGTTCtTATGAAGGCGTTCCCtTCGAGGCTAACCTTCtAGTATTCCGGTGAACtGTTAGCCGACCGATAtGTCGTGGTATAGCTGTCGTTCACGAGAGACcgtatgatggcGTCGATGCAGCGCGAAAGGG
control_gBC_00177	60	TGCCTACGTCTCAGGTCCACGTGACGCATAGCTGTCGATATGAACAGTCGCATGCATAGA	010101101100000000	TGCGTCACGTGGACCTGAGACGTAGGCA	TCTATGCATGCGACTGTTCATATCGACAGCTA	43.75	69.59016552070159	60.714285714285715	74.65841579575078	TGCGTCACGTGGACCTGAGACGTAGGCAtaACTTCAGCTGCCCCGGGTGAAGAtaGCTAATTCAGGCGCTtGCTTTGAGACGGTTCtTATGAAGGCGTTCCCtTCGAGGCTAACCTTCtAGTATTCCGGTGAACtGTTAGCCGACCGATAtTCTATGCATGCGACTGTTCATATCGACAGCTA	CGCAAACTGGTGCGGAAGGCgtatccatgtacTGCGTCACGTGGACCTGAGACGTAGGCAtaACTTCAGCTGCCCCGGGTGAAGAtaGCTAATTCAGGCGCTtGCTTTGAGACGGTTCtTATGAAGGCGTTCCCtTCGAGGCTAACCTTCtAGTATTCCGGTGAACtGTTAGCCGACCGATAtTCTATGCATGCGACTGTTCATATCGACAGCTAcgtatgatggcGTCGATGCAGCGCGAAAGGG
control_gBC_00177	120	ACACGAGCTTAGTCACGCGTTCAGTATTAGCCCGAGCATTGATTGCAAGCCCAACTTTGG	010101101100000000	GCTAATACTGAACGCGTGACTAAGCTCGTGT	CCAAAGTTGGGCTTGCAATCAATGCTCGG	51.724137931034484	71.27206656168687	48.38709677419355	70.50874595447647	GCTAATACTGAACGCGTGACTAAGCTCGTGTtaACTTCAGCTGCCCCGGGTGAAGAtaGCTAATTCAGGCGCTtGCTTTGAGACGGTTCtTATGAAGGCGTTCCCtTCGAGGCTAACCTTCtAGTATTCCGGTGAACtGTTAGCCGACCGATAtCCAAAGTTGGGCTTGCAATCAATGCTCGG	CGCAAACTGGTGCGGAAGGCgtatccatgtacGCTAATACTGAACGCGTGACTAAGCTCGTGTtaACTTCAGCTGCCCCGGGTGAAGAtaGCTAATTCAGGCGCTtGCTTTGAGACGGTTCtTATGAAGGCGTTCCCtTCGAGGCTAACCTTCtAGTATTCCGGTGAACtGTTAGCCGACCGATAtCCAAAGTTGGGCTTGCAATCAATGCTCGGcgtatgatggcGTCGATGCAGCGCGAAAGGG
Polr3a_gBC_00178	0	AAACGCACGATATGTAACGTGGAACTAGACCTTTCCAACACGTCCCGACGTCCTCTCATC	110000100011000010	AAGGTCTAGTTCCACGTTACATATCGTGCGTTT	GATGAGAGGACGTCGGGACGTGTTGGA	59.25925925925926	71.52806611816135	42.42424242424242	70.03871139866305	AAGGTCTAGTTCCACGTTACATATCGTGCGTTTtaACTTCAGCTGCCCCGGGTGAAGAtaGGGCGTAAACCTGATtGCTAATTCAGGCGCTtTCGAGGCTAACCTTCtTAGACGATCCAGACGtGCCAACGAGGATTGAtACGACATGCGAGAAAtGATGAGAGGACGTCGGGACGTGTTGGA	CGCAAACTGGTGCGGAAGGCgtatccatgtacAAGGTCTAGTTCCACGTTACATATCGTGCGTTTtaACTTCAGCTGCCCCGGGTGAAGAtaGGGCGTAAACCTGATtGCTAATTCAGGCGCTtTCGAGGCTAACCTTCtTAGACGATCCAGACGtGCCAACGAGGATTGAtACGACATGCGAGAAAtGATGAGAGGACGTCGGGACGTGTTGGAcgtatgatggcGTCGATGCAGCGCGAAAGGG
Polr3a_gBC_00178	60	GACGTTGTGTGTGGGACGTTCTCTCTAACAGTCGTACGTCGCTCTACTATCGTCCTAGTG	110000100011000010	ACTGTTAGAGAGAACGTCCCACACACAACGTC	CACTAGGACGATAGTAGAGCGACGTACG	53.57142857142857	67.62636176	50	71.5713816	ACTGTTAGAGAGAACGTCCCACACACAACGTCtaACTTCAGCTGCCCCGGGTGAAGAtaGGGCGTAAACCTGATtGCTAATTCAGGCGCTtTCGAGGCTAACCTTCtTAGACGATCCAGACGtGCCAACGAGGATTGAtACGACATGCGAGAAAtCACTAGGACGATAGTAGAGCGACGTACG	CGCAAACTGGTGCGGAAGGCgtatccatgtacACTGTTAGAGAGAACGTCCCACACACAACGTCtaACTTCAGCTGCCCCGGGTGAAGAtaGGGCGTAAACCTGATtGCTAATTCAGGCGCTtTCGAGGCTAACCTTCtTAGACGATCCAGACGtGCCAACGAGGATTGAtACGACATGCGAGAAAtCACTAGGACGATAGTAGAGCGACGTACGcgtatgatggcGTCGATGCAGCGCGAAAGGG
Polr3a_gBC_00178	120	TGGCTGGCTGAACAATTCGGCCGCTAACCTTATCCGTGCACGGACTGATACAGGGCCGAC	110000100011000010	TAAGGTTAGCGGCCGAATTGTTCAGCCAGCCA	GTCGGCCCTGTATCAGTCCGTGCACGGA	64.28571428571429	75.19697977582092	53.125	75.18071329049633	TAAGGTTAGCGGCCGAATTGTTCAGCCAGCCAtaACTTCAGCTGCCCCGGGTGAAGAtaGGGCGTAAACCTGATtGCTAATTCAGGCGCTtTCGAGGCTAACCTTCtTAGACGATCCAGACGtGCCAACGAGGATTGAtACGACATGCGAGAAAtGTCGGCCCTGTATCAGTCCGTGCACGGA	CGCAAACTGGTGCGGAAGGCgtatccatgtacTAAGGTTAGCGGCCGAATTGTTCAGCCAGCCAtaACTTCAGCTGCCCCGGGTGAAGAtaGGGCGTAAACCTGATtGCTAATTCAGGCGCTtTCGAGGCTAACCTTCtTAGACGATCCAGACGtGCCAACGAGGATTGAtACGACATGCGAGAAAtGTCGGCCCTGTATCAGTCCGTGCACGGAcgtatgatggcGTCGATGCAGCGCGAAAGGG
Bccip_gBC_00179	0	TCTGAAATAATGCTAATGGGTTGACTTCGCCCTACGAACCTTGCGTCGGCGTCTACGAGT	001001000001100101	AGGGCGAAGTCAACCCATTAGCATTATTTCAGA	ACTCGTAGACGCCGACGCAAGGTTCGT	59.25925925925926	73.59247773801735	42.42424242424242	70.25056590353222	AGGGCGAAGTCAACCCATTAGCATTATTTCAGAtaACTTCAGCTGCCCCGGGTGAAGAtaTTAGTCTCGCGCGCCtTATGAAGGCGTTCCCtGCCAACGAGGATTGAtTCGCTAGGTTGGTTCtACCACGTACCGCCTTtAAGTCATCGAAGCGTtACTCGTAGACGCCGACGCAAGGTTCGT	CGCAAACTGGTGCGGAAGGCgtatccatgtacAGGGCGAAGTCAACCCATTAGCATTATTTCAGAtaACTTCAGCTGCCCCGGGTGAAGAtaTTAGTCTCGCGCGCCtTATGAAGGCGTTCCCtGCCAACGAGGATTGAtTCGCTAGGTTGGTTCtACCACGTACCGCCTTtAAGTCATCGAAGCGTtACTCGTAGACGCCGACGCAAGGTTCGTcgtatgatggcGTCGATGCAGCGCGAAAGGG
Bccip_gBC_00179	60	TGTTCCCTCCTCGACCGTTCTATCCAGATTCCGCGTGGTTGGTGTAAGAGACTAGGATCT	001001000001100101	AATCTGGATAGAACGGTCGAGGAGGGAACA	AGATCCTAGTCTCTTACACCAACCACGCGG	53.333333333333336	71.12498650080005	50	70.44483374719573	AATCTGGATAGAACGGTCGAGGAGGGAACAtaACTTCAGCTGCCCCGGGTGAAGAtaTTAGTCTCGCGCGCCtTATGAAGGCGTTCCCtGCCAACGAGGATTGAtTCGCTAGGTTGGTTCtACCACGTACCGCCTTtAAGTCATCGAAGCGTtAGATCCTAGTCTCTTACACCAACCACGCGG	CGCAAACTGGTGCGGAAGGCgtatccatgtacAATCTGGATAGAACGGTCGAGGAGGGAACAtaACTTCAGCTGCCCCGGGTGAAGAtaTTAGTCTCGCGCGCCtTATGAAGGCGTTCCCtGCCAACGAGGATTGAtTCGCTAGGTTGGTTCtACCACGTACCGCCTTtAAGTCATCGAAGCGTtAGATCCTAGTCTCTTACACCAACCACGCGGcgtatgatggcGTCGATGCAGCGCGAAAGGG
Bccip_gBC_00179	120	GAGCGACGCGATCAAGTTGGTGATCGTTTCCGGTGCCCACCATTACACGCCCTATGTTGG	001001000001100101	CCGGAAACGATCACCAACTTGATCGCGTCGCTC	CCAACATAGGGCGTGTAATGGTGGGCA	55.55555555555556	71.04967788708689	57.57575757575758	75.68677180023997	CCGGAAACGATCACCAACTTGATCGCGTCGCTCtaACTTCAGCTGCCCCGGGTGAAGAtaTTAGTCTCGCGCGCCtTATGAAGGCGTTCCCtGCCAACGAGGATTGAtTCGCTAGGTTGGTTCtACCACGTACCGCCTTtAAGTCATCGAAGCGTtCCAACATAGGGCGTGTAATGGTGGGCA	CGCAAACTGGTGCGGAAGGCgtatccatgtacCCGGAAACGATCACCAACTTGATCGCGTCGCTCtaACTTCAGCTGCCCCGGGTGAAGAtaTTAGTCTCGCGCGCCtTATGAAGGCGTTCCCtGCCAACGAGGATTGAtTCGCTAGGTTGGTTCtACCACGTACCGCCTTtAAGTCATCGAAGCGTtCCAACATAGGGCGTGTAATGGTGGGCAcgtatgatggcGTCGATGCAGCGCGAAAGGG
control_gBC_00180	0	CCGCGAATCACATTTAGCCCTACCGTCTCTGTGCAAACGAAATGTATGGCACGAATGGAA	001000001000011101	AGAGACGGTAGGGCTAAATGTGATTCGCGG	TTCCATTCGTGCCATACATTTCGTTTGCAC	43.333333333333336	69.13263565269898	53.333333333333336	71.77132409063933	AGAGACGGTAGGGCTAAATGTGATTCGCGGtaACTTCAGCTGCCCCGGGTGAAGAtaTTAGTCTCGCGCGCCtAGTATTCCGGTGAACtGCCTCGTAACTTGGTtAATTACTGCGGACGAtACCACGTACCGCCTTtAAGTCATCGAAGCGTtTTCCATTCGTGCCATACATTTCGTTTGCAC	CGCAAACTGGTGCGGAAGGCgtatccatgtacAGAGACGGTAGGGCTAAATGTGATTCGCGGtaACTTCAGCTGCCCCGGGTGAAGAtaTTAGTCTCGCGCGCCtAGTATTCCGGTGAACtGCCTCGTAACTTGGTtAATTACTGCGGACGAtACCACGTACCGCCTTtAAGTCATCGAAGCGTtTTCCATTCGTGCCATACATTTCGTTTGCACcgtatgatggcGTCGATGCAGCGCGAAAGGG
control_gBC_00180	60	CCGGCTCTCCCTATTTAGTCCACGTGAACGGAATGGGTAGTACAAACAGCGATCGAGTTG	001000001000011101	TCCGTTCACGTGGACTAAATAGGGAGAGCCGG	CAACTCGATCGCTGTTTGTACTACCCAT	46.42857142857143	67.16600752871165	56.25	74.00308243355767	TCCGTTCACGTGGACTAAATAGGGAGAGCCGGtaACTTCAGCTGCCCCGGGTGAAGAtaTTAGTCTCGCGCGCCtAGTATTCCGGTGAACtGCCTCGTAACTTGGTtAATTACTGCGGACGAtACCACGTACCGCCTTtAAGTCATCGAAGCGTtCAACTCGATCGCTGTTTGTACTACCCAT	CGCAAACTGGTGCGGAAGGCgtatccatgtacTCCGTTCACGTGGACTAAATAGGGAGAGCCGGtaACTTCAGCTGCCCCGGGTGAAGAtaTTAGTCTCGCGCGCCtAGTATTCCGGTGAACtGCCTCGTAACTTGGTtAATTACTGCGGACGAtACCACGTACCGCCTTtAAGTCATCGAAGCGTtCAACTCGATCGCTGTTTGTACTACCCATcgtatgatggcGTCGATGCAGCGCGAAAGGG
control_gBC_00180	120	GTGCCCGTGCACTGCAACTACATGAGTAACGGAACCTTTCAATAGTGCTTTATGATGCGT	001000001000011101	TTACTCATGTAGTTGCAGTGCACGGGCAC	ACGCATCATAAAGCACTATTGAAAGGTTCCG	41.935483870967744	68.29122463	51.724137931034484	71.17647210989816	TTACTCATGTAGTTGCAGTGCACGGGCACtaACTTCAGCTGCCCCGGGTGAAGAtaTTAGTCTCGCGCGCCtAGTATTCCGGTGAACtGCCTCGTAACTTGGTtAATTACTGCGGACGAtACCACGTACCGCCTTtAAGTCATCGAAGCGTtACGCATCATAAAGCACTATTGAAAGGTTCCG	CGCAAACTGGTGCGGAAGGCgtatccatgtacTTACTCATGTAGTTGCAGTGCACGGGCACtaACTTCAGCTGCCCCGGGTGAAGAtaTTAGTCTCGCGCGCCtAGTATTCCGGTGAACtGCCTCGTAACTTGGTtAATTACTGCGGACGAtACCACGTACCGCCTTtAAGTCATCGAAGCGTtACGCATCATAAAGCACTATTGAAAGGTTCCGcgtatgatggcGTCGATGCAGCGCGAAAGGG
Insig2_gBC_00181	0	AATCTGTCTGCCGGACTATTAGTGACCAGGCGTCAGCCTTGTTAGGCCAACACAACATAG	100100111010000000	CGCCTGGTCACTAATAGTCCGGCAGACAGATT	CTATGTTGTGTTGGCCTAACAAGGCTGA	46.42857142857143	67.58491957681076	53.125	72.8538165	CGCCTGGTCACTAATAGTCCGGCAGACAGATTtaACTTCAGCTGCCCCGGGTGAAGAtaGGGCGTAAACCTGATtGCTTTGAGACGGTTCtTCGAGGCTAACCTTCtCCGCAAGGCATCATTtAGTATTCCGGTGAACtTAGACGATCCAGACGtCTATGTTGTGTTGGCCTAACAAGGCTGA	CGCAAACTGGTGCGGAAGGCgtatccatgtacCGCCTGGTCACTAATAGTCCGGCAGACAGATTtaACTTCAGCTGCCCCGGGTGAAGAtaGGGCGTAAACCTGATtGCTTTGAGACGGTTCtTCGAGGCTAACCTTCtCCGCAAGGCATCATTtAGTATTCCGGTGAACtTAGACGATCCAGACGtCTATGTTGTGTTGGCCTAACAAGGCTGAcgtatgatggcGTCGATGCAGCGCGAAAGGG
Insig2_gBC_00181	60	CGCGCACGAGTGATCTCAAGGTGGTAATCCTTCGTCAGAGTTCTTGTCACGTACATAGAG	100100111010000000	GATTACCACCTTGAGATCACTCGTGCGCG	CTCTATGTACGTGACAAGAACTCTGACGAAG	45.16129032258065	66.97529572748005	55.172413793103445	71.18014153392727	GATTACCACCTTGAGATCACTCGTGCGCGtaACTTCAGCTGCCCCGGGTGAAGAtaGGGCGTAAACCTGATtGCTTTGAGACGGTTCtTCGAGGCTAACCTTCtCCGCAAGGCATCATTtAGTATTCCGGTGAACtTAGACGATCCAGACGtCTCTATGTACGTGACAAGAACTCTGACGAAG	CGCAAACTGGTGCGGAAGGCgtatccatgtacGATTACCACCTTGAGATCACTCGTGCGCGtaACTTCAGCTGCCCCGGGTGAAGAtaGGGCGTAAACCTGATtGCTTTGAGACGGTTCtTCGAGGCTAACCTTCtCCGCAAGGCATCATTtAGTATTCCGGTGAACtTAGACGATCCAGACGtCTCTATGTACGTGACAAGAACTCTGACGAAGcgtatgatggcGTCGATGCAGCGCGAAAGGG
Insig2_gBC_00181	120	TGAAACGCATTGACGGCCGAAATTTGCGCTCGTCCAATCGAGGTTGACGGATCTGTGAAA	100100111010000000	AGCGCAAATTTCGGCCGTCAATGCGTTTCA	TTTCACAGATCCGTCAACCTCGATTGGACG	50	70.57976904472707	50	74.12771758	AGCGCAAATTTCGGCCGTCAATGCGTTTCAtaACTTCAGCTGCCCCGGGTGAAGAtaGGGCGTAAACCTGATtGCTTTGAGACGGTTCtTCGAGGCTAACCTTCtCCGCAAGGCATCATTtAGTATTCCGGTGAACtTAGACGATCCAGACGtTTTCACAGATCCGTCAACCTCGATTGGACG	CGCAAACTGGTGCGGAAGGCgtatccatgtacAGCGCAAATTTCGGCCGTCAATGCGTTTCAtaACTTCAGCTGCCCCGGGTGAAGAtaGGGCGTAAACCTGATtGCTTTGAGACGGTTCtTCGAGGCTAACCTTCtCCGCAAGGCATCATTtAGTATTCCGGTGAACtTAGACGATCCAGACGtTTTCACAGATCCGTCAACCTCGATTGGACGcgtatgatggcGTCGATGCAGCGCGAAAGGG
Serpina1c_gBC_00182	0	TGGTCTAAACCTAGTGCTCGTCCGAGCACAGGCGGTTAGAACGGACTTTAGGTGGCACAA	101000001010001100	GCCTGTGCTCGGACGAGCACTAGGTTTAGACCA	TTGTGCCACCTAAAGTCCGTTCTAACC	48.148148148148145	67.21538131369914	57.57575757575758	75.61952441743733	GCCTGTGCTCGGACGAGCACTAGGTTTAGACCAtaACTTCAGCTGCCCCGGGTGAAGAtaGGGCGTAAACCTGATtTTAGTCTCGCGCGCCtAGTATTCCGGTGAACtTAGACGATCCAGACGtAATTACTGCGGACGAtACCACGTACCGCCTTtTTGTGCCACCTAAAGTCCGTTCTAACC	CGCAAACTGGTGCGGAAGGCgtatccatgtacGCCTGTGCTCGGACGAGCACTAGGTTTAGACCAtaACTTCAGCTGCCCCGGGTGAAGAtaGGGCGTAAACCTGATtTTAGTCTCGCGCGCCtAGTATTCCGGTGAACtTAGACGATCCAGACGtAATTACTGCGGACGAtACCACGTACCGCCTTtTTGTGCCACCTAAAGTCCGTTCTAACCcgtatgatggcGTCGATGCAGCGCGAAAGGG
Serpina1c_gBC_00182	60	ACCTAATGATATCGGGATCAGATGCGCCTTACCAGTGTTAACCGCGACGTGGCACGGTAG	101000001010001100	GGTAAGGCGCATCTGATCCCGATATCATTAGGT	CTACCGTGCCACGTCGCGGTTAACACT	59.25925925925926	72.68387584166436	48.484848484848484	71.14773542126397	GGTAAGGCGCATCTGATCCCGATATCATTAGGTtaACTTCAGCTGCCCCGGGTGAAGAtaGGGCGTAAACCTGATtTTAGTCTCGCGCGCCtAGTATTCCGGTGAACtTAGACGATCCAGACGtAATTACTGCGGACGAtACCACGTACCGCCTTtCTACCGTGCCACGTCGCGGTTAACACT	CGCAAACTGGTGCGGAAGGCgtatccatgtacGGTAAGGCGCATCTGATCCCGATATCATTAGGTtaACTTCAGCTGCCCCGGGTGAAGAtaGGGCGTAAACCTGATtTTAGTCTCGCGCGCCtAGTATTCCGGTGAACtTAGACGATCCAGACGtAATTACTGCGGACGAtACCACGTACCGCCTTtCTACCGTGCCACGTCGCGGTTAACACTcgtatgatggcGTCGATGCAGCGCGAAAGGG
Serpina1c_gBC_00182	120	GAATAGCTATTCGCCGATGAATCGGCAGGTGGTATCGCACCTCTATTACCGTACATGCTC	101000001010001100	CACCTGCCGATTCATCGGCGAATAGCTATTC	GAGCATGTACGGTAATAGAGGTGCGATAC	48.275862068965516	66.98870183181617	51.61290322580645	71.15141722931031	CACCTGCCGATTCATCGGCGAATAGCTATTCtaACTTCAGCTGCCCCGGGTGAAGAtaGGGCGTAAACCTGATtTTAGTCTCGCGCGCCtAGTATTCCGGTGAACtTAGACGATCCAGACGtAATTACTGCGGACGAtACCACGTACCGCCTTtGAGCATGTACGGTAATAGAGGTGCGATAC	CGCAAACTGGTGCGGAAGGCgtatccatgtacCACCTGCCGATTCATCGGCGAATAGCTATTCtaACTTCAGCTGCCCCGGGTGAAGAtaGGGCGTAAACCTGATtTTAGTCTCGCGCGCCtAGTATTCCGGTGAACtTAGACGATCCAGACGtAATTACTGCGGACGAtACCACGTACCGCCTTtGAGCATGTACGGTAATAGAGGTGCGATACcgtatgatggcGTCGATGCAGCGCGAAAGGG
Sbno1_gBC_00183	0	GCCGGCTATTCGTGCATCAGGTGAATGTCGGAGCTAACCGTGACTCGTGAGTTTCCGTGC	001001001001010010	CTCCGACATTCACCTGATGCACGAATAGCCGGC	GCACGGAAACTCACGAGTCACGGTTAG	55.55555555555556	69.54961800704223	57.57575757575758	75.39759671367278	CTCCGACATTCACCTGATGCACGAATAGCCGGCtaACTTCAGCTGCCCCGGGTGAAGAtaTTAGTCTCGCGCGCCtTATGAAGGCGTTCCCtAGTATTCCGGTGAACtGCCAACGAGGATTGAtGCCTCGTAACTTGGTtACGACATGCGAGAAAtGCACGGAAACTCACGAGTCACGGTTAG	CGCAAACTGGTGCGGAAGGCgtatccatgtacCTCCGACATTCACCTGATGCACGAATAGCCGGCtaACTTCAGCTGCCCCGGGTGAAGAtaTTAGTCTCGCGCGCCtTATGAAGGCGTTCCCtAGTATTCCGGTGAACtGCCAACGAGGATTGAtGCCTCGTAACTTGGTtACGACATGCGAGAAAtGCACGGAAACTCACGAGTCACGGTTAGcgtatgatggcGTCGATGCAGCGCGAAAGGG
Sbno1_gBC_00183	60	GATTGTCCAATTGAACGCCTCGGAATTGGGCTAGCTGCAGTAAGCCGCTTGAGACATAAC	001001001001010010	TAGCCCAATTCCGAGGCGTTCAATTGGACAATC	GTTATGTCTCAAGCGGCTTACTGCAGC	51.851851851851855	68.38123365	48.484848484848484	72.60271109944676	TAGCCCAATTCCGAGGCGTTCAATTGGACAATCtaACTTCAGCTGCCCCGGGTGAAGAtaTTAGTCTCGCGCGCCtTATGAAGGCGTTCCCtAGTATTCCGGTGAACtGCCAACGAGGATTGAtGCCTCGTAACTTGGTtACGACATGCGAGAAAtGTTATGTCTCAAGCGGCTTACTGCAGC	CGCAAACTGGTGCGGAAGGCgtatccatgtacTAGCCCAATTCCGAGGCGTTCAATTGGACAATCtaACTTCAGCTGCCCCGGGTGAAGAtaTTAGTCTCGCGCGCCtTATGAAGGCGTTCCCtAGTATTCCGGTGAACtGCCAACGAGGATTGAtGCCTCGTAACTTGGTtACGACATGCGAGAAAtGTTATGTCTCAAGCGGCTTACTGCAGCcgtatgatggcGTCGATGCAGCGCGAAAGGG
Sbno1_gBC_00183	120	GACGTTGGGCTCAGTCGGATTCCCATACGGAACTGTAAGTCGTTTCGTGAACTTACCGGC	001001001001010010	TTCCGTATGGGAATCCGACTGAGCCCAACGTC	GCCGGTAAGTTCACGAAACGACTTACAG	50	68.09021012321313	56.25	74.55518360550496	TTCCGTATGGGAATCCGACTGAGCCCAACGTCtaACTTCAGCTGCCCCGGGTGAAGAtaTTAGTCTCGCGCGCCtTATGAAGGCGTTCCCtAGTATTCCGGTGAACtGCCAACGAGGATTGAtGCCTCGTAACTTGGTtACGACATGCGAGAAAtGCCGGTAAGTTCACGAAACGACTTACAG	CGCAAACTGGTGCGGAAGGCgtatccatgtacTTCCGTATGGGAATCCGACTGAGCCCAACGTCtaACTTCAGCTGCCCCGGGTGAAGAtaTTAGTCTCGCGCGCCtTATGAAGGCGTTCCCtAGTATTCCGGTGAACtGCCAACGAGGATTGAtGCCTCGTAACTTGGTtACGACATGCGAGAAAtGCCGGTAAGTTCACGAAACGACTTACAGcgtatgatggcGTCGATGCAGCGCGAAAGGG
Pck1_gBC_00184	0	AGACTAGTCGGGAGTGGAGGTACGTAGACCTCGCGTACGTAAGTTTGTAGCCGATCGTAG	110000110000001100	GGTCTACGTACCTCCACTCCCGACTAGTCT	CTACGATCGGCTACAAACTTACGTACGCGA	50	70.11401881	56.666666666666664	71.18257989183348	GGTCTACGTACCTCCACTCCCGACTAGTCTtaACTTCAGCTGCCCCGGGTGAAGAtaGGGCGTAAACCTGATtGCTAATTCAGGCGCTtTCGAGGCTAACCTTCtCCGCAAGGCATCATTtAATTACTGCGGACGAtACCACGTACCGCCTTtCTACGATCGGCTACAAACTTACGTACGCGA	CGCAAACTGGTGCGGAAGGCgtatccatgtacGGTCTACGTACCTCCACTCCCGACTAGTCTtaACTTCAGCTGCCCCGGGTGAAGAtaGGGCGTAAACCTGATtGCTAATTCAGGCGCTtTCGAGGCTAACCTTCtCCGCAAGGCATCATTtAATTACTGCGGACGAtACCACGTACCGCCTTtCTACGATCGGCTACAAACTTACGTACGCGAcgtatgatggcGTCGATGCAGCGCGAAAGGG
Pck1_gBC_00184	60	ACCTGGGTGCGTCGAGAAATCGAATGAAGTTCGGGTCGTTATGATGAGCGCTTAATCAGC	110000110000001100	ACTTCATTCGATTTCTCGACGCACCCAGGT	GCTGATTAAGCGCTCATCATAACGACCCGA	50	70.70956844331675	50	71.88708991281123	ACTTCATTCGATTTCTCGACGCACCCAGGTtaACTTCAGCTGCCCCGGGTGAAGAtaGGGCGTAAACCTGATtGCTAATTCAGGCGCTtTCGAGGCTAACCTTCtCCGCAAGGCATCATTtAATTACTGCGGACGAtACCACGTACCGCCTTtGCTGATTAAGCGCTCATCATAACGACCCGA	CGCAAACTGGTGCGGAAGGCgtatccatgtacACTTCATTCGATTTCTCGACGCACCCAGGTtaACTTCAGCTGCCCCGGGTGAAGAtaGGGCGTAAACCTGATtGCTAATTCAGGCGCTtTCGAGGCTAACCTTCtCCGCAAGGCATCATTtAATTACTGCGGACGAtACCACGTACCGCCTTtGCTGATTAAGCGCTCATCATAACGACCCGAcgtatgatggcGTCGATGCAGCGCGAAAGGG
Pck1_gBC_00184	120	GCACGTCCGATCCGGAAATGGTACGTCACCCGGCTGAAAGTGTACCCGTATACCCTCAAG	110000110000001100	GGGTGACGTACCATTTCCGGATCGGACGTGC	CTTGAGGGTATACGGGTACACTTTCAGCC	51.724137931034484	68.62413799219973	61.29032258064516	75.44681809	GGGTGACGTACCATTTCCGGATCGGACGTGCtaACTTCAGCTGCCCCGGGTGAAGAtaGGGCGTAAACCTGATtGCTAATTCAGGCGCTtTCGAGGCTAACCTTCtCCGCAAGGCATCATTtAATTACTGCGGACGAtACCACGTACCGCCTTtCTTGAGGGTATACGGGTACACTTTCAGCC	CGCAAACTGGTGCGGAAGGCgtatccatgtacGGGTGACGTACCATTTCCGGATCGGACGTGCtaACTTCAGCTGCCCCGGGTGAAGAtaGGGCGTAAACCTGATtGCTAATTCAGGCGCTtTCGAGGCTAACCTTCtCCGCAAGGCATCATTtAATTACTGCGGACGAtACCACGTACCGCCTTtCTTGAGGGTATACGGGTACACTTTCAGCCcgtatgatggcGTCGATGCAGCGCGAAAGGG
control_gBC_00185	0	TGAACCGGTCTAGCGCGGAATACTCGTCCTGTAAGTGTACGCAGGAACGACGTACGCTGT	010000000001110110	ACAGGACGAGTATTCCGCGCTAGACCGGTTCA	ACAGCGTACGTCGTTCCTGCGTACACTT	53.57142857142857	71.94138162	56.25	75.24436459499981	ACAGGACGAGTATTCCGCGCTAGACCGGTTCAtaACTTCAGCTGCCCCGGGTGAAGAtaGCTAATTCAGGCGCTtGCCAACGAGGATTGAtTCGCTAGGTTGGTTCtGCCTCGTAACTTGGTtACCACGTACCGCCTTtACGACATGCGAGAAAtACAGCGTACGTCGTTCCTGCGTACACTT	CGCAAACTGGTGCGGAAGGCgtatccatgtacACAGGACGAGTATTCCGCGCTAGACCGGTTCAtaACTTCAGCTGCCCCGGGTGAAGAtaGCTAATTCAGGCGCTtGCCAACGAGGATTGAtTCGCTAGGTTGGTTCtGCCTCGTAACTTGGTtACCACGTACCGCCTTtACGACATGCGAGAAAtACAGCGTACGTCGTTCCTGCGTACACTTcgtatgatggcGTCGATGCAGCGCGAAAGGG
control_gBC_00185	60	ATTGGTGCGATTTCGCGTCATACAATCGGTTGATCGACACGTGAGGATTGTGTTCCCTCT	010000000001110110	TCAACCGATTGTATGACGCGAAATCGCACCAAT	AGAGGGAACACAATCCTCACGTGTCGA	51.851851851851855	69.52061604732671	45.45454545454545	72.61926930653846	TCAACCGATTGTATGACGCGAAATCGCACCAATtaACTTCAGCTGCCCCGGGTGAAGAtaGCTAATTCAGGCGCTtGCCAACGAGGATTGAtTCGCTAGGTTGGTTCtGCCTCGTAACTTGGTtACCACGTACCGCCTTtACGACATGCGAGAAAtAGAGGGAACACAATCCTCACGTGTCGA	CGCAAACTGGTGCGGAAGGCgtatccatgtacTCAACCGATTGTATGACGCGAAATCGCACCAATtaACTTCAGCTGCCCCGGGTGAAGAtaGCTAATTCAGGCGCTtGCCAACGAGGATTGAtTCGCTAGGTTGGTTCtGCCTCGTAACTTGGTtACCACGTACCGCCTTtACGACATGCGAGAAAtAGAGGGAACACAATCCTCACGTGTCGAcgtatgatggcGTCGATGCAGCGCGAAAGGG
control_gBC_00185	120	CGTACTTGCCTTGTTAGCGATTTGCGAACCACGGAAGTGCTCAACACTACGTTACTTTCT	010000000001110110	TTCGCAAATCGCTAACAAGGCAAGTACG	AGAAAGTAACGTAGTGTTGAGCACTTCCGTGG	46.875	70.48146449	46.42857142857143	68.58297633487109	TTCGCAAATCGCTAACAAGGCAAGTACGtaACTTCAGCTGCCCCGGGTGAAGAtaGCTAATTCAGGCGCTtGCCAACGAGGATTGAtTCGCTAGGTTGGTTCtGCCTCGTAACTTGGTtACCACGTACCGCCTTtACGACATGCGAGAAAtAGAAAGTAACGTAGTGTTGAGCACTTCCGTGG	CGCAAACTGGTGCGGAAGGCgtatccatgtacTTCGCAAATCGCTAACAAGGCAAGTACGtaACTTCAGCTGCCCCGGGTGAAGAtaGCTAATTCAGGCGCTtGCCAACGAGGATTGAtTCGCTAGGTTGGTTCtGCCTCGTAACTTGGTtACCACGTACCGCCTTtACGACATGCGAGAAAtAGAAAGTAACGTAGTGTTGAGCACTTCCGTGGcgtatgatggcGTCGATGCAGCGCGAAAGGG
Zfp830_gBC_00186	0	TACCAAATCTATTCGCCACGCACTACACCAAGCTTTGGACATTAATGGTGAGACACCGTG	000000101100010101	CTTGGTGTAGTGCGTGGCGAATAGATTTGGTA	CACGGTGTCTCACCATTAATGTCCAAAG	46.42857142857143	66.44865393520814	46.875	70.63407930165693	CTTGGTGTAGTGCGTGGCGAATAGATTTGGTAtaACTTCAGCTGCCCCGGGTGAAGAtaTCGAGGCTAACCTTCtAGTATTCCGGTGAACtGTTAGCCGACCGATAtGCCTCGTAACTTGGTtACCACGTACCGCCTTtAAGTCATCGAAGCGTtCACGGTGTCTCACCATTAATGTCCAAAG	CGCAAACTGGTGCGGAAGGCgtatccatgtacCTTGGTGTAGTGCGTGGCGAATAGATTTGGTAtaACTTCAGCTGCCCCGGGTGAAGAtaTCGAGGCTAACCTTCtAGTATTCCGGTGAACtGTTAGCCGACCGATAtGCCTCGTAACTTGGTtACCACGTACCGCCTTtAAGTCATCGAAGCGTtCACGGTGTCTCACCATTAATGTCCAAAGcgtatgatggcGTCGATGCAGCGCGAAAGGG
Zfp830_gBC_00186	60	ATACATGGTAGTGCCCATGCACTTTACTCCGTATGAGTTGCGCGTCAGTATTACTTCGGT	000000101100010101	TACGGAGTAAAGTGCATGGGCACTACCATGTAT	ACCGAAGTAATACTGACGCGCAACTCA	48.148148148148145	68.56432103417075	45.45454545454545	70.99160847871173	TACGGAGTAAAGTGCATGGGCACTACCATGTATtaACTTCAGCTGCCCCGGGTGAAGAtaTCGAGGCTAACCTTCtAGTATTCCGGTGAACtGTTAGCCGACCGATAtGCCTCGTAACTTGGTtACCACGTACCGCCTTtAAGTCATCGAAGCGTtACCGAAGTAATACTGACGCGCAACTCA	CGCAAACTGGTGCGGAAGGCgtatccatgtacTACGGAGTAAAGTGCATGGGCACTACCATGTATtaACTTCAGCTGCCCCGGGTGAAGAtaTCGAGGCTAACCTTCtAGTATTCCGGTGAACtGTTAGCCGACCGATAtGCCTCGTAACTTGGTtACCACGTACCGCCTTtAAGTCATCGAAGCGTtACCGAAGTAATACTGACGCGCAACTCAcgtatgatggcGTCGATGCAGCGCGAAAGGG
Zfp830_gBC_00186	120	CTGGTATGGCAACAACGTTGACAGTTGGATCGCGATACCGGGTGGCTCTAGCTCTCAGCT	000000101100010101	CGATCCAACTGTCAACGTTGTTGCCATACCAG	AGCTGAGAGCTAGAGCCACCCGGTATCG	60.714285714285715	72.61555741	50	71.62764243273273	CGATCCAACTGTCAACGTTGTTGCCATACCAGtaACTTCAGCTGCCCCGGGTGAAGAtaTCGAGGCTAACCTTCtAGTATTCCGGTGAACtGTTAGCCGACCGATAtGCCTCGTAACTTGGTtACCACGTACCGCCTTtAAGTCATCGAAGCGTtAGCTGAGAGCTAGAGCCACCCGGTATCG	CGCAAACTGGTGCGGAAGGCgtatccatgtacCGATCCAACTGTCAACGTTGTTGCCATACCAGtaACTTCAGCTGCCCCGGGTGAAGAtaTCGAGGCTAACCTTCtAGTATTCCGGTGAACtGTTAGCCGACCGATAtGCCTCGTAACTTGGTtACCACGTACCGCCTTtAAGTCATCGAAGCGTtAGCTGAGAGCTAGAGCCACCCGGTATCGcgtatgatggcGTCGATGCAGCGCGAAAGGG
Ddost_gBC_00187	0	TCCGGTTGGGACTATACGCGATACTGCTCGGCATTGAGTAAGTTAGATCATGCGCAAAGA	000001001110010001	GAGCAGTATCGCGTATAGTCCCAACCGGA	TCTTTGCGCATGATCTAACTTACTCAATGCC	41.935483870967744	68.10959502684659	55.172413793103445	71.20101077746062	GAGCAGTATCGCGTATAGTCCCAACCGGAtaACTTCAGCTGCCCCGGGTGAAGAtaTATGAAGGCGTTCCCtAGTATTCCGGTGAACtGTTAGCCGACCGATAtTAGACGATCCAGACGtGCCTCGTAACTTGGTtAAGTCATCGAAGCGTtTCTTTGCGCATGATCTAACTTACTCAATGCC	CGCAAACTGGTGCGGAAGGCgtatccatgtacGAGCAGTATCGCGTATAGTCCCAACCGGAtaACTTCAGCTGCCCCGGGTGAAGAtaTATGAAGGCGTTCCCtAGTATTCCGGTGAACtGTTAGCCGACCGATAtTAGACGATCCAGACGtGCCTCGTAACTTGGTtAAGTCATCGAAGCGTtTCTTTGCGCATGATCTAACTTACTCAATGCCcgtatgatggcGTCGATGCAGCGCGAAAGGG
Ddost_gBC_00187	60	CCAAACTAACACAGCAAACGAAGGACGTTACCCGTAGGTAAGATTGGCCCTATACCCGTG	000001001110010001	GGGTAACGTCCTTCGTTTGCTGTGTTAGTTTGG	CACGGGTATAGGGCCAATCTTACCTAC	51.851851851851855	66.36075391625593	48.484848484848484	71.55963260187156	GGGTAACGTCCTTCGTTTGCTGTGTTAGTTTGGtaACTTCAGCTGCCCCGGGTGAAGAtaTATGAAGGCGTTCCCtAGTATTCCGGTGAACtGTTAGCCGACCGATAtTAGACGATCCAGACGtGCCTCGTAACTTGGTtAAGTCATCGAAGCGTtCACGGGTATAGGGCCAATCTTACCTAC	CGCAAACTGGTGCGGAAGGCgtatccatgtacGGGTAACGTCCTTCGTTTGCTGTGTTAGTTTGGtaACTTCAGCTGCCCCGGGTGAAGAtaTATGAAGGCGTTCCCtAGTATTCCGGTGAACtGTTAGCCGACCGATAtTAGACGATCCAGACGtGCCTCGTAACTTGGTtAAGTCATCGAAGCGTtCACGGGTATAGGGCCAATCTTACCTACcgtatgatggcGTCGATGCAGCGCGAAAGGG
Ddost_gBC_00187	120	TATCAATGCCGGCATCTTGTTCCAGATAGTTACTTTACGCGTTACCCATTCGGTGGCCTA	000001001110010001	AACTATCTGGAACAAGATGCCGGCATTGATA	TAGGCCACCGAATGGGTAACGCGTAAAGT	51.724137931034484	71.79781541637311	41.935483870967744	68.64351827560324	AACTATCTGGAACAAGATGCCGGCATTGATAtaACTTCAGCTGCCCCGGGTGAAGAtaTATGAAGGCGTTCCCtAGTATTCCGGTGAACtGTTAGCCGACCGATAtTAGACGATCCAGACGtGCCTCGTAACTTGGTtAAGTCATCGAAGCGTtTAGGCCACCGAATGGGTAACGCGTAAAGT	CGCAAACTGGTGCGGAAGGCgtatccatgtacAACTATCTGGAACAAGATGCCGGCATTGATAtaACTTCAGCTGCCCCGGGTGAAGAtaTATGAAGGCGTTCCCtAGTATTCCGGTGAACtGTTAGCCGACCGATAtTAGACGATCCAGACGtGCCTCGTAACTTGGTtAAGTCATCGAAGCGTtTAGGCCACCGAATGGGTAACGCGTAAAGTcgtatgatggcGTCGATGCAGCGCGAAAGGG
Psmc3_gBC_00188	0	CATGGCGCATGTGAGCATTTAGGCCCTTTGGCACGATTGTACTTCTCATTATGATGCCAC	000000000111110100	AAAGGGCCTAAATGCTCACATGCGCCATG	GTGGCATCATAATGAGAAGTACAATCGTGCC	45.16129032258065	68.32538002124568	51.724137931034484	72.06709366892198	AAAGGGCCTAAATGCTCACATGCGCCATGtaACTTCAGCTGCCCCGGGTGAAGAtaGTTAGCCGACCGATAtTAGACGATCCAGACGtGCCAACGAGGATTGAtTCGCTAGGTTGGTTCtGCCTCGTAACTTGGTtACCACGTACCGCCTTtGTGGCATCATAATGAGAAGTACAATCGTGCC	CGCAAACTGGTGCGGAAGGCgtatccatgtacAAAGGGCCTAAATGCTCACATGCGCCATGtaACTTCAGCTGCCCCGGGTGAAGAtaGTTAGCCGACCGATAtTAGACGATCCAGACGtGCCAACGAGGATTGAtTCGCTAGGTTGGTTCtGCCTCGTAACTTGGTtACCACGTACCGCCTTtGTGGCATCATAATGAGAAGTACAATCGTGCCcgtatgatggcGTCGATGCAGCGCGAAAGGG
Psmc3_gBC_00188	60	CCGTTATGGCAAGTGGAGTTGGTTATGGCATGACGCGCGTTGGTGGAACACGTCAAATAT	000000000111110100	TGCCATAACCAACTCCACTTGCCATAACGG	ATATTTGACGTGTTCCACCAACGCGCGTCA	50	72.89501629624783	50	71.13704524772953	TGCCATAACCAACTCCACTTGCCATAACGGtaACTTCAGCTGCCCCGGGTGAAGAtaGTTAGCCGACCGATAtTAGACGATCCAGACGtGCCAACGAGGATTGAtTCGCTAGGTTGGTTCtGCCTCGTAACTTGGTtACCACGTACCGCCTTtATATTTGACGTGTTCCACCAACGCGCGTCA	CGCAAACTGGTGCGGAAGGCgtatccatgtacTGCCATAACCAACTCCACTTGCCATAACGGtaACTTCAGCTGCCCCGGGTGAAGAtaGTTAGCCGACCGATAtTAGACGATCCAGACGtGCCAACGAGGATTGAtTCGCTAGGTTGGTTCtGCCTCGTAACTTGGTtACCACGTACCGCCTTtATATTTGACGTGTTCCACCAACGCGCGTCAcgtatgatggcGTCGATGCAGCGCGAAAGGG
Psmc3_gBC_00188	120	GCCACATTCCTTATGCCGTACCCATTAGAGATTCGGACAGTTTGGGTGTCGCCGAGAATC	000000000111110100	TCTCTAATGGGTACGGCATAAGGAATGTGGC	GATTCTCGGCGACACCCAAACTGTCCGAA	55.172413793103445	72.46695158732888	48.38709677419355	70.06935205229627	TCTCTAATGGGTACGGCATAAGGAATGTGGCtaACTTCAGCTGCCCCGGGTGAAGAtaGTTAGCCGACCGATAtTAGACGATCCAGACGtGCCAACGAGGATTGAtTCGCTAGGTTGGTTCtGCCTCGTAACTTGGTtACCACGTACCGCCTTtGATTCTCGGCGACACCCAAACTGTCCGAA	CGCAAACTGGTGCGGAAGGCgtatccatgtacTCTCTAATGGGTACGGCATAAGGAATGTGGCtaACTTCAGCTGCCCCGGGTGAAGAtaGTTAGCCGACCGATAtTAGACGATCCAGACGtGCCAACGAGGATTGAtTCGCTAGGTTGGTTCtGCCTCGTAACTTGGTtACCACGTACCGCCTTtGATTCTCGGCGACACCCAAACTGTCCGAAcgtatgatggcGTCGATGCAGCGCGAAAGGG
Serpina1b_gBC_00189	0	ACACCAGACTAACCCATGCTCCGAGCGATCCAAACCTGGTATATCGCCTGATCAACCAGG	101010000001001001	GGATCGCTCGGAGCATGGGTTAGTCTGGTGT	CCTGGTTGATCAGGCGATATACCAGGTTT	48.275862068965516	68.52762221741199	58.064516129032256	74.52951257132031	GGATCGCTCGGAGCATGGGTTAGTCTGGTGTtaACTTCAGCTGCCCCGGGTGAAGAtaGGGCGTAAACCTGATtTTAGTCTCGCGCGCCtTATTTAACCGACACCtGCCAACGAGGATTGAtAATTACTGCGGACGAtAAGTCATCGAAGCGTtCCTGGTTGATCAGGCGATATACCAGGTTT	CGCAAACTGGTGCGGAAGGCgtatccatgtacGGATCGCTCGGAGCATGGGTTAGTCTGGTGTtaACTTCAGCTGCCCCGGGTGAAGAtaGGGCGTAAACCTGATtTTAGTCTCGCGCGCCtTATTTAACCGACACCtGCCAACGAGGATTGAtAATTACTGCGGACGAtAAGTCATCGAAGCGTtCCTGGTTGATCAGGCGATATACCAGGTTTcgtatgatggcGTCGATGCAGCGCGAAAGGG
Serpina1b_gBC_00189	60	TAGGTGTCTAGACTTGTTGGCTTACTTTGCAGACTCGTCATAGCAAGTGACCCAAACCGT	101010000001001001	TCTGCAAAGTAAGCCAACAAGTCTAGACACCTA	ACGGTTTGGGTCACTTGCTATGACGAG	51.851851851851855	69.03807085303714	42.42424242424242	69.49803184709913	TCTGCAAAGTAAGCCAACAAGTCTAGACACCTAtaACTTCAGCTGCCCCGGGTGAAGAtaGGGCGTAAACCTGATtTTAGTCTCGCGCGCCtTATTTAACCGACACCtGCCAACGAGGATTGAtAATTACTGCGGACGAtAAGTCATCGAAGCGTtACGGTTTGGGTCACTTGCTATGACGAG	CGCAAACTGGTGCGGAAGGCgtatccatgtacTCTGCAAAGTAAGCCAACAAGTCTAGACACCTAtaACTTCAGCTGCCCCGGGTGAAGAtaGGGCGTAAACCTGATtTTAGTCTCGCGCGCCtTATTTAACCGACACCtGCCAACGAGGATTGAtAATTACTGCGGACGAtAAGTCATCGAAGCGTtACGGTTTGGGTCACTTGCTATGACGAGcgtatgatggcGTCGATGCAGCGCGAAAGGG
Serpina1b_gBC_00189	120	TCCGTAATAGTCGCCCATGCAGTCAGGACATCTACAGAATTCGGACAGAGTGCCTCCGAC	101010000001001001	TGTCCTGACTGCATGGGCGACTATTACGGA	GTCGGAGGCACTCTGTCCGAATTCTGTAGA	53.333333333333336	71.07745073247895	53.333333333333336	72.62288803254302	TGTCCTGACTGCATGGGCGACTATTACGGAtaACTTCAGCTGCCCCGGGTGAAGAtaGGGCGTAAACCTGATtTTAGTCTCGCGCGCCtTATTTAACCGACACCtGCCAACGAGGATTGAtAATTACTGCGGACGAtAAGTCATCGAAGCGTtGTCGGAGGCACTCTGTCCGAATTCTGTAGA	CGCAAACTGGTGCGGAAGGCgtatccatgtacTGTCCTGACTGCATGGGCGACTATTACGGAtaACTTCAGCTGCCCCGGGTGAAGAtaGGGCGTAAACCTGATtTTAGTCTCGCGCGCCtTATTTAACCGACACCtGCCAACGAGGATTGAtAATTACTGCGGACGAtAAGTCATCGAAGCGTtGTCGGAGGCACTCTGTCCGAATTCTGTAGAcgtatgatggcGTCGATGCAGCGCGAAAGGG
Rheb_gBC_00190	0	CTCCCAAACGTCCTGCCCGGCTACAGTAAGTTCTTCGGAAGATAGCTCGTCGTCCGGTAC	010100000011011000	GAACTTACTGTAGCCGGGCAGGACGTTTGGGAG	GTACCGGACGACGAGCTATCTTCCGAA	55.55555555555556	69.56120028971418	57.57575757575758	74.89418392206079	GAACTTACTGTAGCCGGGCAGGACGTTTGGGAGtaACTTCAGCTGCCCCGGGTGAAGAtaGCTAATTCAGGCGCTtGCTTTGAGACGGTTCtTAGACGATCCAGACGtGCCAACGAGGATTGAtGCCTCGTAACTTGGTtAATTACTGCGGACGAtGTACCGGACGACGAGCTATCTTCCGAA	CGCAAACTGGTGCGGAAGGCgtatccatgtacGAACTTACTGTAGCCGGGCAGGACGTTTGGGAGtaACTTCAGCTGCCCCGGGTGAAGAtaGCTAATTCAGGCGCTtGCTTTGAGACGGTTCtTAGACGATCCAGACGtGCCAACGAGGATTGAtGCCTCGTAACTTGGTtAATTACTGCGGACGAtGTACCGGACGACGAGCTATCTTCCGAAcgtatgatggcGTCGATGCAGCGCGAAAGGG
Rheb_gBC_00190	60	GCTTAGTCAGTTGCCACGTTAAGTCTCTAGATTCAACGCCCGAAGATGAGCGGCAAGACT	010100000011011000	AATCTAGAGACTTAACGTGGCAACTGACTAAGC	AGTCTTGCCGCTCATCTTCGGGCGTTG	59.25925925925926	73.08750963548846	42.42424242424242	68.56089791982924	AATCTAGAGACTTAACGTGGCAACTGACTAAGCtaACTTCAGCTGCCCCGGGTGAAGAtaGCTAATTCAGGCGCTtGCTTTGAGACGGTTCtTAGACGATCCAGACGtGCCAACGAGGATTGAtGCCTCGTAACTTGGTtAATTACTGCGGACGAtAGTCTTGCCGCTCATCTTCGGGCGTTG	CGCAAACTGGTGCGGAAGGCgtatccatgtacAATCTAGAGACTTAACGTGGCAACTGACTAAGCtaACTTCAGCTGCCCCGGGTGAAGAtaGCTAATTCAGGCGCTtGCTTTGAGACGGTTCtTAGACGATCCAGACGtGCCAACGAGGATTGAtGCCTCGTAACTTGGTtAATTACTGCGGACGAtAGTCTTGCCGCTCATCTTCGGGCGTTGcgtatgatggcGTCGATGCAGCGCGAAAGGG
Rheb_gBC_00190	120	AGACGAGTGCCGATCAAGGGCGTAGCCAATAGGATTAGGTCGCCGCCGTTGTTGTGGCAG	010100000011011000	TTGGCTACGCCCTTGATCGGCACTCGTCT	CTGCCACAACAACGGCGGCGACCTAATCCTA	58.064516129032256	75.35335399564593	58.62068965517241	74.93537036527556	TTGGCTACGCCCTTGATCGGCACTCGTCTtaACTTCAGCTGCCCCGGGTGAAGAtaGCTAATTCAGGCGCTtGCTTTGAGACGGTTCtTAGACGATCCAGACGtGCCAACGAGGATTGAtGCCTCGTAACTTGGTtAATTACTGCGGACGAtCTGCCACAACAACGGCGGCGACCTAATCCTA	CGCAAACTGGTGCGGAAGGCgtatccatgtacTTGGCTACGCCCTTGATCGGCACTCGTCTtaACTTCAGCTGCCCCGGGTGAAGAtaGCTAATTCAGGCGCTtGCTTTGAGACGGTTCtTAGACGATCCAGACGtGCCAACGAGGATTGAtGCCTCGTAACTTGGTtAATTACTGCGGACGAtCTGCCACAACAACGGCGGCGACCTAATCCTAcgtatgatggcGTCGATGCAGCGCGAAAGGG
Slc27a5_gBC_00191	0	AAACTTACCTGGAATGGTGCTATAAGAGCAGTCTGCCTAATGAACGTTCATGACCCGCGA	000101000011000101	CTGCTCTTATAGCACCATTCCAGGTAAGTTT	TCGCGGGTCATGAACGTTCATTAGGCAGA	51.724137931034484	71.94095843776472	41.935483870967744	67.16589231468464	CTGCTCTTATAGCACCATTCCAGGTAAGTTTtaACTTCAGCTGCCCCGGGTGAAGAtaGCTTTGAGACGGTTCtTATGAAGGCGTTCCCtTAGACGATCCAGACGtGCCAACGAGGATTGAtACCACGTACCGCCTTtAAGTCATCGAAGCGTtTCGCGGGTCATGAACGTTCATTAGGCAGA	CGCAAACTGGTGCGGAAGGCgtatccatgtacCTGCTCTTATAGCACCATTCCAGGTAAGTTTtaACTTCAGCTGCCCCGGGTGAAGAtaGCTTTGAGACGGTTCtTATGAAGGCGTTCCCtTAGACGATCCAGACGtGCCAACGAGGATTGAtACCACGTACCGCCTTtAAGTCATCGAAGCGTtTCGCGGGTCATGAACGTTCATTAGGCAGAcgtatgatggcGTCGATGCAGCGCGAAAGGG
Slc27a5_gBC_00191	60	AACTTAAAGTCGGCGTCGATCTTAAACTCAGTAGGCTATTTCGGTGAGGGACCATAACCG	000101000011000101	ACTGAGTTTAAGATCGACGCCGACTTTAAGTT	CGGTTATGGTCCCTCACCGAAATAGCCT	53.57142857142857	70.00576237	40.625	68.64144461	ACTGAGTTTAAGATCGACGCCGACTTTAAGTTtaACTTCAGCTGCCCCGGGTGAAGAtaGCTTTGAGACGGTTCtTATGAAGGCGTTCCCtTAGACGATCCAGACGtGCCAACGAGGATTGAtACCACGTACCGCCTTtAAGTCATCGAAGCGTtCGGTTATGGTCCCTCACCGAAATAGCCT	CGCAAACTGGTGCGGAAGGCgtatccatgtacACTGAGTTTAAGATCGACGCCGACTTTAAGTTtaACTTCAGCTGCCCCGGGTGAAGAtaGCTTTGAGACGGTTCtTATGAAGGCGTTCCCtTAGACGATCCAGACGtGCCAACGAGGATTGAtACCACGTACCGCCTTtAAGTCATCGAAGCGTtCGGTTATGGTCCCTCACCGAAATAGCCTcgtatgatggcGTCGATGCAGCGCGAAAGGG
Slc27a5_gBC_00191	120	GGTATAGCATTGCGTAGTTCCTGAAGGTTTAGGAGCATGACCGTCGTTAGTCTCGGGTAC	000101000011000101	CCTAAACCTTCAGGAACTACGCAATGCTATACC	GTACCCGAGACTAACGACGGTCATGCT	55.55555555555556	69.76015206	45.45454545454545	69.05336195332865	CCTAAACCTTCAGGAACTACGCAATGCTATACCtaACTTCAGCTGCCCCGGGTGAAGAtaGCTTTGAGACGGTTCtTATGAAGGCGTTCCCtTAGACGATCCAGACGtGCCAACGAGGATTGAtACCACGTACCGCCTTtAAGTCATCGAAGCGTtGTACCCGAGACTAACGACGGTCATGCT	CGCAAACTGGTGCGGAAGGCgtatccatgtacCCTAAACCTTCAGGAACTACGCAATGCTATACCtaACTTCAGCTGCCCCGGGTGAAGAtaGCTTTGAGACGGTTCtTATGAAGGCGTTCCCtTAGACGATCCAGACGtGCCAACGAGGATTGAtACCACGTACCGCCTTtAAGTCATCGAAGCGTtGTACCCGAGACTAACGACGGTCATGCTcgtatgatggcGTCGATGCAGCGCGAAAGGG
Snrpa1_gBC_00192	0	AATCGCGTAACAGAGGCGTACCAGCGTTTAGTACAACACGACGCGATCTTAGCCACGTTG	010010100000110100	ACTAAACGCTGGTACGCCTCTGTTACGCGATT	CAACGTGGCTAAGATCGCGTCGTGTTGT	53.57142857142857	71.47779438162218	50	73.22840491185536	ACTAAACGCTGGTACGCCTCTGTTACGCGATTtaACTTCAGCTGCCCCGGGTGAAGAtaGCTAATTCAGGCGCTtTATTTAACCGACACCtTCGAGGCTAACCTTCtTCGCTAGGTTGGTTCtGCCTCGTAACTTGGTtACCACGTACCGCCTTtCAACGTGGCTAAGATCGCGTCGTGTTGT	CGCAAACTGGTGCGGAAGGCgtatccatgtacACTAAACGCTGGTACGCCTCTGTTACGCGATTtaACTTCAGCTGCCCCGGGTGAAGAtaGCTAATTCAGGCGCTtTATTTAACCGACACCtTCGAGGCTAACCTTCtTCGCTAGGTTGGTTCtGCCTCGTAACTTGGTtACCACGTACCGCCTTtCAACGTGGCTAAGATCGCGTCGTGTTGTcgtatgatggcGTCGATGCAGCGCGAAAGGG
Snrpa1_gBC_00192	60	AGGGATGTTGAATGATTATGCTAGCGTCACTCCTCTAGGACTTGCACATGGTACGCGCAC	010010100000110100	GGAGTGACGCTAGCATAATCATTCAACATCCCT	GTGCGCGTACCATGTGCAAGTCCTAGA	55.55555555555556	70.82077265757471	45.45454545454545	70.23893823472514	GGAGTGACGCTAGCATAATCATTCAACATCCCTtaACTTCAGCTGCCCCGGGTGAAGAtaGCTAATTCAGGCGCTtTATTTAACCGACACCtTCGAGGCTAACCTTCtTCGCTAGGTTGGTTCtGCCTCGTAACTTGGTtACCACGTACCGCCTTtGTGCGCGTACCATGTGCAAGTCCTAGA	CGCAAACTGGTGCGGAAGGCgtatccatgtacGGAGTGACGCTAGCATAATCATTCAACATCCCTtaACTTCAGCTGCCCCGGGTGAAGAtaGCTAATTCAGGCGCTtTATTTAACCGACACCtTCGAGGCTAACCTTCtTCGCTAGGTTGGTTCtGCCTCGTAACTTGGTtACCACGTACCGCCTTtGTGCGCGTACCATGTGCAAGTCCTAGAcgtatgatggcGTCGATGCAGCGCGAAAGGG
Snrpa1_gBC_00192	120	CAGCTAGTTGCCCTCAATTCTCAGCAAACCTGATAGAGTAGAGAGGCGATGTCGGCACAG	010010100000110100	TCAGGTTTGCTGAGAATTGAGGGCAACTAGCTG	CTGTGCCGACATCGCCTCTCTACTCTA	55.55555555555556	69.17222521	48.484848484848484	72.17444073099944	TCAGGTTTGCTGAGAATTGAGGGCAACTAGCTGtaACTTCAGCTGCCCCGGGTGAAGAtaGCTAATTCAGGCGCTtTATTTAACCGACACCtTCGAGGCTAACCTTCtTCGCTAGGTTGGTTCtGCCTCGTAACTTGGTtACCACGTACCGCCTTtCTGTGCCGACATCGCCTCTCTACTCTA	CGCAAACTGGTGCGGAAGGCgtatccatgtacTCAGGTTTGCTGAGAATTGAGGGCAACTAGCTGtaACTTCAGCTGCCCCGGGTGAAGAtaGCTAATTCAGGCGCTtTATTTAACCGACACCtTCGAGGCTAACCTTCtTCGCTAGGTTGGTTCtGCCTCGTAACTTGGTtACCACGTACCGCCTTtCTGTGCCGACATCGCCTCTCTACTCTAcgtatgatggcGTCGATGCAGCGCGAAAGGG
Psme1_gBC_00193	0	AACCTTGTCTCACGCAGGCGAGTTGCGTACGCTGTAGTCACGGCGAACCCGCATTAAACA	000110010001011000	GTACGCAACTCGCCTGCGTGAGACAAGGTT	TGTTTAATGCGGGTTCGCCGTGACTACAGC	53.333333333333336	72.94977932581219	56.666666666666664	74.25350786003582	GTACGCAACTCGCCTGCGTGAGACAAGGTTtaACTTCAGCTGCCCCGGGTGAAGAtaGCTTTGAGACGGTTCtTATTTAACCGACACCtCCGCAAGGCATCATTtGCCAACGAGGATTGAtGCCTCGTAACTTGGTtAATTACTGCGGACGAtTGTTTAATGCGGGTTCGCCGTGACTACAGC	CGCAAACTGGTGCGGAAGGCgtatccatgtacGTACGCAACTCGCCTGCGTGAGACAAGGTTtaACTTCAGCTGCCCCGGGTGAAGAtaGCTTTGAGACGGTTCtTATTTAACCGACACCtCCGCAAGGCATCATTtGCCAACGAGGATTGAtGCCTCGTAACTTGGTtAATTACTGCGGACGAtTGTTTAATGCGGGTTCGCCGTGACTACAGCcgtatgatggcGTCGATGCAGCGCGAAAGGG
Psme1_gBC_00193	60	GACCACCAATTTAACTCGCCTCTCCAACGCTCCGCATCGCCCTATGACTATCACGTCTTT	000110010001011000	GCGTTGGAGAGGCGAGTTAAATTGGTGGTC	AAAGACGTGATAGTCATAGGGCGATGCGGA	50	71.20591960188966	53.333333333333336	71.59754403668268	GCGTTGGAGAGGCGAGTTAAATTGGTGGTCtaACTTCAGCTGCCCCGGGTGAAGAtaGCTTTGAGACGGTTCtTATTTAACCGACACCtCCGCAAGGCATCATTtGCCAACGAGGATTGAtGCCTCGTAACTTGGTtAATTACTGCGGACGAtAAAGACGTGATAGTCATAGGGCGATGCGGA	CGCAAACTGGTGCGGAAGGCgtatccatgtacGCGTTGGAGAGGCGAGTTAAATTGGTGGTCtaACTTCAGCTGCCCCGGGTGAAGAtaGCTTTGAGACGGTTCtTATTTAACCGACACCtCCGCAAGGCATCATTtGCCAACGAGGATTGAtGCCTCGTAACTTGGTtAATTACTGCGGACGAtAAAGACGTGATAGTCATAGGGCGATGCGGAcgtatgatggcGTCGATGCAGCGCGAAAGGG
Psme1_gBC_00193	120	GGATAGGCGCACTAAGCGCCTGATGAACCCAGCTGGGCAATAGCTGACTGTCTCTCTAAG	000110010001011000	CTGGGTTCATCAGGCGCTTAGTGCGCCTATCC	CTTAGAGAGACAGTCAGCTATTGCCCAG	50	66.59537983984251	59.375	75.31214169004102	CTGGGTTCATCAGGCGCTTAGTGCGCCTATCCtaACTTCAGCTGCCCCGGGTGAAGAtaGCTTTGAGACGGTTCtTATTTAACCGACACCtCCGCAAGGCATCATTtGCCAACGAGGATTGAtGCCTCGTAACTTGGTtAATTACTGCGGACGAtCTTAGAGAGACAGTCAGCTATTGCCCAG	CGCAAACTGGTGCGGAAGGCgtatccatgtacCTGGGTTCATCAGGCGCTTAGTGCGCCTATCCtaACTTCAGCTGCCCCGGGTGAAGAtaGCTTTGAGACGGTTCtTATTTAACCGACACCtCCGCAAGGCATCATTtGCCAACGAGGATTGAtGCCTCGTAACTTGGTtAATTACTGCGGACGAtCTTAGAGAGACAGTCAGCTATTGCCCAGcgtatgatggcGTCGATGCAGCGCGAAAGGG
Vhl_gBC_00194	0	GTTAACCGCCCTACAACTGATTCAAGCGTAGCCAAAGTAGTGTCGGCCGATGTACCGTCT	010001000100110010	CTACGCTTGAATCAGTTGTAGGGCGGTTAAC	AGACGGTACATCGGCCGACACTACTTTGG	55.172413793103445	71.68849031091776	48.38709677419355	69.60391728232213	CTACGCTTGAATCAGTTGTAGGGCGGTTAACtaACTTCAGCTGCCCCGGGTGAAGAtaGCTAATTCAGGCGCTtTATGAAGGCGTTCCCtGTTAGCCGACCGATAtTCGCTAGGTTGGTTCtGCCTCGTAACTTGGTtACGACATGCGAGAAAtAGACGGTACATCGGCCGACACTACTTTGG	CGCAAACTGGTGCGGAAGGCgtatccatgtacCTACGCTTGAATCAGTTGTAGGGCGGTTAACtaACTTCAGCTGCCCCGGGTGAAGAtaGCTAATTCAGGCGCTtTATGAAGGCGTTCCCtGTTAGCCGACCGATAtTCGCTAGGTTGGTTCtGCCTCGTAACTTGGTtACGACATGCGAGAAAtAGACGGTACATCGGCCGACACTACTTTGGcgtatgatggcGTCGATGCAGCGCGAAAGGG
Vhl_gBC_00194	60	AGTGCCAGTATTGAGAGTGTATGAACGCACGGAGATCTCTTGGTATCTGTACCCATTAGC	010001000100110010	GCGTTCATACACTCTCAATACTGGCACT	GCTAATGGGTACAGATACCAAGAGATCTCCGT	46.875	69.11782789934966	46.42857142857143	67.16924651792692	GCGTTCATACACTCTCAATACTGGCACTtaACTTCAGCTGCCCCGGGTGAAGAtaGCTAATTCAGGCGCTtTATGAAGGCGTTCCCtGTTAGCCGACCGATAtTCGCTAGGTTGGTTCtGCCTCGTAACTTGGTtACGACATGCGAGAAAtGCTAATGGGTACAGATACCAAGAGATCTCCGT	CGCAAACTGGTGCGGAAGGCgtatccatgtacGCGTTCATACACTCTCAATACTGGCACTtaACTTCAGCTGCCCCGGGTGAAGAtaGCTAATTCAGGCGCTtTATGAAGGCGTTCCCtGTTAGCCGACCGATAtTCGCTAGGTTGGTTCtGCCTCGTAACTTGGTtACGACATGCGAGAAAtGCTAATGGGTACAGATACCAAGAGATCTCCGTcgtatgatggcGTCGATGCAGCGCGAAAGGG
Vhl_gBC_00194	120	AAACAGCCGAACTCCTTGGGTTATGACGCTTACGGGCTGCGATTATCCGACTACTTAGAT	010001000100110010	TAAGCGTCATAACCCAAGGAGTTCGGCTGTTT	ATCTAAGTAGTCGGATAATCGCAGCCCG	50	68.04421267954984	46.875	71.84492416651887	TAAGCGTCATAACCCAAGGAGTTCGGCTGTTTtaACTTCAGCTGCCCCGGGTGAAGAtaGCTAATTCAGGCGCTtTATGAAGGCGTTCCCtGTTAGCCGACCGATAtTCGCTAGGTTGGTTCtGCCTCGTAACTTGGTtACGACATGCGAGAAAtATCTAAGTAGTCGGATAATCGCAGCCCG	CGCAAACTGGTGCGGAAGGCgtatccatgtacTAAGCGTCATAACCCAAGGAGTTCGGCTGTTTtaACTTCAGCTGCCCCGGGTGAAGAtaGCTAATTCAGGCGCTtTATGAAGGCGTTCCCtGTTAGCCGACCGATAtTCGCTAGGTTGGTTCtGCCTCGTAACTTGGTtACGACATGCGAGAAAtATCTAAGTAGTCGGATAATCGCAGCCCGcgtatgatggcGTCGATGCAGCGCGAAAGGG
Crnkl1_gBC_00195	0	GCCTCAAAGTCCTCCGTCCACTTGGCTACCAATCTACTATTAACTCGCCCACGCACTAAG	100010000011001010	TTGGTAGCCAAGTGGACGGAGGACTTTGAGGC	CTTAGTGCGTGGGCGAGTTAATAGTAGA	46.42857142857143	66.35510208684167	56.25	74.76324688233626	TTGGTAGCCAAGTGGACGGAGGACTTTGAGGCtaACTTCAGCTGCCCCGGGTGAAGAtaGGGCGTAAACCTGATtTATTTAACCGACACCtTAGACGATCCAGACGtGCCAACGAGGATTGAtAATTACTGCGGACGAtACGACATGCGAGAAAtCTTAGTGCGTGGGCGAGTTAATAGTAGA	CGCAAACTGGTGCGGAAGGCgtatccatgtacTTGGTAGCCAAGTGGACGGAGGACTTTGAGGCtaACTTCAGCTGCCCCGGGTGAAGAtaGGGCGTAAACCTGATtTATTTAACCGACACCtTAGACGATCCAGACGtGCCAACGAGGATTGAtAATTACTGCGGACGAtACGACATGCGAGAAAtCTTAGTGCGTGGGCGAGTTAATAGTAGAcgtatgatggcGTCGATGCAGCGCGAAAGGG
Crnkl1_gBC_00195	60	TTCTCTATGTAACATTGCCCGTAGTAGGGCGGTCGGTACTAGCCGCGAGGTCGAGAGGAC	100010000011001010	CCGCCCTACTACGGGCAATGTTACATAGAGAA	GTCCTCTCGACCTCGCGGCTAGTACCGA	64.28571428571429	73.92321080572151	50	71.19151013766174	CCGCCCTACTACGGGCAATGTTACATAGAGAAtaACTTCAGCTGCCCCGGGTGAAGAtaGGGCGTAAACCTGATtTATTTAACCGACACCtTAGACGATCCAGACGtGCCAACGAGGATTGAtAATTACTGCGGACGAtACGACATGCGAGAAAtGTCCTCTCGACCTCGCGGCTAGTACCGA	CGCAAACTGGTGCGGAAGGCgtatccatgtacCCGCCCTACTACGGGCAATGTTACATAGAGAAtaACTTCAGCTGCCCCGGGTGAAGAtaGGGCGTAAACCTGATtTATTTAACCGACACCtTAGACGATCCAGACGtGCCAACGAGGATTGAtAATTACTGCGGACGAtACGACATGCGAGAAAtGTCCTCTCGACCTCGCGGCTAGTACCGAcgtatgatggcGTCGATGCAGCGCGAAAGGG
Crnkl1_gBC_00195	120	GATTAGTAGGAGTTTGACATCCCTTGGCCTCACTTAATGCGGCAAACAAAGTCCCGTGAA	100010000011001010	GTGAGGCCAAGGGATGTCAAACTCCTACTAATC	TTCACGGGACTTTGTTTGCCGCATTAA	44.44444444444444	68.31986021660396	48.484848484848484	70.19948661738295	GTGAGGCCAAGGGATGTCAAACTCCTACTAATCtaACTTCAGCTGCCCCGGGTGAAGAtaGGGCGTAAACCTGATtTATTTAACCGACACCtTAGACGATCCAGACGtGCCAACGAGGATTGAtAATTACTGCGGACGAtACGACATGCGAGAAAtTTCACGGGACTTTGTTTGCCGCATTAA	CGCAAACTGGTGCGGAAGGCgtatccatgtacGTGAGGCCAAGGGATGTCAAACTCCTACTAATCtaACTTCAGCTGCCCCGGGTGAAGAtaGGGCGTAAACCTGATtTATTTAACCGACACCtTAGACGATCCAGACGtGCCAACGAGGATTGAtAATTACTGCGGACGAtACGACATGCGAGAAAtTTCACGGGACTTTGTTTGCCGCATTAAcgtatgatggcGTCGATGCAGCGCGAAAGGG
Tap1_gBC_00196	0	GCCTCATAAGTGTGTCGCATGCTTATGAATTGCGCGATTCCAACCACTTCGGAACGTTCT	110001000101000010	CAATTCATAAGCATGCGACACACTTATGAGGC	AGAACGTTCCGAAGTGGTTGGAATCGCG	53.57142857142857	71.38048649613893	43.75	68.92575362965357	CAATTCATAAGCATGCGACACACTTATGAGGCtaACTTCAGCTGCCCCGGGTGAAGAtaGGGCGTAAACCTGATtGCTAATTCAGGCGCTtTATGAAGGCGTTCCCtGTTAGCCGACCGATAtGCCAACGAGGATTGAtACGACATGCGAGAAAtAGAACGTTCCGAAGTGGTTGGAATCGCG	CGCAAACTGGTGCGGAAGGCgtatccatgtacCAATTCATAAGCATGCGACACACTTATGAGGCtaACTTCAGCTGCCCCGGGTGAAGAtaGGGCGTAAACCTGATtGCTAATTCAGGCGCTtTATGAAGGCGTTCCCtGTTAGCCGACCGATAtGCCAACGAGGATTGAtACGACATGCGAGAAAtAGAACGTTCCGAAGTGGTTGGAATCGCGcgtatgatggcGTCGATGCAGCGCGAAAGGG
Tap1_gBC_00196	60	AGTAGCTAACGTAAGTGAGCTATCTCAGCGATTCCCACGGTCCAAGTTGAGAAGTGGTCG	110001000101000010	TCGCTGAGATAGCTCACTTACGTTAGCTACT	CGACCACTTCTCAACTTGGACCGTGGGAA	55.172413793103445	72.06709367	45.16129032258065	68.73040988781258	TCGCTGAGATAGCTCACTTACGTTAGCTACTtaACTTCAGCTGCCCCGGGTGAAGAtaGGGCGTAAACCTGATtGCTAATTCAGGCGCTtTATGAAGGCGTTCCCtGTTAGCCGACCGATAtGCCAACGAGGATTGAtACGACATGCGAGAAAtCGACCACTTCTCAACTTGGACCGTGGGAA	CGCAAACTGGTGCGGAAGGCgtatccatgtacTCGCTGAGATAGCTCACTTACGTTAGCTACTtaACTTCAGCTGCCCCGGGTGAAGAtaGGGCGTAAACCTGATtGCTAATTCAGGCGCTtTATGAAGGCGTTCCCtGTTAGCCGACCGATAtGCCAACGAGGATTGAtACGACATGCGAGAAAtCGACCACTTCTCAACTTGGACCGTGGGAAcgtatgatggcGTCGATGCAGCGCGAAAGGG
Tap1_gBC_00196	120	CATAACCGCATGCCAATGTTCGGTGTGTCGTTAAATTAAGTAGTCAGCACCATGCGCGGG	110001000101000010	AACGACACACCGAACATTGGCATGCGGTTATG	CCCGCGCATGGTGCTGACTACTTAATTT	50	69.83291921301566	50	73.35642144217996	AACGACACACCGAACATTGGCATGCGGTTATGtaACTTCAGCTGCCCCGGGTGAAGAtaGGGCGTAAACCTGATtGCTAATTCAGGCGCTtTATGAAGGCGTTCCCtGTTAGCCGACCGATAtGCCAACGAGGATTGAtACGACATGCGAGAAAtCCCGCGCATGGTGCTGACTACTTAATTT	CGCAAACTGGTGCGGAAGGCgtatccatgtacAACGACACACCGAACATTGGCATGCGGTTATGtaACTTCAGCTGCCCCGGGTGAAGAtaGGGCGTAAACCTGATtGCTAATTCAGGCGCTtTATGAAGGCGTTCCCtGTTAGCCGACCGATAtGCCAACGAGGATTGAtACGACATGCGAGAAAtCCCGCGCATGGTGCTGACTACTTAATTTcgtatgatggcGTCGATGCAGCGCGAAAGGG
Snrpa1_gBC_00197	0	GGACGTCTGCGTCACTGGCTAGGCCGAATTTAAGGTGCTCGTTTAAACACCCTCGTTTCC	111000000011000001	TTCGGCCTAGCCAGTGACGCAGACGTCC	GGAAACGAGGGTGTTTAAACGAGCACCTTAAA	43.75	69.76133226791745	64.28571428571429	75.34753611567277	TTCGGCCTAGCCAGTGACGCAGACGTCCtaACTTCAGCTGCCCCGGGTGAAGAtaGGGCGTAAACCTGATtGCTAATTCAGGCGCTtTTAGTCTCGCGCGCCtTAGACGATCCAGACGtGCCAACGAGGATTGAtAAGTCATCGAAGCGTtGGAAACGAGGGTGTTTAAACGAGCACCTTAAA	CGCAAACTGGTGCGGAAGGCgtatccatgtacTTCGGCCTAGCCAGTGACGCAGACGTCCtaACTTCAGCTGCCCCGGGTGAAGAtaGGGCGTAAACCTGATtGCTAATTCAGGCGCTtTTAGTCTCGCGCGCCtTAGACGATCCAGACGtGCCAACGAGGATTGAtAAGTCATCGAAGCGTtGGAAACGAGGGTGTTTAAACGAGCACCTTAAAcgtatgatggcGTCGATGCAGCGCGAAAGGG
Snrpa1_gBC_00197	60	AGAACCTTCACTGCGATAGCATAACGCAATTGATAGTGCTCGCGCACAGTACATGCTAAG	111000000011000001	TCAATTGCGTTATGCTATCGCAGTGAAGGTTCT	CTTAGCATGTACTGTGCGCGAGCACTA	51.851851851851855	69.03658703686182	42.42424242424242	70.65912700534369	TCAATTGCGTTATGCTATCGCAGTGAAGGTTCTtaACTTCAGCTGCCCCGGGTGAAGAtaGGGCGTAAACCTGATtGCTAATTCAGGCGCTtTTAGTCTCGCGCGCCtTAGACGATCCAGACGtGCCAACGAGGATTGAtAAGTCATCGAAGCGTtCTTAGCATGTACTGTGCGCGAGCACTA	CGCAAACTGGTGCGGAAGGCgtatccatgtacTCAATTGCGTTATGCTATCGCAGTGAAGGTTCTtaACTTCAGCTGCCCCGGGTGAAGAtaGGGCGTAAACCTGATtGCTAATTCAGGCGCTtTTAGTCTCGCGCGCCtTAGACGATCCAGACGtGCCAACGAGGATTGAtAAGTCATCGAAGCGTtCTTAGCATGTACTGTGCGCGAGCACTAcgtatgatggcGTCGATGCAGCGCGAAAGGG
Snrpa1_gBC_00197	120	GACGGTCACGATCGTGCGTACTCGTGATGTAGACGTTCTGAGGGATGTTACCAGTCACAC	111000000011000001	TACATCACGAGTACGCACGATCGTGACCGTC	GTGTGACTGGTAACATCCCTCAGAACGTC	51.724137931034484	68.87479606429122	54.83870967741935	72.93225066	TACATCACGAGTACGCACGATCGTGACCGTCtaACTTCAGCTGCCCCGGGTGAAGAtaGGGCGTAAACCTGATtGCTAATTCAGGCGCTtTTAGTCTCGCGCGCCtTAGACGATCCAGACGtGCCAACGAGGATTGAtAAGTCATCGAAGCGTtGTGTGACTGGTAACATCCCTCAGAACGTC	CGCAAACTGGTGCGGAAGGCgtatccatgtacTACATCACGAGTACGCACGATCGTGACCGTCtaACTTCAGCTGCCCCGGGTGAAGAtaGGGCGTAAACCTGATtGCTAATTCAGGCGCTtTTAGTCTCGCGCGCCtTAGACGATCCAGACGtGCCAACGAGGATTGAtAAGTCATCGAAGCGTtGTGTGACTGGTAACATCCCTCAGAACGTCcgtatgatggcGTCGATGCAGCGCGAAAGGG
Dhx8_gBC_00198	0	GGAACACGTGCCATAAGCCTATTCATCGTCAGGAGCCGTTGCGGCTGAAGTGTATATTAA	101110100000000001	ACGATGAATAGGCTTATGGCACGTGTTCC	TTAATATACACTTCAGCCGCAACGGCTCCTG	48.38709677419355	70.70406328799822	48.275862068965516	69.26007382935938	ACGATGAATAGGCTTATGGCACGTGTTCCtaACTTCAGCTGCCCCGGGTGAAGAtaGGGCGTAAACCTGATtTTAGTCTCGCGCGCCtGCTTTGAGACGGTTCtTATTTAACCGACACCtTCGAGGCTAACCTTCtAAGTCATCGAAGCGTtTTAATATACACTTCAGCCGCAACGGCTCCTG	CGCAAACTGGTGCGGAAGGCgtatccatgtacACGATGAATAGGCTTATGGCACGTGTTCCtaACTTCAGCTGCCCCGGGTGAAGAtaGGGCGTAAACCTGATtTTAGTCTCGCGCGCCtGCTTTGAGACGGTTCtTATTTAACCGACACCtTCGAGGCTAACCTTCtAAGTCATCGAAGCGTtTTAATATACACTTCAGCCGCAACGGCTCCTGcgtatgatggcGTCGATGCAGCGCGAAAGGG
Dhx8_gBC_00198	60	CCCGAGGGTACCTCGGCGATTGAGACGAGGTCGGACTTACCATTTCGTATGTATTGCGTT	101110100000000001	TCGTCTCAATCGCCGAGGTACCCTCGGG	AACGCAATACATACGAAATGGTAAGTCCGACC	43.75	69.30001096244666	64.28571428571429	74.45781647	TCGTCTCAATCGCCGAGGTACCCTCGGGtaACTTCAGCTGCCCCGGGTGAAGAtaGGGCGTAAACCTGATtTTAGTCTCGCGCGCCtGCTTTGAGACGGTTCtTATTTAACCGACACCtTCGAGGCTAACCTTCtAAGTCATCGAAGCGTtAACGCAATACATACGAAATGGTAAGTCCGACC	CGCAAACTGGTGCGGAAGGCgtatccatgtacTCGTCTCAATCGCCGAGGTACCCTCGGGtaACTTCAGCTGCCCCGGGTGAAGAtaGGGCGTAAACCTGATtTTAGTCTCGCGCGCCtGCTTTGAGACGGTTCtTATTTAACCGACACCtTCGAGGCTAACCTTCtAAGTCATCGAAGCGTtAACGCAATACATACGAAATGGTAAGTCCGACCcgtatgatggcGTCGATGCAGCGCGAAAGGG
Dhx8_gBC_00198	120	CCGATAGCCGATGTAGTTCCCTTACGCCGGTCGATCTTTGTTCGGAATTTCCCAGGTCGG	101110100000000001	CGACCGGCGTAAGGGAACTACATCGGCTATCGG	CCGACCTGGGAAATTCCGAACAAAGAT	48.148148148148145	67.56516370392978	60.60606060606061	75.80102154261994	CGACCGGCGTAAGGGAACTACATCGGCTATCGGtaACTTCAGCTGCCCCGGGTGAAGAtaGGGCGTAAACCTGATtTTAGTCTCGCGCGCCtGCTTTGAGACGGTTCtTATTTAACCGACACCtTCGAGGCTAACCTTCtAAGTCATCGAAGCGTtCCGACCTGGGAAATTCCGAACAAAGAT	CGCAAACTGGTGCGGAAGGCgtatccatgtacCGACCGGCGTAAGGGAACTACATCGGCTATCGGtaACTTCAGCTGCCCCGGGTGAAGAtaGGGCGTAAACCTGATtTTAGTCTCGCGCGCCtGCTTTGAGACGGTTCtTATTTAACCGACACCtTCGAGGCTAACCTTCtAAGTCATCGAAGCGTtCCGACCTGGGAAATTCCGAACAAAGATcgtatgatggcGTCGATGCAGCGCGAAAGGG
Cyp2f2_gBC_00199	0	ATACCTCCACGCAGGTTGTTGTCGGATAAGGTGCATGTAGATATCGGCGAGTGTCGTATC	100100001101000010	ACCTTATCCGACAACAACCTGCGTGGAGGTAT	GATACGACACTCGCCGATATCTACATGC	50	67.10745287029442	50	72.69779309238083	ACCTTATCCGACAACAACCTGCGTGGAGGTATtaACTTCAGCTGCCCCGGGTGAAGAtaGGGCGTAAACCTGATtGCTTTGAGACGGTTCtAGTATTCCGGTGAACtGTTAGCCGACCGATAtGCCAACGAGGATTGAtACGACATGCGAGAAAtGATACGACACTCGCCGATATCTACATGC	CGCAAACTGGTGCGGAAGGCgtatccatgtacACCTTATCCGACAACAACCTGCGTGGAGGTATtaACTTCAGCTGCCCCGGGTGAAGAtaGGGCGTAAACCTGATtGCTTTGAGACGGTTCtAGTATTCCGGTGAACtGTTAGCCGACCGATAtGCCAACGAGGATTGAtACGACATGCGAGAAAtGATACGACACTCGCCGATATCTACATGCcgtatgatggcGTCGATGCAGCGCGAAAGGG
Cyp2f2_gBC_00199	60	TTATCATCGCACCGTTTGCTGCGTACCGAGTGTACTGGCGCAAACCTCACGACTCCGTGG	100100001101000010	ACACTCGGTACGCAGCAAACGGTGCGATGATAA	CCACGGAGTCGTGAGGTTTGCGCCAGT	62.96296296296296	74.55107734	51.515151515151516	74.92532934387378	ACACTCGGTACGCAGCAAACGGTGCGATGATAAtaACTTCAGCTGCCCCGGGTGAAGAtaGGGCGTAAACCTGATtGCTTTGAGACGGTTCtAGTATTCCGGTGAACtGTTAGCCGACCGATAtGCCAACGAGGATTGAtACGACATGCGAGAAAtCCACGGAGTCGTGAGGTTTGCGCCAGT	CGCAAACTGGTGCGGAAGGCgtatccatgtacACACTCGGTACGCAGCAAACGGTGCGATGATAAtaACTTCAGCTGCCCCGGGTGAAGAtaGGGCGTAAACCTGATtGCTTTGAGACGGTTCtAGTATTCCGGTGAACtGTTAGCCGACCGATAtGCCAACGAGGATTGAtACGACATGCGAGAAAtCCACGGAGTCGTGAGGTTTGCGCCAGTcgtatgatggcGTCGATGCAGCGCGAAAGGG
Cyp2f2_gBC_00199	120	ATATAGGCATGCGTATTGTGTCACGAGTGCGTGCCACCTTACCCAATCAGCATAACAAAT	100100001101000010	CGCACTCGTGACACAATACGCATGCCTATAT	ATTTGTTATGCTGATTGGGTAAGGTGGCA	41.37931034482759	67.58980660020484	48.38709677419355	70.84428324699644	CGCACTCGTGACACAATACGCATGCCTATATtaACTTCAGCTGCCCCGGGTGAAGAtaGGGCGTAAACCTGATtGCTTTGAGACGGTTCtAGTATTCCGGTGAACtGTTAGCCGACCGATAtGCCAACGAGGATTGAtACGACATGCGAGAAAtATTTGTTATGCTGATTGGGTAAGGTGGCA	CGCAAACTGGTGCGGAAGGCgtatccatgtacCGCACTCGTGACACAATACGCATGCCTATATtaACTTCAGCTGCCCCGGGTGAAGAtaGGGCGTAAACCTGATtGCTTTGAGACGGTTCtAGTATTCCGGTGAACtGTTAGCCGACCGATAtGCCAACGAGGATTGAtACGACATGCGAGAAAtATTTGTTATGCTGATTGGGTAAGGTGGCAcgtatgatggcGTCGATGCAGCGCGAAAGGG
Vhl_gBC_00200	0	TCTAACCCATTATGTTGCACGGTAAGAACTCCTGACCATTCGGTGGTTGGAGCTTCGACC	010101000010010100	AGGAGTTCTTACCGTGCAACATAATGGGTTAGA	GGTCGAAGCTCCAACCACCGAATGGTC	59.25925925925926	71.31953176276335	42.42424242424242	69.61709539460412	AGGAGTTCTTACCGTGCAACATAATGGGTTAGAtaACTTCAGCTGCCCCGGGTGAAGAtaGCTAATTCAGGCGCTtGCTTTGAGACGGTTCtTATGAAGGCGTTCCCtTAGACGATCCAGACGtGCCTCGTAACTTGGTtACCACGTACCGCCTTtGGTCGAAGCTCCAACCACCGAATGGTC	CGCAAACTGGTGCGGAAGGCgtatccatgtacAGGAGTTCTTACCGTGCAACATAATGGGTTAGAtaACTTCAGCTGCCCCGGGTGAAGAtaGCTAATTCAGGCGCTtGCTTTGAGACGGTTCtTATGAAGGCGTTCCCtTAGACGATCCAGACGtGCCTCGTAACTTGGTtACCACGTACCGCCTTtGGTCGAAGCTCCAACCACCGAATGGTCcgtatgatggcGTCGATGCAGCGCGAAAGGG
[truncated: 767 more rows]
